# Supplementary material for: Syntrophic Hydrocarbon Degradation in a Decommissioned Off-Shore Subsea Oil Storage Structure
Source: Microorganisms. 2021 Feb 11;9(2):356. doi: 10.3390/microorganisms9020356 (PMC7916938; doi:10.3390/microorganisms9020356)
Supplement: Supplementary file 1 [file microorganisms-09-00356-s001.zip]

Archive with 5 entries (5 files):
- Supplementary Figure S1.tif
- Supplementary Table S1.docx
- Supplementary Table S2.xlsx
- Supplementary Table S4.xlsx
- Supplementary Table S3.xlsx
