# Supplementary material for: Syntrophic Hydrocarbon Degradation in a Decommissioned Off-Shore Subsea Oil Storage Structure
Source: Microorganisms. 2021 Feb 11;9(2):356. doi: 10.3390/microorganisms9020356 (PMC7916938; doi:10.3390/microorganisms9020356)
Supplement: Supplementary file 1 [file microorganisms-09-00356-s001.zip › Supplementary Table S2.xlsx]

## Sheet: Campylobacteria coverage compar
taxonomy (Silva 138 using TestPrime)	taxonomic coverage with W (%)	taxonomic coverage with A (%)	difference in taxonmomic coverage (W - A) (%)
SILVA (only NR);Bacteria;Campylobacterota;Campylobacteria;	93	1.4	91.6
SILVA (only NR);Bacteria;Campylobacterota;Campylobacteria;Campylobacterales;	92.9	1.4	91.5
SILVA (only NR);Bacteria;Campylobacterota;Campylobacteria;Campylobacterales;Arcobacteraceae;	92.6	1.7	90.9
SILVA (only NR);Bacteria;Campylobacterota;Campylobacteria;Campylobacterales;Arcobacteraceae;Arcobacter;	92.9	1.4	91.5
SILVA (only NR);Bacteria;Campylobacterota;Campylobacteria;Campylobacterales;Arcobacteraceae;Halarcobacter;	94.1	0	94.1
SILVA (only NR);Bacteria;Campylobacterota;Campylobacteria;Campylobacterales;Arcobacteraceae;Malaciobacter;	85.3	0	85.3
SILVA (only NR);Bacteria;Campylobacterota;Campylobacteria;Campylobacterales;Arcobacteraceae;Poseidonibacter;	100	0	100
SILVA (only NR);Bacteria;Campylobacterota;Campylobacteria;Campylobacterales;Arcobacteraceae;Pseudarcobacter;	83.3	6.1	77.2
SILVA (only NR);Bacteria;Campylobacterota;Campylobacteria;Campylobacterales;Arcobacteraceae;uncultured;	94.3	1.5	92.8
SILVA (only NR);Bacteria;Campylobacterota;Campylobacteria;Campylobacterales;CH8-1-BAC;	100	0	100
SILVA (only NR);Bacteria;Campylobacterota;Campylobacteria;Campylobacterales;Campylobacteraceae;	95	0.4	94.6
SILVA (only NR);Bacteria;Campylobacterota;Campylobacteria;Campylobacterales;Campylobacteraceae;Campylobacter;	95	0.4	94.6
SILVA (only NR);Bacteria;Campylobacterota;Campylobacteria;Campylobacterales;Helicobacteraceae;	94.4	0	94.4
SILVA (only NR);Bacteria;Campylobacterota;Campylobacteria;Campylobacterales;Helicobacteraceae;Helicobacter;	95.3	0	95.3
SILVA (only NR);Bacteria;Campylobacterota;Campylobacteria;Campylobacterales;Helicobacteraceae;Wolinella;	100	0	100
SILVA (only NR);Bacteria;Campylobacterota;Campylobacteria;Campylobacterales;Helicobacteraceae;uncultured;	82.1	0	82.1
SILVA (only NR);Bacteria;Campylobacterota;Campylobacteria;Campylobacterales;Hydrogenimonadaceae;	90	5	85
SILVA (only NR);Bacteria;Campylobacterota;Campylobacteria;Campylobacterales;Hydrogenimonadaceae;Hydrogenimonas;	90	5	85
SILVA (only NR);Bacteria;Campylobacterota;Campylobacteria;Campylobacterales;Incertae Sedis;	100	0	100
SILVA (only NR);Bacteria;Campylobacterota;Campylobacteria;Campylobacterales;Incertae Sedis;Thiofractor;	100	0	100
SILVA (only NR);Bacteria;Campylobacterota;Campylobacteria;Campylobacterales;Nitratiruptoraceae;	100	0	100
SILVA (only NR);Bacteria;Campylobacterota;Campylobacteria;Campylobacterales;Nitratiruptoraceae;Nitratiruptor;	100	0	100
SILVA (only NR);Bacteria;Campylobacterota;Campylobacteria;Campylobacterales;P6-b51;	100	0	100
SILVA (only NR);Bacteria;Campylobacterota;Campylobacteria;Campylobacterales;PS-B32;	100	0	100
SILVA (only NR);Bacteria;Campylobacterota;Campylobacteria;Campylobacterales;Rs-M59 termite group;	100	0	100
SILVA (only NR);Bacteria;Campylobacterota;Campylobacteria;Campylobacterales;Sulfurimonadaceae;	92.4	3.2	89.2
SILVA (only NR);Bacteria;Campylobacterota;Campylobacteria;Campylobacterales;Sulfurimonadaceae;Sulfuricurvum;	86.6	4.9	81.7
SILVA (only NR);Bacteria;Campylobacterota;Campylobacteria;Campylobacterales;Sulfurimonadaceae;Sulfurimonas;	93.8	2.8	91
SILVA (only NR);Bacteria;Campylobacterota;Campylobacteria;Campylobacterales;Sulfurimonadaceae;Thiovulum;	100	0	100
SILVA (only NR);Bacteria;Campylobacterota;Campylobacteria;Campylobacterales;Sulfurospirillaceae;	92.9	0.6	92.3
SILVA (only NR);Bacteria;Campylobacterota;Campylobacteria;Campylobacterales;Sulfurospirillaceae;Sulfurospirillum;	92.9	0.6	92.3
SILVA (only NR);Bacteria;Campylobacterota;Campylobacteria;Campylobacterales;Sulfurovaceae;	91.3	1.5	89.8
SILVA (only NR);Bacteria;Campylobacterota;Campylobacteria;Campylobacterales;Sulfurovaceae;Nitratifractor;	89.2	0	89.2
SILVA (only NR);Bacteria;Campylobacterota;Campylobacteria;Campylobacterales;Sulfurovaceae;Sulfurovum;	91.5	1.6	89.9
SILVA (only NR);Bacteria;Campylobacterota;Campylobacteria;Campylobacterales;Thioreductoraceae;	100	0	100
SILVA (only NR);Bacteria;Campylobacterota;Campylobacteria;Campylobacterales;Thioreductoraceae;Thioreductor;	100	0	100
SILVA (only NR);Bacteria;Campylobacterota;Campylobacteria;Campylobacterales;uncultured;	97.4	0	97.4
SILVA (only NR);Bacteria;Campylobacterota;Campylobacteria;Nautiliales;	95.1	0	95.1
SILVA (only NR);Bacteria;Campylobacterota;Campylobacteria;Nautiliales;Nautiliaceae;	95.1	0	95.1
SILVA (only NR);Bacteria;Campylobacterota;Campylobacteria;Nautiliales;Nautiliaceae;Caminibacter;	96.3	0	96.3
SILVA (only NR);Bacteria;Campylobacterota;Campylobacteria;Nautiliales;Nautiliaceae;Lebetimonas;	100	0	100
SILVA (only NR);Bacteria;Campylobacterota;Campylobacteria;Nautiliales;Nautiliaceae;Nautilia;	100	0	100
SILVA (only NR);Bacteria;Campylobacterota;Campylobacteria;Nautiliales;Nautiliaceae;uncultured;	85.7	0	85.7

## Sheet: with W (TestPrime)
job_name	taxonomy	coverage	specificity	accessions	eligible	match	mismatch	nodata	outgroup_matchable	outgroup_matched
GTGYCAGCMGCCGCGGTAA,CCGYCWATTYMTTTRAGTTT	SILVA (only NR);Unclassified;	0	0	0	0	0	0	0	457145	388744
GTGYCAGCMGCCGCGGTAA,CCGYCWATTYMTTTRAGTTT	SILVA (only NR);Archaea;	81.1	14.8	20197	19976	16203	3773	221	437169	372541
GTGYCAGCMGCCGCGGTAA,CCGYCWATTYMTTTRAGTTT	SILVA (only NR);Archaea;Aenigmarchaeota;	3.5	14.9	319	313	11	302	6	456832	388733
GTGYCAGCMGCCGCGGTAA,CCGYCWATTYMTTTRAGTTT	SILVA (only NR);Archaea;Aenigmarchaeota;Aenigmarchaeia;	2.6	14.9	161	155	4	151	6	456990	388740
GTGYCAGCMGCCGCGGTAA,CCGYCWATTYMTTTRAGTTT	SILVA (only NR);Archaea;Aenigmarchaeota;Aenigmarchaeia;Aenigmarchaeales;	2.6	14.9	161	155	4	151	6	456990	388740
GTGYCAGCMGCCGCGGTAA,CCGYCWATTYMTTTRAGTTT	SILVA (only NR);Archaea;Aenigmarchaeota;Aenigmarchaeia;Aenigmarchaeales;Candidatus Aenigmarchaeum;	0	0	16	16	0	16	0	457129	388744
GTGYCAGCMGCCGCGGTAA,CCGYCWATTYMTTTRAGTTT	SILVA (only NR);Archaea;Aenigmarchaeota;Deep Sea Euryarchaeotic Group(DSEG);	3.9	14.9	155	155	6	149	0	456990	388738
GTGYCAGCMGCCGCGGTAA,CCGYCWATTYMTTTRAGTTT	SILVA (only NR);Archaea;Altiarchaeota;	7.5	15	41	40	3	37	1	457105	388741
GTGYCAGCMGCCGCGGTAA,CCGYCWATTYMTTTRAGTTT	SILVA (only NR);Archaea;Altiarchaeota;Altiarchaeia;	7.5	15	41	40	3	37	1	457105	388741
GTGYCAGCMGCCGCGGTAA,CCGYCWATTYMTTTRAGTTT	SILVA (only NR);Archaea;Altiarchaeota;Altiarchaeia;Altiarchaeales;	7.5	15	41	40	3	37	1	457105	388741
GTGYCAGCMGCCGCGGTAA,CCGYCWATTYMTTTRAGTTT	SILVA (only NR);Archaea;Altiarchaeota;Altiarchaeia;Altiarchaeales;Altiarchaeaceae;	7.5	15	41	40	3	37	1	457105	388741
GTGYCAGCMGCCGCGGTAA,CCGYCWATTYMTTTRAGTTT	SILVA (only NR);Archaea;Altiarchaeota;Altiarchaeia;Altiarchaeales;Altiarchaeaceae;Candidatus Altiarchaeum;	7.5	15	41	40	3	37	1	457105	388741
GTGYCAGCMGCCGCGGTAA,CCGYCWATTYMTTTRAGTTT	SILVA (only NR);Archaea;Asgardarchaeota;	86.2	15	670	661	570	91	9	456484	388174
GTGYCAGCMGCCGCGGTAA,CCGYCWATTYMTTTRAGTTT	SILVA (only NR);Archaea;Asgardarchaeota;Heimdallarchaeia;	90.7	15	45	43	39	4	2	457102	388705
GTGYCAGCMGCCGCGGTAA,CCGYCWATTYMTTTRAGTTT	SILVA (only NR);Archaea;Asgardarchaeota;Lokiarchaeia;	87	15	527	524	456	68	3	456621	388288
GTGYCAGCMGCCGCGGTAA,CCGYCWATTYMTTTRAGTTT	SILVA (only NR);Archaea;Asgardarchaeota;Odinarchaeia;	79.1	15	95	91	72	19	4	457054	388672
GTGYCAGCMGCCGCGGTAA,CCGYCWATTYMTTTRAGTTT	SILVA (only NR);Archaea;Crenarchaeota;	83.5	14.9	7625	7547	6300	1247	78	449598	382444
GTGYCAGCMGCCGCGGTAA,CCGYCWATTYMTTTRAGTTT	SILVA (only NR);Archaea;Crenarchaeota;Bathyarchaeia;	83.4	14.9	3641	3600	3001	599	41	453545	385743
GTGYCAGCMGCCGCGGTAA,CCGYCWATTYMTTTRAGTTT	SILVA (only NR);Archaea;Crenarchaeota;Methanomethylicia;	88.2	15	34	34	30	4	0	457111	388714
GTGYCAGCMGCCGCGGTAA,CCGYCWATTYMTTTRAGTTT	SILVA (only NR);Archaea;Crenarchaeota;Methanomethylicia;Methanomethyliales;	88.2	15	34	34	30	4	0	457111	388714
GTGYCAGCMGCCGCGGTAA,CCGYCWATTYMTTTRAGTTT	SILVA (only NR);Archaea;Crenarchaeota;Methanomethylicia;Methanomethyliales;Methanomethyliaceae;	88.2	15	34	34	30	4	0	457111	388714
GTGYCAGCMGCCGCGGTAA,CCGYCWATTYMTTTRAGTTT	SILVA (only NR);Archaea;Crenarchaeota;Methanomethylicia;Methanomethyliales;Methanomethyliaceae;Candidatus Methanomethylicus;	85.7	15	28	28	24	4	0	457117	388720
GTGYCAGCMGCCGCGGTAA,CCGYCWATTYMTTTRAGTTT	SILVA (only NR);Archaea;Crenarchaeota;Nitrososphaeria;	82.5	14.9	3259	3224	2659	565	35	453921	386085
GTGYCAGCMGCCGCGGTAA,CCGYCWATTYMTTTRAGTTT	SILVA (only NR);Archaea;Crenarchaeota;Nitrososphaeria;Caldiarchaeales;	78.8	15	170	170	134	36	0	456975	388610
GTGYCAGCMGCCGCGGTAA,CCGYCWATTYMTTTRAGTTT	SILVA (only NR);Archaea;Crenarchaeota;Nitrososphaeria;Caldiarchaeales;Caldiarchaeaceae;	87.9	15	58	58	51	7	0	457087	388693
GTGYCAGCMGCCGCGGTAA,CCGYCWATTYMTTTRAGTTT	SILVA (only NR);Archaea;Crenarchaeota;Nitrososphaeria;Caldiarchaeales;Caldiarchaeaceae;Candidatus Caldiarchaeum;	87.9	15	58	58	51	7	0	457087	388693
GTGYCAGCMGCCGCGGTAA,CCGYCWATTYMTTTRAGTTT	SILVA (only NR);Archaea;Crenarchaeota;Nitrososphaeria;Caldiarchaeales;Geothermarchaeaceae;	65.2	15	66	66	43	23	0	457079	388701
GTGYCAGCMGCCGCGGTAA,CCGYCWATTYMTTTRAGTTT	SILVA (only NR);Archaea;Crenarchaeota;Nitrososphaeria;Caldiarchaeales;Terrestrial Hot Spring Gp(THSCG);	87	15	46	46	40	6	0	457099	388704
GTGYCAGCMGCCGCGGTAA,CCGYCWATTYMTTTRAGTTT	SILVA (only NR);Archaea;Crenarchaeota;Nitrososphaeria;Group 1.1c;	48.9	14.9	233	231	113	118	2	456914	388631
GTGYCAGCMGCCGCGGTAA,CCGYCWATTYMTTTRAGTTT	SILVA (only NR);Archaea;Crenarchaeota;Nitrososphaeria;Marine Benthic Group A;	89.1	15	131	128	114	14	3	457017	388630
GTGYCAGCMGCCGCGGTAA,CCGYCWATTYMTTTRAGTTT	SILVA (only NR);Archaea;Crenarchaeota;Nitrososphaeria;Nitrosocaldales;	78.4	15	37	37	29	8	0	457108	388715
GTGYCAGCMGCCGCGGTAA,CCGYCWATTYMTTTRAGTTT	SILVA (only NR);Archaea;Crenarchaeota;Nitrososphaeria;Nitrosocaldales;Nitrosocaldaceae;	78.4	15	37	37	29	8	0	457108	388715
GTGYCAGCMGCCGCGGTAA,CCGYCWATTYMTTTRAGTTT	SILVA (only NR);Archaea;Crenarchaeota;Nitrososphaeria;Nitrosocaldales;Nitrosocaldaceae;Candidatus Nitrosocaldus;	88.9	15	18	18	16	2	0	457127	388728
GTGYCAGCMGCCGCGGTAA,CCGYCWATTYMTTTRAGTTT	SILVA (only NR);Archaea;Crenarchaeota;Nitrososphaeria;Nitrosocaldales;Nitrosocaldaceae;uncultured;	68.4	15	19	19	13	6	0	457126	388731
GTGYCAGCMGCCGCGGTAA,CCGYCWATTYMTTTRAGTTT	SILVA (only NR);Archaea;Crenarchaeota;Nitrososphaeria;Nitrosopumilales;	86.2	15	1831	1809	1560	249	22	455336	387184
GTGYCAGCMGCCGCGGTAA,CCGYCWATTYMTTTRAGTTT	SILVA (only NR);Archaea;Crenarchaeota;Nitrososphaeria;Nitrosopumilales;Nitrosopumilaceae;	86.2	15	1831	1809	1560	249	22	455336	387184
GTGYCAGCMGCCGCGGTAA,CCGYCWATTYMTTTRAGTTT	SILVA (only NR);Archaea;Crenarchaeota;Nitrososphaeria;Nitrosopumilales;Nitrosopumilaceae;Candidatus Nitrosopelagicus;	89.8	15	51	49	44	5	2	457096	388700
GTGYCAGCMGCCGCGGTAA,CCGYCWATTYMTTTRAGTTT	SILVA (only NR);Archaea;Crenarchaeota;Nitrososphaeria;Nitrosopumilales;Nitrosopumilaceae;Candidatus Nitrosopumilus;	85.7	15	717	711	609	102	6	456434	388135
GTGYCAGCMGCCGCGGTAA,CCGYCWATTYMTTTRAGTTT	SILVA (only NR);Archaea;Crenarchaeota;Nitrososphaeria;Nitrosopumilales;Nitrosopumilaceae;Candidatus Nitrosotenuis;	81.3	15	34	32	26	6	2	457113	388718
GTGYCAGCMGCCGCGGTAA,CCGYCWATTYMTTTRAGTTT	SILVA (only NR);Archaea;Crenarchaeota;Nitrososphaeria;Nitrosopumilales;Nitrosopumilaceae;Cenarchaeum;	85.2	15	27	27	23	4	0	457118	388721
GTGYCAGCMGCCGCGGTAA,CCGYCWATTYMTTTRAGTTT	SILVA (only NR);Archaea;Crenarchaeota;Nitrososphaeria;Nitrosopumilales;Nitrosopumilaceae;Nitrosarchaeum;	82.5	15	63	63	52	11	0	457082	388692
GTGYCAGCMGCCGCGGTAA,CCGYCWATTYMTTTRAGTTT	SILVA (only NR);Archaea;Crenarchaeota;Nitrososphaeria;Nitrososphaerales;	82.8	15	603	598	495	103	5	456547	388249
GTGYCAGCMGCCGCGGTAA,CCGYCWATTYMTTTRAGTTT	SILVA (only NR);Archaea;Crenarchaeota;Nitrososphaeria;Nitrososphaerales;Nitrososphaeraceae;	82.8	15	603	598	495	103	5	456547	388249
GTGYCAGCMGCCGCGGTAA,CCGYCWATTYMTTTRAGTTT	SILVA (only NR);Archaea;Crenarchaeota;Nitrososphaeria;Nitrososphaerales;Nitrososphaeraceae;Candidatus Nitrocosmicus;	89.8	15	49	49	44	5	0	457096	388700
GTGYCAGCMGCCGCGGTAA,CCGYCWATTYMTTTRAGTTT	SILVA (only NR);Archaea;Crenarchaeota;Nitrososphaeria;Nitrososphaerales;Nitrososphaeraceae;Candidatus Nitrososphaera;	82.2	15	233	230	189	41	3	456915	388555
GTGYCAGCMGCCGCGGTAA,CCGYCWATTYMTTTRAGTTT	SILVA (only NR);Archaea;Crenarchaeota;Nitrososphaeria;Nitrosotaleales;	79.9	15	141	139	111	28	2	457006	388633
GTGYCAGCMGCCGCGGTAA,CCGYCWATTYMTTTRAGTTT	SILVA (only NR);Archaea;Crenarchaeota;Nitrososphaeria;Nitrosotaleales;Nitrosotaleaceae;	79.9	15	141	139	111	28	2	457006	388633
GTGYCAGCMGCCGCGGTAA,CCGYCWATTYMTTTRAGTTT	SILVA (only NR);Archaea;Crenarchaeota;Nitrososphaeria;Nitrosotaleales;Nitrosotaleaceae;Candidatus Nitrosotalea;	64.7	15	17	17	11	6	0	457128	388733
GTGYCAGCMGCCGCGGTAA,CCGYCWATTYMTTTRAGTTT	SILVA (only NR);Archaea;Crenarchaeota;Nitrososphaeria;SCGC AB-179-E04;	92.9	15	57	56	52	4	1	457089	388692
GTGYCAGCMGCCGCGGTAA,CCGYCWATTYMTTTRAGTTT	SILVA (only NR);Archaea;Crenarchaeota;Nitrososphaeria;uncultured;	91.1	15	56	56	51	5	0	457089	388693
GTGYCAGCMGCCGCGGTAA,CCGYCWATTYMTTTRAGTTT	SILVA (only NR);Archaea;Crenarchaeota;Thermoprotei;	88.5	15	691	689	610	79	2	456456	388134
GTGYCAGCMGCCGCGGTAA,CCGYCWATTYMTTTRAGTTT	SILVA (only NR);Archaea;Crenarchaeota;Thermoprotei;Desulfurococcales;	86.3	15	219	219	189	30	0	456926	388555
GTGYCAGCMGCCGCGGTAA,CCGYCWATTYMTTTRAGTTT	SILVA (only NR);Archaea;Crenarchaeota;Thermoprotei;Desulfurococcales;Acidilobaceae;	78.9	15	71	71	56	15	0	457074	388688
GTGYCAGCMGCCGCGGTAA,CCGYCWATTYMTTTRAGTTT	SILVA (only NR);Archaea;Crenarchaeota;Thermoprotei;Desulfurococcales;Acidilobaceae;Acidilobus;	60	15	10	10	6	4	0	457135	388738
GTGYCAGCMGCCGCGGTAA,CCGYCWATTYMTTTRAGTTT	SILVA (only NR);Archaea;Crenarchaeota;Thermoprotei;Desulfurococcales;Acidilobaceae;Aeropyrum;	74.1	15	27	27	20	7	0	457118	388724
GTGYCAGCMGCCGCGGTAA,CCGYCWATTYMTTTRAGTTT	SILVA (only NR);Archaea;Crenarchaeota;Thermoprotei;Desulfurococcales;Acidilobaceae;Caldisphaera;	76.9	15	13	13	10	3	0	457132	388734
GTGYCAGCMGCCGCGGTAA,CCGYCWATTYMTTTRAGTTT	SILVA (only NR);Archaea;Crenarchaeota;Thermoprotei;Desulfurococcales;Acidilobaceae;Stetteria;	100	15	4	4	4	0	0	457141	388740
GTGYCAGCMGCCGCGGTAA,CCGYCWATTYMTTTRAGTTT	SILVA (only NR);Archaea;Crenarchaeota;Thermoprotei;Desulfurococcales;Acidilobaceae;Thermodiscus;	91.7	15	12	12	11	1	0	457133	388733
GTGYCAGCMGCCGCGGTAA,CCGYCWATTYMTTTRAGTTT	SILVA (only NR);Archaea;Crenarchaeota;Thermoprotei;Desulfurococcales;Desulfurococcaceae;	86.4	15	44	44	38	6	0	457101	388706
GTGYCAGCMGCCGCGGTAA,CCGYCWATTYMTTTRAGTTT	SILVA (only NR);Archaea;Crenarchaeota;Thermoprotei;Desulfurococcales;Desulfurococcaceae;Desulfurococcus;	88.9	15	9	9	8	1	0	457136	388736
GTGYCAGCMGCCGCGGTAA,CCGYCWATTYMTTTRAGTTT	SILVA (only NR);Archaea;Crenarchaeota;Thermoprotei;Desulfurococcales;Desulfurococcaceae;Staphylothermus;	81.3	15	16	16	13	3	0	457129	388731
GTGYCAGCMGCCGCGGTAA,CCGYCWATTYMTTTRAGTTT	SILVA (only NR);Archaea;Crenarchaeota;Thermoprotei;Desulfurococcales;Desulfurococcaceae;Sulfophobococcus;	100	15	1	1	1	0	0	457144	388743
GTGYCAGCMGCCGCGGTAA,CCGYCWATTYMTTTRAGTTT	SILVA (only NR);Archaea;Crenarchaeota;Thermoprotei;Desulfurococcales;Desulfurococcaceae;Thermogladius;	100	15	4	4	4	0	0	457141	388740
GTGYCAGCMGCCGCGGTAA,CCGYCWATTYMTTTRAGTTT	SILVA (only NR);Archaea;Crenarchaeota;Thermoprotei;Desulfurococcales;Desulfurococcaceae;Thermosphaera;	88.9	15	9	9	8	1	0	457136	388736
GTGYCAGCMGCCGCGGTAA,CCGYCWATTYMTTTRAGTTT	SILVA (only NR);Archaea;Crenarchaeota;Thermoprotei;Desulfurococcales;Desulfurococcaceae;uncultured;	66.7	15	3	3	2	1	0	457142	388742
GTGYCAGCMGCCGCGGTAA,CCGYCWATTYMTTTRAGTTT	SILVA (only NR);Archaea;Crenarchaeota;Thermoprotei;Desulfurococcales;Ignicoccaceae;	100	15	11	11	11	0	0	457134	388733
GTGYCAGCMGCCGCGGTAA,CCGYCWATTYMTTTRAGTTT	SILVA (only NR);Archaea;Crenarchaeota;Thermoprotei;Desulfurococcales;Ignicoccaceae;Ignicoccus;	100	15	11	11	11	0	0	457134	388733
GTGYCAGCMGCCGCGGTAA,CCGYCWATTYMTTTRAGTTT	SILVA (only NR);Archaea;Crenarchaeota;Thermoprotei;Desulfurococcales;Ignisphaeraceae;	87	15	54	54	47	7	0	457091	388697
GTGYCAGCMGCCGCGGTAA,CCGYCWATTYMTTTRAGTTT	SILVA (only NR);Archaea;Crenarchaeota;Thermoprotei;Desulfurococcales;Ignisphaeraceae;Ignisphaera;	89.7	15	29	29	26	3	0	457116	388718
GTGYCAGCMGCCGCGGTAA,CCGYCWATTYMTTTRAGTTT	SILVA (only NR);Archaea;Crenarchaeota;Thermoprotei;Desulfurococcales;Ignisphaeraceae;uncultured;	87.5	15	24	24	21	3	0	457121	388723
GTGYCAGCMGCCGCGGTAA,CCGYCWATTYMTTTRAGTTT	SILVA (only NR);Archaea;Crenarchaeota;Thermoprotei;Desulfurococcales;Pyrodictiaceae;	93.3	15	30	30	28	2	0	457115	388716
GTGYCAGCMGCCGCGGTAA,CCGYCWATTYMTTTRAGTTT	SILVA (only NR);Archaea;Crenarchaeota;Thermoprotei;Desulfurococcales;Pyrodictiaceae;Hyperthermus;	100	15	3	3	3	0	0	457142	388741
GTGYCAGCMGCCGCGGTAA,CCGYCWATTYMTTTRAGTTT	SILVA (only NR);Archaea;Crenarchaeota;Thermoprotei;Desulfurococcales;Pyrodictiaceae;Pyrodictium;	90	15	10	10	9	1	0	457135	388735
GTGYCAGCMGCCGCGGTAA,CCGYCWATTYMTTTRAGTTT	SILVA (only NR);Archaea;Crenarchaeota;Thermoprotei;Desulfurococcales;Pyrodictiaceae;uncultured;	92.3	15	13	13	12	1	0	457132	388732
GTGYCAGCMGCCGCGGTAA,CCGYCWATTYMTTTRAGTTT	SILVA (only NR);Archaea;Crenarchaeota;Thermoprotei;Desulfurococcales;uncultured;	100	15	8	8	8	0	0	457137	388736
GTGYCAGCMGCCGCGGTAA,CCGYCWATTYMTTTRAGTTT	SILVA (only NR);Archaea;Crenarchaeota;Thermoprotei;Fervidicoccales;	77.8	15	36	36	28	8	0	457109	388716
GTGYCAGCMGCCGCGGTAA,CCGYCWATTYMTTTRAGTTT	SILVA (only NR);Archaea;Crenarchaeota;Thermoprotei;Fervidicoccales;Fervidicoccaceae;	77.8	15	36	36	28	8	0	457109	388716
GTGYCAGCMGCCGCGGTAA,CCGYCWATTYMTTTRAGTTT	SILVA (only NR);Archaea;Crenarchaeota;Thermoprotei;Fervidicoccales;Fervidicoccaceae;Fervidicoccus;	80	15	15	15	12	3	0	457130	388732
GTGYCAGCMGCCGCGGTAA,CCGYCWATTYMTTTRAGTTT	SILVA (only NR);Archaea;Crenarchaeota;Thermoprotei;Fervidicoccales;Fervidicoccaceae;uncultured;	76.2	15	21	21	16	5	0	457124	388728
GTGYCAGCMGCCGCGGTAA,CCGYCWATTYMTTTRAGTTT	SILVA (only NR);Archaea;Crenarchaeota;Thermoprotei;Geoarchaeales;	90.7	15	54	54	49	5	0	457091	388695
GTGYCAGCMGCCGCGGTAA,CCGYCWATTYMTTTRAGTTT	SILVA (only NR);Archaea;Crenarchaeota;Thermoprotei;Geoarchaeales;SCGC AAA261-C22;	90	15	10	10	9	1	0	457135	388735
GTGYCAGCMGCCGCGGTAA,CCGYCWATTYMTTTRAGTTT	SILVA (only NR);Archaea;Crenarchaeota;Thermoprotei;Geoarchaeales;SCGC AAA471-B05;	100	15	3	3	3	0	0	457142	388741
GTGYCAGCMGCCGCGGTAA,CCGYCWATTYMTTTRAGTTT	SILVA (only NR);Archaea;Crenarchaeota;Thermoprotei;Sulfolobales;	90.9	15	211	209	190	19	2	456936	388554
GTGYCAGCMGCCGCGGTAA,CCGYCWATTYMTTTRAGTTT	SILVA (only NR);Archaea;Crenarchaeota;Thermoprotei;Sulfolobales;Sulfolobaceae;	90.9	15	211	209	190	19	2	456936	388554
GTGYCAGCMGCCGCGGTAA,CCGYCWATTYMTTTRAGTTT	SILVA (only NR);Archaea;Crenarchaeota;Thermoprotei;Sulfolobales;Sulfolobaceae;Acidianus;	77.8	15	27	27	21	6	0	457118	388723
GTGYCAGCMGCCGCGGTAA,CCGYCWATTYMTTTRAGTTT	SILVA (only NR);Archaea;Crenarchaeota;Thermoprotei;Sulfolobales;Sulfolobaceae;Metallosphaera;	93.5	15	46	46	43	3	0	457099	388701
GTGYCAGCMGCCGCGGTAA,CCGYCWATTYMTTTRAGTTT	SILVA (only NR);Archaea;Crenarchaeota;Thermoprotei;Sulfolobales;Sulfolobaceae;Saccharolobus;	94.1	15	51	51	48	3	0	457094	388696
GTGYCAGCMGCCGCGGTAA,CCGYCWATTYMTTTRAGTTT	SILVA (only NR);Archaea;Crenarchaeota;Thermoprotei;Sulfolobales;Sulfolobaceae;Stygiolobus;	94.4	15	18	18	17	1	0	457127	388727
GTGYCAGCMGCCGCGGTAA,CCGYCWATTYMTTTRAGTTT	SILVA (only NR);Archaea;Crenarchaeota;Thermoprotei;Sulfolobales;Sulfolobaceae;Sulfolobus;	93.9	15	35	33	31	2	2	457112	388713
GTGYCAGCMGCCGCGGTAA,CCGYCWATTYMTTTRAGTTT	SILVA (only NR);Archaea;Crenarchaeota;Thermoprotei;Sulfolobales;Sulfolobaceae;Sulfurisphaera;	100	15	4	4	4	0	0	457141	388740
GTGYCAGCMGCCGCGGTAA,CCGYCWATTYMTTTRAGTTT	SILVA (only NR);Archaea;Crenarchaeota;Thermoprotei;Sulfolobales;Sulfolobaceae;uncultured;	88	15	25	25	22	3	0	457120	388722
GTGYCAGCMGCCGCGGTAA,CCGYCWATTYMTTTRAGTTT	SILVA (only NR);Archaea;Crenarchaeota;Thermoprotei;Terrestrial Miscellaneous Gp(TMCG);	90	15	10	10	9	1	0	457135	388735
GTGYCAGCMGCCGCGGTAA,CCGYCWATTYMTTTRAGTTT	SILVA (only NR);Archaea;Crenarchaeota;Thermoprotei;Thermoproteales;	91	15	156	156	142	14	0	456989	388602
GTGYCAGCMGCCGCGGTAA,CCGYCWATTYMTTTRAGTTT	SILVA (only NR);Archaea;Crenarchaeota;Thermoprotei;Thermoproteales;Thermofilaceae;	91.3	15	46	46	42	4	0	457099	388702
GTGYCAGCMGCCGCGGTAA,CCGYCWATTYMTTTRAGTTT	SILVA (only NR);Archaea;Crenarchaeota;Thermoprotei;Thermoproteales;Thermofilaceae;Thermofilum;	91.3	15	46	46	42	4	0	457099	388702
GTGYCAGCMGCCGCGGTAA,CCGYCWATTYMTTTRAGTTT	SILVA (only NR);Archaea;Crenarchaeota;Thermoprotei;Thermoproteales;Thermoproteaceae;	90.9	15	110	110	100	10	0	457035	388644
GTGYCAGCMGCCGCGGTAA,CCGYCWATTYMTTTRAGTTT	SILVA (only NR);Archaea;Crenarchaeota;Thermoprotei;Thermoproteales;Thermoproteaceae;Caldivirga;	80	15	5	5	4	1	0	457140	388740
GTGYCAGCMGCCGCGGTAA,CCGYCWATTYMTTTRAGTTT	SILVA (only NR);Archaea;Crenarchaeota;Thermoprotei;Thermoproteales;Thermoproteaceae;Pyrobaculum;	93.8	15	32	32	30	2	0	457113	388714
GTGYCAGCMGCCGCGGTAA,CCGYCWATTYMTTTRAGTTT	SILVA (only NR);Archaea;Crenarchaeota;Thermoprotei;Thermoproteales;Thermoproteaceae;Thermocladium;	85.7	15	7	7	6	1	0	457138	388738
GTGYCAGCMGCCGCGGTAA,CCGYCWATTYMTTTRAGTTT	SILVA (only NR);Archaea;Crenarchaeota;Thermoprotei;Thermoproteales;Thermoproteaceae;Thermoproteus;	100	15	9	9	9	0	0	457136	388735
GTGYCAGCMGCCGCGGTAA,CCGYCWATTYMTTTRAGTTT	SILVA (only NR);Archaea;Crenarchaeota;Thermoprotei;Thermoproteales;Thermoproteaceae;Vulcanisaeta;	93.5	15	31	31	29	2	0	457114	388715
GTGYCAGCMGCCGCGGTAA,CCGYCWATTYMTTTRAGTTT	SILVA (only NR);Archaea;Crenarchaeota;Thermoprotei;Thermoproteales;Thermoproteaceae;uncultured;	83.3	15	18	18	15	3	0	457127	388729
GTGYCAGCMGCCGCGGTAA,CCGYCWATTYMTTTRAGTTT	SILVA (only NR);Archaea;Crenarchaeota;Thermoprotei;uncultured;	66.7	15	3	3	2	1	0	457142	388742
GTGYCAGCMGCCGCGGTAA,CCGYCWATTYMTTTRAGTTT	SILVA (only NR);Archaea;Euryarchaeota;	78.4	14.9	1993	1987	1558	429	6	455158	387186
GTGYCAGCMGCCGCGGTAA,CCGYCWATTYMTTTRAGTTT	SILVA (only NR);Archaea;Euryarchaeota;Methanobacteria;	88.9	15	1500	1499	1333	166	1	455646	387411
GTGYCAGCMGCCGCGGTAA,CCGYCWATTYMTTTRAGTTT	SILVA (only NR);Archaea;Euryarchaeota;Methanobacteria;Methanobacteriales;	88.9	15	1500	1499	1333	166	1	455646	387411
GTGYCAGCMGCCGCGGTAA,CCGYCWATTYMTTTRAGTTT	SILVA (only NR);Archaea;Euryarchaeota;Methanobacteria;Methanobacteriales;Methanobacteriaceae;	89	15	1451	1450	1291	159	1	455695	387453
GTGYCAGCMGCCGCGGTAA,CCGYCWATTYMTTTRAGTTT	SILVA (only NR);Archaea;Euryarchaeota;Methanobacteria;Methanobacteriales;Methanobacteriaceae;Methanobacterium;	88.8	15	216	215	191	24	1	456930	388553
GTGYCAGCMGCCGCGGTAA,CCGYCWATTYMTTTRAGTTT	SILVA (only NR);Archaea;Euryarchaeota;Methanobacteria;Methanobacteriales;Methanobacteriaceae;Methanobrevibacter;	91.2	15	1030	1030	939	91	0	456115	387805
GTGYCAGCMGCCGCGGTAA,CCGYCWATTYMTTTRAGTTT	SILVA (only NR);Archaea;Euryarchaeota;Methanobacteria;Methanobacteriales;Methanobacteriaceae;Methanosphaera;	77.8	15	198	198	154	44	0	456947	388590
GTGYCAGCMGCCGCGGTAA,CCGYCWATTYMTTTRAGTTT	SILVA (only NR);Archaea;Euryarchaeota;Methanobacteria;Methanobacteriales;Methanobacteriaceae;uncultured;	100	15	6	6	6	0	0	457139	388738
GTGYCAGCMGCCGCGGTAA,CCGYCWATTYMTTTRAGTTT	SILVA (only NR);Archaea;Euryarchaeota;Methanobacteria;Methanobacteriales;Methanothermaceae;	100	15	2	2	2	0	0	457143	388742
GTGYCAGCMGCCGCGGTAA,CCGYCWATTYMTTTRAGTTT	SILVA (only NR);Archaea;Euryarchaeota;Methanobacteria;Methanobacteriales;Methanothermaceae;Methanothermus;	100	15	2	2	2	0	0	457143	388742
GTGYCAGCMGCCGCGGTAA,CCGYCWATTYMTTTRAGTTT	SILVA (only NR);Archaea;Euryarchaeota;Methanobacteria;Methanobacteriales;Methanothermobacteriaceae;	85.1	15	47	47	40	7	0	457098	388704
GTGYCAGCMGCCGCGGTAA,CCGYCWATTYMTTTRAGTTT	SILVA (only NR);Archaea;Euryarchaeota;Methanobacteria;Methanobacteriales;Methanothermobacteriaceae;Methanothermobacter;	85.1	15	47	47	40	7	0	457098	388704
GTGYCAGCMGCCGCGGTAA,CCGYCWATTYMTTTRAGTTT	SILVA (only NR);Archaea;Euryarchaeota;Methanococci;	83.1	15	83	83	69	14	0	457062	388675
GTGYCAGCMGCCGCGGTAA,CCGYCWATTYMTTTRAGTTT	SILVA (only NR);Archaea;Euryarchaeota;Methanococci;Methanococcales;	83.1	15	83	83	69	14	0	457062	388675
GTGYCAGCMGCCGCGGTAA,CCGYCWATTYMTTTRAGTTT	SILVA (only NR);Archaea;Euryarchaeota;Methanococci;Methanococcales;Methanocaldococcaceae;	96.3	15	27	27	26	1	0	457118	388718
GTGYCAGCMGCCGCGGTAA,CCGYCWATTYMTTTRAGTTT	SILVA (only NR);Archaea;Euryarchaeota;Methanococci;Methanococcales;Methanocaldococcaceae;Methanocaldococcus;	96.3	15	27	27	26	1	0	457118	388718
GTGYCAGCMGCCGCGGTAA,CCGYCWATTYMTTTRAGTTT	SILVA (only NR);Archaea;Euryarchaeota;Methanococci;Methanococcales;Methanococcaceae;	76.8	15	56	56	43	13	0	457089	388701
GTGYCAGCMGCCGCGGTAA,CCGYCWATTYMTTTRAGTTT	SILVA (only NR);Archaea;Euryarchaeota;Methanococci;Methanococcales;Methanococcaceae;Methanococcus;	92.9	15	28	28	26	2	0	457117	388718
GTGYCAGCMGCCGCGGTAA,CCGYCWATTYMTTTRAGTTT	SILVA (only NR);Archaea;Euryarchaeota;Methanococci;Methanococcales;Methanococcaceae;Methanothermococcus;	88.9	15	9	9	8	1	0	457136	388736
GTGYCAGCMGCCGCGGTAA,CCGYCWATTYMTTTRAGTTT	SILVA (only NR);Archaea;Euryarchaeota;Methanococci;Methanococcales;Methanococcaceae;Methanotorris;	35.7	15	14	14	5	9	0	457131	388739
GTGYCAGCMGCCGCGGTAA,CCGYCWATTYMTTTRAGTTT	SILVA (only NR);Archaea;Euryarchaeota;Methanococci;Methanococcales;Methanococcaceae;uncultured;	75	15	4	4	3	1	0	457141	388741
GTGYCAGCMGCCGCGGTAA,CCGYCWATTYMTTTRAGTTT	SILVA (only NR);Archaea;Euryarchaeota;Methanopyri;	0	0	9	9	0	9	0	457136	388744
GTGYCAGCMGCCGCGGTAA,CCGYCWATTYMTTTRAGTTT	SILVA (only NR);Archaea;Euryarchaeota;Methanopyri;Methanopyrales;	0	0	9	9	0	9	0	457136	388744
GTGYCAGCMGCCGCGGTAA,CCGYCWATTYMTTTRAGTTT	SILVA (only NR);Archaea;Euryarchaeota;Methanopyri;Methanopyrales;Methanopyraceae;	0	0	9	9	0	9	0	457136	388744
GTGYCAGCMGCCGCGGTAA,CCGYCWATTYMTTTRAGTTT	SILVA (only NR);Archaea;Euryarchaeota;Methanopyri;Methanopyrales;Methanopyraceae;Methanopyrus;	0	0	9	9	0	9	0	457136	388744
GTGYCAGCMGCCGCGGTAA,CCGYCWATTYMTTTRAGTTT	SILVA (only NR);Archaea;Euryarchaeota;Thermococci;	39.4	14.9	401	396	156	240	5	456749	388588
GTGYCAGCMGCCGCGGTAA,CCGYCWATTYMTTTRAGTTT	SILVA (only NR);Archaea;Euryarchaeota;Thermococci;Methanofastidiosales;	82.1	15	195	190	156	34	5	456955	388588
GTGYCAGCMGCCGCGGTAA,CCGYCWATTYMTTTRAGTTT	SILVA (only NR);Archaea;Euryarchaeota;Thermococci;Methanofastidiosales;Methanofastidiosaceae;	74.6	15	60	59	44	15	1	457086	388700
GTGYCAGCMGCCGCGGTAA,CCGYCWATTYMTTTRAGTTT	SILVA (only NR);Archaea;Euryarchaeota;Thermococci;Methanofastidiosales;Methanofastidiosaceae;Candidatus Methanofastidiosum;	74.6	15	60	59	44	15	1	457086	388700
GTGYCAGCMGCCGCGGTAA,CCGYCWATTYMTTTRAGTTT	SILVA (only NR);Archaea;Euryarchaeota;Thermococci;Methanofastidiosales;uncultured;	85.2	15	132	128	109	19	4	457017	388635
GTGYCAGCMGCCGCGGTAA,CCGYCWATTYMTTTRAGTTT	SILVA (only NR);Archaea;Euryarchaeota;Thermococci;Thermococcales;	0	0	206	206	0	206	0	456939	388744
GTGYCAGCMGCCGCGGTAA,CCGYCWATTYMTTTRAGTTT	SILVA (only NR);Archaea;Euryarchaeota;Thermococci;Thermococcales;Thermococcaceae;	0	0	206	206	0	206	0	456939	388744
GTGYCAGCMGCCGCGGTAA,CCGYCWATTYMTTTRAGTTT	SILVA (only NR);Archaea;Euryarchaeota;Thermococci;Thermococcales;Thermococcaceae;Palaeococcus;	0	0	9	9	0	9	0	457136	388744
GTGYCAGCMGCCGCGGTAA,CCGYCWATTYMTTTRAGTTT	SILVA (only NR);Archaea;Euryarchaeota;Thermococci;Thermococcales;Thermococcaceae;Pyrococcus;	0	0	23	23	0	23	0	457122	388744
GTGYCAGCMGCCGCGGTAA,CCGYCWATTYMTTTRAGTTT	SILVA (only NR);Archaea;Euryarchaeota;Thermococci;Thermococcales;Thermococcaceae;Thermococcus;	0	0	174	174	0	174	0	456971	388744
GTGYCAGCMGCCGCGGTAA,CCGYCWATTYMTTTRAGTTT	SILVA (only NR);Archaea;Hadarchaeota;	77.3	15	300	299	231	68	1	456846	388513
GTGYCAGCMGCCGCGGTAA,CCGYCWATTYMTTTRAGTTT	SILVA (only NR);Archaea;Hadarchaeota;Hadarchaeia;	77.3	15	300	299	231	68	1	456846	388513
GTGYCAGCMGCCGCGGTAA,CCGYCWATTYMTTTRAGTTT	SILVA (only NR);Archaea;Hadarchaeota;Hadarchaeia;Hadarchaeales;	77.3	15	300	299	231	68	1	456846	388513
GTGYCAGCMGCCGCGGTAA,CCGYCWATTYMTTTRAGTTT	SILVA (only NR);Archaea;Halobacterota;	86.9	15	5352	5297	4604	693	55	451848	384140
GTGYCAGCMGCCGCGGTAA,CCGYCWATTYMTTTRAGTTT	SILVA (only NR);Archaea;Halobacterota;ANME-1;	85.4	15	154	151	129	22	3	456994	388615
GTGYCAGCMGCCGCGGTAA,CCGYCWATTYMTTTRAGTTT	SILVA (only NR);Archaea;Halobacterota;ANME-1;ANME-1a;	79.1	15	45	43	34	9	2	457102	388710
GTGYCAGCMGCCGCGGTAA,CCGYCWATTYMTTTRAGTTT	SILVA (only NR);Archaea;Halobacterota;ANME-1;ANME-1b;	87.1	15	94	93	81	12	1	457052	388663
GTGYCAGCMGCCGCGGTAA,CCGYCWATTYMTTTRAGTTT	SILVA (only NR);Archaea;Halobacterota;Archaeoglobi;	5	14.9	80	80	4	76	0	457065	388740
GTGYCAGCMGCCGCGGTAA,CCGYCWATTYMTTTRAGTTT	SILVA (only NR);Archaea;Halobacterota;Archaeoglobi;Archaeoglobales;	5	14.9	80	80	4	76	0	457065	388740
GTGYCAGCMGCCGCGGTAA,CCGYCWATTYMTTTRAGTTT	SILVA (only NR);Archaea;Halobacterota;Archaeoglobi;Archaeoglobales;Archaeoglobaceae;	5	14.9	80	80	4	76	0	457065	388740
GTGYCAGCMGCCGCGGTAA,CCGYCWATTYMTTTRAGTTT	SILVA (only NR);Archaea;Halobacterota;Archaeoglobi;Archaeoglobales;Archaeoglobaceae;Archaeoglobus;	3.1	15	32	32	1	31	0	457113	388743
GTGYCAGCMGCCGCGGTAA,CCGYCWATTYMTTTRAGTTT	SILVA (only NR);Archaea;Halobacterota;Archaeoglobi;Archaeoglobales;Archaeoglobaceae;Ferroglobus;	0	0	3	3	0	3	0	457142	388744
GTGYCAGCMGCCGCGGTAA,CCGYCWATTYMTTTRAGTTT	SILVA (only NR);Archaea;Halobacterota;Archaeoglobi;Archaeoglobales;Archaeoglobaceae;Geoglobus;	0	0	12	12	0	12	0	457133	388744
GTGYCAGCMGCCGCGGTAA,CCGYCWATTYMTTTRAGTTT	SILVA (only NR);Archaea;Halobacterota;Archaeoglobi;Archaeoglobales;Archaeoglobaceae;JdFR-20;	100	15	2	2	2	0	0	457143	388742
GTGYCAGCMGCCGCGGTAA,CCGYCWATTYMTTTRAGTTT	SILVA (only NR);Archaea;Halobacterota;Archaeoglobi;Archaeoglobales;Archaeoglobaceae;uncultured;	0	0	23	23	0	23	0	457122	388744
GTGYCAGCMGCCGCGGTAA,CCGYCWATTYMTTTRAGTTT	SILVA (only NR);Archaea;Halobacterota;Halobacteria;	91.8	15	2624	2603	2389	214	21	454542	386355
GTGYCAGCMGCCGCGGTAA,CCGYCWATTYMTTTRAGTTT	SILVA (only NR);Archaea;Halobacterota;Halobacteria;Halobacterales;	91.8	15	2624	2603	2389	214	21	454542	386355
GTGYCAGCMGCCGCGGTAA,CCGYCWATTYMTTTRAGTTT	SILVA (only NR);Archaea;Halobacterota;Halobacteria;Halobacterales;Haloadaptaceae;	93.8	15	32	32	30	2	0	457113	388714
GTGYCAGCMGCCGCGGTAA,CCGYCWATTYMTTTRAGTTT	SILVA (only NR);Archaea;Halobacterota;Halobacteria;Halobacterales;Haloadaptaceae;Haladaptatus;	93.8	15	32	32	30	2	0	457113	388714
GTGYCAGCMGCCGCGGTAA,CCGYCWATTYMTTTRAGTTT	SILVA (only NR);Archaea;Halobacterota;Halobacteria;Halobacterales;Halobacteriaceae;	86.3	15	147	146	126	20	1	456999	388618
GTGYCAGCMGCCGCGGTAA,CCGYCWATTYMTTTRAGTTT	SILVA (only NR);Archaea;Halobacterota;Halobacteria;Halobacterales;Halobacteriaceae;Halanaeroarchaeum;	94.7	15	19	19	18	1	0	457126	388726
GTGYCAGCMGCCGCGGTAA,CCGYCWATTYMTTTRAGTTT	SILVA (only NR);Archaea;Halobacterota;Halobacteria;Halobacterales;Halobacteriaceae;Halarchaeum;	95.8	15	25	24	23	1	1	457121	388721
GTGYCAGCMGCCGCGGTAA,CCGYCWATTYMTTTRAGTTT	SILVA (only NR);Archaea;Halobacterota;Halobacteria;Halobacterales;Halobacteriaceae;Halobacterium;	78	15	82	82	64	18	0	457063	388680
GTGYCAGCMGCCGCGGTAA,CCGYCWATTYMTTTRAGTTT	SILVA (only NR);Archaea;Halobacterota;Halobacteria;Halobacterales;Halobacteriaceae;Halocalculus;	100	15	1	1	1	0	0	457144	388743
GTGYCAGCMGCCGCGGTAA,CCGYCWATTYMTTTRAGTTT	SILVA (only NR);Archaea;Halobacterota;Halobacteria;Halobacterales;Halobacteriaceae;Halodesulfurarchaeum;	100	15	13	13	13	0	0	457132	388731
GTGYCAGCMGCCGCGGTAA,CCGYCWATTYMTTTRAGTTT	SILVA (only NR);Archaea;Halobacterota;Halobacteria;Halobacterales;Halobacteriaceae;Salarchaeum;	100	15	3	3	3	0	0	457142	388741
GTGYCAGCMGCCGCGGTAA,CCGYCWATTYMTTTRAGTTT	SILVA (only NR);Archaea;Halobacterota;Halobacteria;Halobacterales;Halobacteriaceae;uncultured;	100	15	2	2	2	0	0	457143	388742
GTGYCAGCMGCCGCGGTAA,CCGYCWATTYMTTTRAGTTT	SILVA (only NR);Archaea;Halobacterota;Halobacteria;Halobacterales;Halococcaceae;	89.4	15	86	85	76	9	1	457060	388668
GTGYCAGCMGCCGCGGTAA,CCGYCWATTYMTTTRAGTTT	SILVA (only NR);Archaea;Halobacterota;Halobacteria;Halobacterales;Halococcaceae;Halalkalicoccus;	92.9	15	14	14	13	1	0	457131	388731
GTGYCAGCMGCCGCGGTAA,CCGYCWATTYMTTTRAGTTT	SILVA (only NR);Archaea;Halobacterota;Halobacteria;Halobacterales;Halococcaceae;Halococcus;	87.3	15	64	63	55	8	1	457082	388689
GTGYCAGCMGCCGCGGTAA,CCGYCWATTYMTTTRAGTTT	SILVA (only NR);Archaea;Halobacterota;Halobacteria;Halobacterales;Halococcaceae;Halostella;	100	15	5	5	5	0	0	457140	388739
GTGYCAGCMGCCGCGGTAA,CCGYCWATTYMTTTRAGTTT	SILVA (only NR);Archaea;Halobacterota;Halobacteria;Halobacterales;Halococcaceae;uncultured;	100	15	3	3	3	0	0	457142	388741
GTGYCAGCMGCCGCGGTAA,CCGYCWATTYMTTTRAGTTT	SILVA (only NR);Archaea;Halobacterota;Halobacteria;Halobacterales;Haloferacaceae;	91	15	1634	1619	1473	146	15	455526	387271
GTGYCAGCMGCCGCGGTAA,CCGYCWATTYMTTTRAGTTT	SILVA (only NR);Archaea;Halobacterota;Halobacteria;Halobacterales;Haloferacaceae;A07HB70;	94.1	15	17	17	16	1	0	457128	388728
GTGYCAGCMGCCGCGGTAA,CCGYCWATTYMTTTRAGTTT	SILVA (only NR);Archaea;Halobacterota;Halobacteria;Halobacterales;Haloferacaceae;Candidatus Haloectosymbiotes;	100	15	1	1	1	0	0	457144	388743
GTGYCAGCMGCCGCGGTAA,CCGYCWATTYMTTTRAGTTT	SILVA (only NR);Archaea;Halobacterota;Halobacteria;Halobacterales;Haloferacaceae;Haloarchaeobius;	95.7	15	23	23	22	1	0	457122	388722
GTGYCAGCMGCCGCGGTAA,CCGYCWATTYMTTTRAGTTT	SILVA (only NR);Archaea;Halobacterota;Halobacteria;Halobacterales;Haloferacaceae;Halobaculum;	94.4	15	18	18	17	1	0	457127	388727
GTGYCAGCMGCCGCGGTAA,CCGYCWATTYMTTTRAGTTT	SILVA (only NR);Archaea;Halobacterota;Halobacteria;Halobacterales;Haloferacaceae;Halobellus;	100	15	44	44	44	0	0	457101	388700
GTGYCAGCMGCCGCGGTAA,CCGYCWATTYMTTTRAGTTT	SILVA (only NR);Archaea;Halobacterota;Halobacteria;Halobacterales;Haloferacaceae;Halobiforma;	92.9	15	14	14	13	1	0	457131	388731
GTGYCAGCMGCCGCGGTAA,CCGYCWATTYMTTTRAGTTT	SILVA (only NR);Archaea;Halobacterota;Halobacteria;Halobacterales;Haloferacaceae;Haloferax;	83	15	113	112	93	19	1	457033	388651
GTGYCAGCMGCCGCGGTAA,CCGYCWATTYMTTTRAGTTT	SILVA (only NR);Archaea;Halobacterota;Halobacteria;Halobacterales;Haloferacaceae;Halogeometricum;	83.8	15	37	37	31	6	0	457108	388713
GTGYCAGCMGCCGCGGTAA,CCGYCWATTYMTTTRAGTTT	SILVA (only NR);Archaea;Halobacterota;Halobacteria;Halobacterales;Haloferacaceae;Halogranum;	100	15	16	16	16	0	0	457129	388728
GTGYCAGCMGCCGCGGTAA,CCGYCWATTYMTTTRAGTTT	SILVA (only NR);Archaea;Halobacterota;Halobacteria;Halobacterales;Haloferacaceae;Halohasta;	82.4	15	18	17	14	3	1	457128	388730
GTGYCAGCMGCCGCGGTAA,CCGYCWATTYMTTTRAGTTT	SILVA (only NR);Archaea;Halobacterota;Halobacteria;Halobacterales;Haloferacaceae;Halolamina;	93.8	15	68	64	60	4	4	457081	388684
GTGYCAGCMGCCGCGGTAA,CCGYCWATTYMTTTRAGTTT	SILVA (only NR);Archaea;Halobacterota;Halobacteria;Halobacterales;Haloferacaceae;Halonotius;	92.8	15	98	97	90	7	1	457048	388654
GTGYCAGCMGCCGCGGTAA,CCGYCWATTYMTTTRAGTTT	SILVA (only NR);Archaea;Halobacterota;Halobacteria;Halobacterales;Haloferacaceae;Haloparvum;	89.5	15	38	38	34	4	0	457107	388710
GTGYCAGCMGCCGCGGTAA,CCGYCWATTYMTTTRAGTTT	SILVA (only NR);Archaea;Halobacterota;Halobacteria;Halobacterales;Haloferacaceae;Halopelagius;	100	15	8	8	8	0	0	457137	388736
GTGYCAGCMGCCGCGGTAA,CCGYCWATTYMTTTRAGTTT	SILVA (only NR);Archaea;Halobacterota;Halobacteria;Halobacterales;Haloferacaceae;Halopenitus;	100	15	7	7	7	0	0	457138	388737
GTGYCAGCMGCCGCGGTAA,CCGYCWATTYMTTTRAGTTT	SILVA (only NR);Archaea;Halobacterota;Halobacteria;Halobacterales;Haloferacaceae;Halopiger;	96	15	25	25	24	1	0	457120	388720
GTGYCAGCMGCCGCGGTAA,CCGYCWATTYMTTTRAGTTT	SILVA (only NR);Archaea;Halobacterota;Halobacteria;Halobacterales;Haloferacaceae;Haloplanus;	93.2	15	44	44	41	3	0	457101	388703
GTGYCAGCMGCCGCGGTAA,CCGYCWATTYMTTTRAGTTT	SILVA (only NR);Archaea;Halobacterota;Halobacteria;Halobacterales;Haloferacaceae;Haloquadratum;	87.1	15	70	70	61	9	0	457075	388683
GTGYCAGCMGCCGCGGTAA,CCGYCWATTYMTTTRAGTTT	SILVA (only NR);Archaea;Halobacterota;Halobacteria;Halobacterales;Haloferacaceae;Halorubellus;	93.8	15	16	16	15	1	0	457129	388729
GTGYCAGCMGCCGCGGTAA,CCGYCWATTYMTTTRAGTTT	SILVA (only NR);Archaea;Halobacterota;Halobacteria;Halobacterales;Haloferacaceae;Halorubrum;	90.4	15	345	342	309	33	3	456803	388435
GTGYCAGCMGCCGCGGTAA,CCGYCWATTYMTTTRAGTTT	SILVA (only NR);Archaea;Halobacterota;Halobacteria;Halobacterales;Haloferacaceae;Halorussus;	97	15	33	33	32	1	0	457112	388712
GTGYCAGCMGCCGCGGTAA,CCGYCWATTYMTTTRAGTTT	SILVA (only NR);Archaea;Halobacterota;Halobacteria;Halobacterales;Haloferacaceae;Halostagnicola;	94.1	15	17	17	16	1	0	457128	388728
GTGYCAGCMGCCGCGGTAA,CCGYCWATTYMTTTRAGTTT	SILVA (only NR);Archaea;Halobacterota;Halobacteria;Halobacterales;Haloferacaceae;Haloterrigena;	93.5	15	123	123	115	8	0	457022	388629
GTGYCAGCMGCCGCGGTAA,CCGYCWATTYMTTTRAGTTT	SILVA (only NR);Archaea;Halobacterota;Halobacteria;Halobacterales;Haloferacaceae;Halovarius;	100	15	1	1	1	0	0	457144	388743
GTGYCAGCMGCCGCGGTAA,CCGYCWATTYMTTTRAGTTT	SILVA (only NR);Archaea;Halobacterota;Halobacteria;Halobacterales;Haloferacaceae;Halovenus;	95.5	15	22	22	21	1	0	457123	388723
GTGYCAGCMGCCGCGGTAA,CCGYCWATTYMTTTRAGTTT	SILVA (only NR);Archaea;Halobacterota;Halobacteria;Halobacterales;Haloferacaceae;Halovivax;	94.7	15	19	19	18	1	0	457126	388726
GTGYCAGCMGCCGCGGTAA,CCGYCWATTYMTTTRAGTTT	SILVA (only NR);Archaea;Halobacterota;Halobacteria;Halobacterales;Haloferacaceae;Natrialba;	87.2	15	47	47	41	6	0	457098	388703
GTGYCAGCMGCCGCGGTAA,CCGYCWATTYMTTTRAGTTT	SILVA (only NR);Archaea;Halobacterota;Halobacteria;Halobacterales;Haloferacaceae;Natribaculum;	50	15	2	2	1	1	0	457143	388743
GTGYCAGCMGCCGCGGTAA,CCGYCWATTYMTTTRAGTTT	SILVA (only NR);Archaea;Halobacterota;Halobacteria;Halobacterales;Haloferacaceae;Natrinema;	89.7	15	29	29	26	3	0	457116	388718
GTGYCAGCMGCCGCGGTAA,CCGYCWATTYMTTTRAGTTT	SILVA (only NR);Archaea;Halobacterota;Halobacteria;Halobacterales;Haloferacaceae;Natronoarchaeum;	96.2	15	26	26	25	1	0	457119	388719
GTGYCAGCMGCCGCGGTAA,CCGYCWATTYMTTTRAGTTT	SILVA (only NR);Archaea;Halobacterota;Halobacteria;Halobacterales;Haloferacaceae;Natronobacterium;	88.9	15	10	9	8	1	1	457136	388736
GTGYCAGCMGCCGCGGTAA,CCGYCWATTYMTTTRAGTTT	SILVA (only NR);Archaea;Halobacterota;Halobacteria;Halobacterales;Haloferacaceae;Natronococcus;	81.6	15	38	38	31	7	0	457107	388713
GTGYCAGCMGCCGCGGTAA,CCGYCWATTYMTTTRAGTTT	SILVA (only NR);Archaea;Halobacterota;Halobacteria;Halobacterales;Haloferacaceae;Natronolimnobius;	81.8	15	12	11	9	2	1	457134	388735
GTGYCAGCMGCCGCGGTAA,CCGYCWATTYMTTTRAGTTT	SILVA (only NR);Archaea;Halobacterota;Halobacteria;Halobacterales;Haloferacaceae;Natronorubrum;	97.7	15	43	43	42	1	0	457102	388702
GTGYCAGCMGCCGCGGTAA,CCGYCWATTYMTTTRAGTTT	SILVA (only NR);Archaea;Halobacterota;Halobacteria;Halobacterales;Haloferacaceae;Salinarchaeum;	94.1	15	17	17	16	1	0	457128	388728
GTGYCAGCMGCCGCGGTAA,CCGYCWATTYMTTTRAGTTT	SILVA (only NR);Archaea;Halobacterota;Halobacteria;Halobacterales;Haloferacaceae;Salinigranum;	94.7	15	19	19	18	1	0	457126	388726
GTGYCAGCMGCCGCGGTAA,CCGYCWATTYMTTTRAGTTT	SILVA (only NR);Archaea;Halobacterota;Halobacteria;Halobacterales;Haloferacaceae;Saliphagus;	100	15	5	5	5	0	0	457140	388739
GTGYCAGCMGCCGCGGTAA,CCGYCWATTYMTTTRAGTTT	SILVA (only NR);Archaea;Halobacterota;Halobacteria;Halobacterales;Haloferacaceae;uncultured;	88.6	15	116	114	101	13	2	457031	388643
GTGYCAGCMGCCGCGGTAA,CCGYCWATTYMTTTRAGTTT	SILVA (only NR);Archaea;Halobacterota;Halobacteria;Halobacterales;Halomicrobiaceae;	94.3	15	641	637	601	36	4	456508	388143
GTGYCAGCMGCCGCGGTAA,CCGYCWATTYMTTTRAGTTT	SILVA (only NR);Archaea;Halobacterota;Halobacteria;Halobacterales;Halomicrobiaceae;Candidatus Halobonum;	89.5	15	19	19	17	2	0	457126	388727
GTGYCAGCMGCCGCGGTAA,CCGYCWATTYMTTTRAGTTT	SILVA (only NR);Archaea;Halobacterota;Halobacteria;Halobacterales;Halomicrobiaceae;Halapricum;	92	15	50	50	46	4	0	457095	388698
GTGYCAGCMGCCGCGGTAA,CCGYCWATTYMTTTRAGTTT	SILVA (only NR);Archaea;Halobacterota;Halobacteria;Halobacterales;Halomicrobiaceae;Haloarcula;	94.3	15	214	212	200	12	2	456933	388544
GTGYCAGCMGCCGCGGTAA,CCGYCWATTYMTTTRAGTTT	SILVA (only NR);Archaea;Halobacterota;Halobacteria;Halobacterales;Halomicrobiaceae;Halomarina;	95.2	15	21	21	20	1	0	457124	388724
GTGYCAGCMGCCGCGGTAA,CCGYCWATTYMTTTRAGTTT	SILVA (only NR);Archaea;Halobacterota;Halobacteria;Halobacterales;Halomicrobiaceae;Halomicroarcula;	97.5	15	40	40	39	1	0	457105	388705
GTGYCAGCMGCCGCGGTAA,CCGYCWATTYMTTTRAGTTT	SILVA (only NR);Archaea;Halobacterota;Halobacteria;Halobacterales;Halomicrobiaceae;Halomicrobium;	91.9	15	64	62	57	5	2	457083	388687
GTGYCAGCMGCCGCGGTAA,CCGYCWATTYMTTTRAGTTT	SILVA (only NR);Archaea;Halobacterota;Halobacteria;Halobacterales;Halomicrobiaceae;Halorhabdus;	100	15	20	20	20	0	0	457125	388724
GTGYCAGCMGCCGCGGTAA,CCGYCWATTYMTTTRAGTTT	SILVA (only NR);Archaea;Halobacterota;Halobacteria;Halobacterales;Halomicrobiaceae;Halorientalis;	100	15	18	18	18	0	0	457127	388726
GTGYCAGCMGCCGCGGTAA,CCGYCWATTYMTTTRAGTTT	SILVA (only NR);Archaea;Halobacterota;Halobacteria;Halobacterales;Halomicrobiaceae;Halosiccatus;	100	15	3	3	3	0	0	457142	388741
GTGYCAGCMGCCGCGGTAA,CCGYCWATTYMTTTRAGTTT	SILVA (only NR);Archaea;Halobacterota;Halobacteria;Halobacterales;Halomicrobiaceae;Halosimplex;	97.4	15	38	38	37	1	0	457107	388707
GTGYCAGCMGCCGCGGTAA,CCGYCWATTYMTTTRAGTTT	SILVA (only NR);Archaea;Halobacterota;Halobacteria;Halobacterales;Halomicrobiaceae;Natronomonas;	94.9	15	79	79	75	4	0	457066	388669
GTGYCAGCMGCCGCGGTAA,CCGYCWATTYMTTTRAGTTT	SILVA (only NR);Archaea;Halobacterota;Halobacteria;Halobacterales;Halomicrobiaceae;Salinirubrum;	100	15	4	4	4	0	0	457141	388740
GTGYCAGCMGCCGCGGTAA,CCGYCWATTYMTTTRAGTTT	SILVA (only NR);Archaea;Halobacterota;Halobacteria;Halobacterales;Halomicrobiaceae;uncultured;	92.2	15	64	64	59	5	0	457081	388685
GTGYCAGCMGCCGCGGTAA,CCGYCWATTYMTTTRAGTTT	SILVA (only NR);Archaea;Halobacterota;Halobacteria;Halobacterales;J07HX5;	100	15	3	3	3	0	0	457142	388741
GTGYCAGCMGCCGCGGTAA,CCGYCWATTYMTTTRAGTTT	SILVA (only NR);Archaea;Halobacterota;Halobacteria;Halobacterales;uncultured;	98.7	15	77	77	76	1	0	457068	388668
GTGYCAGCMGCCGCGGTAA,CCGYCWATTYMTTTRAGTTT	SILVA (only NR);Archaea;Halobacterota;Methanocellia;	73.3	15	101	101	74	27	0	457044	388670
GTGYCAGCMGCCGCGGTAA,CCGYCWATTYMTTTRAGTTT	SILVA (only NR);Archaea;Halobacterota;Methanocellia;Methanocellales;	73.3	15	101	101	74	27	0	457044	388670
GTGYCAGCMGCCGCGGTAA,CCGYCWATTYMTTTRAGTTT	SILVA (only NR);Archaea;Halobacterota;Methanocellia;Methanocellales;Methanocellaceae;	79.5	15	83	83	66	17	0	457062	388678
GTGYCAGCMGCCGCGGTAA,CCGYCWATTYMTTTRAGTTT	SILVA (only NR);Archaea;Halobacterota;Methanocellia;Methanocellales;Methanocellaceae;Methanocella;	73.5	15	49	49	36	13	0	457096	388708
GTGYCAGCMGCCGCGGTAA,CCGYCWATTYMTTTRAGTTT	SILVA (only NR);Archaea;Halobacterota;Methanocellia;Methanocellales;Methanocellaceae;Rice Cluster I;	87.9	15	33	33	29	4	0	457112	388715
GTGYCAGCMGCCGCGGTAA,CCGYCWATTYMTTTRAGTTT	SILVA (only NR);Archaea;Halobacterota;Methanocellia;Methanocellales;uncultured;	44.4	15	18	18	8	10	0	457127	388736
GTGYCAGCMGCCGCGGTAA,CCGYCWATTYMTTTRAGTTT	SILVA (only NR);Archaea;Halobacterota;Methanomicrobia;	85.7	15	891	876	751	125	15	456269	387993
GTGYCAGCMGCCGCGGTAA,CCGYCWATTYMTTTRAGTTT	SILVA (only NR);Archaea;Halobacterota;Methanomicrobia;Methanomicrobiales;	85.7	15	891	876	751	125	15	456269	387993
GTGYCAGCMGCCGCGGTAA,CCGYCWATTYMTTTRAGTTT	SILVA (only NR);Archaea;Halobacterota;Methanomicrobia;Methanomicrobiales;Methanocorpusculaceae;	83.1	15	79	77	64	13	2	457068	388680
GTGYCAGCMGCCGCGGTAA,CCGYCWATTYMTTTRAGTTT	SILVA (only NR);Archaea;Halobacterota;Methanomicrobia;Methanomicrobiales;Methanocorpusculaceae;Methanocalculus;	88.2	15	34	34	30	4	0	457111	388714
GTGYCAGCMGCCGCGGTAA,CCGYCWATTYMTTTRAGTTT	SILVA (only NR);Archaea;Halobacterota;Methanomicrobia;Methanomicrobiales;Methanocorpusculaceae;Methanocorpusculum;	79.1	15	45	43	34	9	2	457102	388710
GTGYCAGCMGCCGCGGTAA,CCGYCWATTYMTTTRAGTTT	SILVA (only NR);Archaea;Halobacterota;Methanomicrobia;Methanomicrobiales;Methanomicrobiaceae;	86.3	15	368	365	315	50	3	456780	388429
GTGYCAGCMGCCGCGGTAA,CCGYCWATTYMTTTRAGTTT	SILVA (only NR);Archaea;Halobacterota;Methanomicrobia;Methanomicrobiales;Methanomicrobiaceae;Methanoculleus;	86.1	15	204	202	174	28	2	456943	388570
GTGYCAGCMGCCGCGGTAA,CCGYCWATTYMTTTRAGTTT	SILVA (only NR);Archaea;Halobacterota;Methanomicrobia;Methanomicrobiales;Methanomicrobiaceae;Methanofollis;	95.5	15	22	22	21	1	0	457123	388723
GTGYCAGCMGCCGCGGTAA,CCGYCWATTYMTTTRAGTTT	SILVA (only NR);Archaea;Halobacterota;Methanomicrobia;Methanomicrobiales;Methanomicrobiaceae;Methanogenium;	90.6	15	32	32	29	3	0	457113	388715
GTGYCAGCMGCCGCGGTAA,CCGYCWATTYMTTTRAGTTT	SILVA (only NR);Archaea;Halobacterota;Methanomicrobia;Methanomicrobiales;Methanomicrobiaceae;Methanolacinia;	100	15	6	6	6	0	0	457139	388738
GTGYCAGCMGCCGCGGTAA,CCGYCWATTYMTTTRAGTTT	SILVA (only NR);Archaea;Halobacterota;Methanomicrobia;Methanomicrobiales;Methanomicrobiaceae;Methanomicrobium;	76.9	15	39	39	30	9	0	457106	388714
GTGYCAGCMGCCGCGGTAA,CCGYCWATTYMTTTRAGTTT	SILVA (only NR);Archaea;Halobacterota;Methanomicrobia;Methanomicrobiales;Methanomicrobiaceae;Methanoplanus;	100	15	5	5	5	0	0	457140	388739
GTGYCAGCMGCCGCGGTAA,CCGYCWATTYMTTTRAGTTT	SILVA (only NR);Archaea;Halobacterota;Methanomicrobia;Methanomicrobiales;Methanomicrobiaceae;SDB;	100	15	2	2	2	0	0	457143	388742
GTGYCAGCMGCCGCGGTAA,CCGYCWATTYMTTTRAGTTT	SILVA (only NR);Archaea;Halobacterota;Methanomicrobia;Methanomicrobiales;Methanomicrobiaceae;uncultured;	83	15	54	53	44	9	1	457092	388700
GTGYCAGCMGCCGCGGTAA,CCGYCWATTYMTTTRAGTTT	SILVA (only NR);Archaea;Halobacterota;Methanomicrobia;Methanomicrobiales;Methanoregulaceae;	84	15	289	287	241	46	2	456858	388503
GTGYCAGCMGCCGCGGTAA,CCGYCWATTYMTTTRAGTTT	SILVA (only NR);Archaea;Halobacterota;Methanomicrobia;Methanomicrobiales;Methanoregulaceae;Methanolinea;	87.6	15	99	97	85	12	2	457048	388659
GTGYCAGCMGCCGCGGTAA,CCGYCWATTYMTTTRAGTTT	SILVA (only NR);Archaea;Halobacterota;Methanomicrobia;Methanomicrobiales;Methanoregulaceae;Methanoregula;	81.7	15	186	186	152	34	0	456959	388592
GTGYCAGCMGCCGCGGTAA,CCGYCWATTYMTTTRAGTTT	SILVA (only NR);Archaea;Halobacterota;Methanomicrobia;Methanomicrobiales;Methanoregulaceae;Methanosphaerula;	100	15	4	4	4	0	0	457141	388740
GTGYCAGCMGCCGCGGTAA,CCGYCWATTYMTTTRAGTTT	SILVA (only NR);Archaea;Halobacterota;Methanomicrobia;Methanomicrobiales;Methanospirillaceae;	91.2	15	115	113	103	10	2	457032	388641
GTGYCAGCMGCCGCGGTAA,CCGYCWATTYMTTTRAGTTT	SILVA (only NR);Archaea;Halobacterota;Methanomicrobia;Methanomicrobiales;Methanospirillaceae;Methanospirillum;	91.2	15	115	113	103	10	2	457032	388641
GTGYCAGCMGCCGCGGTAA,CCGYCWATTYMTTTRAGTTT	SILVA (only NR);Archaea;Halobacterota;Methanomicrobia;Methanomicrobiales;Rice Cluster II;	78.6	15	18	14	11	3	4	457131	388733
GTGYCAGCMGCCGCGGTAA,CCGYCWATTYMTTTRAGTTT	SILVA (only NR);Archaea;Halobacterota;Methanomicrobia;Methanomicrobiales;uncultured;	84.2	15	20	19	16	3	1	457126	388728
GTGYCAGCMGCCGCGGTAA,CCGYCWATTYMTTTRAGTTT	SILVA (only NR);Archaea;Halobacterota;Methanonatronarchaeia;	93.3	15	15	15	14	1	0	457130	388730
GTGYCAGCMGCCGCGGTAA,CCGYCWATTYMTTTRAGTTT	SILVA (only NR);Archaea;Halobacterota;Methanonatronarchaeia;Methanonatronaechaeales;	93.3	15	15	15	14	1	0	457130	388730
GTGYCAGCMGCCGCGGTAA,CCGYCWATTYMTTTRAGTTT	SILVA (only NR);Archaea;Halobacterota;Methanonatronarchaeia;Methanonatronaechaeales;Methanonatronarchaeaceae;	93.3	15	15	15	14	1	0	457130	388730
GTGYCAGCMGCCGCGGTAA,CCGYCWATTYMTTTRAGTTT	SILVA (only NR);Archaea;Halobacterota;Methanosarcinia;	84.5	15	1470	1454	1229	225	16	455691	387515
GTGYCAGCMGCCGCGGTAA,CCGYCWATTYMTTTRAGTTT	SILVA (only NR);Archaea;Halobacterota;Methanosarcinia;Methanosarciniales;	84.5	15	1470	1454	1229	225	16	455691	387515
GTGYCAGCMGCCGCGGTAA,CCGYCWATTYMTTTRAGTTT	SILVA (only NR);Archaea;Halobacterota;Methanosarcinia;Methanosarciniales;ANME-2a-2b;	84.5	15	111	110	93	17	1	457035	388651
GTGYCAGCMGCCGCGGTAA,CCGYCWATTYMTTTRAGTTT	SILVA (only NR);Archaea;Halobacterota;Methanosarcinia;Methanosarciniales;ANME-2a-2b;ANME-2b;	72.7	15	11	11	8	3	0	457134	388736
GTGYCAGCMGCCGCGGTAA,CCGYCWATTYMTTTRAGTTT	SILVA (only NR);Archaea;Halobacterota;Methanosarcinia;Methanosarciniales;ANME-2c;	81.2	15	86	85	69	16	1	457060	388675
GTGYCAGCMGCCGCGGTAA,CCGYCWATTYMTTTRAGTTT	SILVA (only NR);Archaea;Halobacterota;Methanosarcinia;Methanosarciniales;Methanoperedenaceae;	92.3	15	117	117	108	9	0	457028	388636
GTGYCAGCMGCCGCGGTAA,CCGYCWATTYMTTTRAGTTT	SILVA (only NR);Archaea;Halobacterota;Methanosarcinia;Methanosarciniales;Methanoperedenaceae;Candidatus Methanoperedens;	93.1	15	87	87	81	6	0	457058	388663
GTGYCAGCMGCCGCGGTAA,CCGYCWATTYMTTTRAGTTT	SILVA (only NR);Archaea;Halobacterota;Methanosarcinia;Methanosarciniales;Methanosaetaceae;	83.4	15	564	560	467	93	4	456585	388277
GTGYCAGCMGCCGCGGTAA,CCGYCWATTYMTTTRAGTTT	SILVA (only NR);Archaea;Halobacterota;Methanosarcinia;Methanosarciniales;Methanosaetaceae;Methanosaeta;	83.4	15	564	560	467	93	4	456585	388277
GTGYCAGCMGCCGCGGTAA,CCGYCWATTYMTTTRAGTTT	SILVA (only NR);Archaea;Halobacterota;Methanosarcinia;Methanosarciniales;Methanosarcinaceae;	84	15	555	545	458	87	10	456600	388286
GTGYCAGCMGCCGCGGTAA,CCGYCWATTYMTTTRAGTTT	SILVA (only NR);Archaea;Halobacterota;Methanosarcinia;Methanosarciniales;Methanosarcinaceae;ANME-3;	87	15	46	46	40	6	0	457099	388704
GTGYCAGCMGCCGCGGTAA,CCGYCWATTYMTTTRAGTTT	SILVA (only NR);Archaea;Halobacterota;Methanosarcinia;Methanosarciniales;Methanosarcinaceae;Methanimicrococcus;	88.2	15	34	34	30	4	0	457111	388714
GTGYCAGCMGCCGCGGTAA,CCGYCWATTYMTTTRAGTTT	SILVA (only NR);Archaea;Halobacterota;Methanosarcinia;Methanosarciniales;Methanosarcinaceae;Methanococcoides;	82.2	15	45	45	37	8	0	457100	388707
GTGYCAGCMGCCGCGGTAA,CCGYCWATTYMTTTRAGTTT	SILVA (only NR);Archaea;Halobacterota;Methanosarcinia;Methanosarciniales;Methanosarcinaceae;Methanohalobium;	100	15	4	4	4	0	0	457141	388740
GTGYCAGCMGCCGCGGTAA,CCGYCWATTYMTTTRAGTTT	SILVA (only NR);Archaea;Halobacterota;Methanosarcinia;Methanosarciniales;Methanosarcinaceae;Methanohalophilus;	92.3	15	39	39	36	3	0	457106	388708
GTGYCAGCMGCCGCGGTAA,CCGYCWATTYMTTTRAGTTT	SILVA (only NR);Archaea;Halobacterota;Methanosarcinia;Methanosarciniales;Methanosarcinaceae;Methanolobus;	83.3	15	66	66	55	11	0	457079	388689
GTGYCAGCMGCCGCGGTAA,CCGYCWATTYMTTTRAGTTT	SILVA (only NR);Archaea;Halobacterota;Methanosarcinia;Methanosarciniales;Methanosarcinaceae;Methanomethylovorans;	85.7	15	49	49	42	7	0	457096	388702
GTGYCAGCMGCCGCGGTAA,CCGYCWATTYMTTTRAGTTT	SILVA (only NR);Archaea;Halobacterota;Methanosarcinia;Methanosarciniales;Methanosarcinaceae;Methanosalsum;	100	15	3	3	3	0	0	457142	388741
GTGYCAGCMGCCGCGGTAA,CCGYCWATTYMTTTRAGTTT	SILVA (only NR);Archaea;Halobacterota;Methanosarcinia;Methanosarciniales;Methanosarcinaceae;Methanosarcina;	81.7	15	251	241	197	44	10	456904	388547
GTGYCAGCMGCCGCGGTAA,CCGYCWATTYMTTTRAGTTT	SILVA (only NR);Archaea;Halobacterota;Methanosarcinia;Methanosarciniales;Methanosarcinaceae;uncultured;	77.8	15	18	18	14	4	0	457127	388730
GTGYCAGCMGCCGCGGTAA,CCGYCWATTYMTTTRAGTTT	SILVA (only NR);Archaea;Halobacterota;Methanosarcinia;Methanosarciniales;Methermicoccaceae;	100	15	5	5	5	0	0	457140	388739
GTGYCAGCMGCCGCGGTAA,CCGYCWATTYMTTTRAGTTT	SILVA (only NR);Archaea;Halobacterota;Methanosarcinia;Methanosarciniales;Methermicoccaceae;Methermicoccus;	100	15	4	4	4	0	0	457141	388740
GTGYCAGCMGCCGCGGTAA,CCGYCWATTYMTTTRAGTTT	SILVA (only NR);Archaea;Halobacterota;Methanosarcinia;Methanosarciniales;Syntrophoarchaeaceae;	89.3	15	28	28	25	3	0	457117	388719
GTGYCAGCMGCCGCGGTAA,CCGYCWATTYMTTTRAGTTT	SILVA (only NR);Archaea;Halobacterota;Methanosarcinia;Methanosarciniales;Syntrophoarchaeaceae;Candidatus Syntrophoarchaeum;	100	15	4	4	4	0	0	457141	388740
GTGYCAGCMGCCGCGGTAA,CCGYCWATTYMTTTRAGTTT	SILVA (only NR);Archaea;Halobacterota;uncultured;	82.4	15	17	17	14	3	0	457128	388730
GTGYCAGCMGCCGCGGTAA,CCGYCWATTYMTTTRAGTTT	SILVA (only NR);Archaea;Hydrothermarchaeota;	86.3	15	212	212	183	29	0	456933	388561
GTGYCAGCMGCCGCGGTAA,CCGYCWATTYMTTTRAGTTT	SILVA (only NR);Archaea;Hydrothermarchaeota;Hydrothermarchaeia;	86.3	15	212	212	183	29	0	456933	388561
GTGYCAGCMGCCGCGGTAA,CCGYCWATTYMTTTRAGTTT	SILVA (only NR);Archaea;Hydrothermarchaeota;Hydrothermarchaeia;Hydrothermarchaeales;	86.3	15	212	212	183	29	0	456933	388561
GTGYCAGCMGCCGCGGTAA,CCGYCWATTYMTTTRAGTTT	SILVA (only NR);Archaea;Iainarchaeota;	46.7	15	46	45	21	24	1	457100	388723
GTGYCAGCMGCCGCGGTAA,CCGYCWATTYMTTTRAGTTT	SILVA (only NR);Archaea;Iainarchaeota;Iainarchaeia;	46.7	15	46	45	21	24	1	457100	388723
GTGYCAGCMGCCGCGGTAA,CCGYCWATTYMTTTRAGTTT	SILVA (only NR);Archaea;Iainarchaeota;Iainarchaeia;Iainarchaeales;	46.7	15	46	45	21	24	1	457100	388723
GTGYCAGCMGCCGCGGTAA,CCGYCWATTYMTTTRAGTTT	SILVA (only NR);Archaea;Iainarchaeota;Iainarchaeia;Iainarchaeales;Candidatus Iainarchaeum;	20	15	15	15	3	12	0	457130	388741
GTGYCAGCMGCCGCGGTAA,CCGYCWATTYMTTTRAGTTT	SILVA (only NR);Archaea;Korarchaeota;	14.8	15	62	61	9	52	1	457084	388735
GTGYCAGCMGCCGCGGTAA,CCGYCWATTYMTTTRAGTTT	SILVA (only NR);Archaea;Korarchaeota;Korarchaeia;	14.8	15	62	61	9	52	1	457084	388735
GTGYCAGCMGCCGCGGTAA,CCGYCWATTYMTTTRAGTTT	SILVA (only NR);Archaea;Korarchaeota;Korarchaeia;Korarchaeales;	14.8	15	62	61	9	52	1	457084	388735
GTGYCAGCMGCCGCGGTAA,CCGYCWATTYMTTTRAGTTT	SILVA (only NR);Archaea;Korarchaeota;Korarchaeia;Korarchaeales;Korarchaeaceae;	14.8	15	62	61	9	52	1	457084	388735
GTGYCAGCMGCCGCGGTAA,CCGYCWATTYMTTTRAGTTT	SILVA (only NR);Archaea;Korarchaeota;Korarchaeia;Korarchaeales;Korarchaeaceae;Candidatus Korarchaeum;	14.8	15	62	61	9	52	1	457084	388735
GTGYCAGCMGCCGCGGTAA,CCGYCWATTYMTTTRAGTTT	SILVA (only NR);Archaea;Micrarchaeota;	28.2	15	88	85	24	61	3	457060	388720
GTGYCAGCMGCCGCGGTAA,CCGYCWATTYMTTTRAGTTT	SILVA (only NR);Archaea;Micrarchaeota;Micrarchaeia;	28.2	15	88	85	24	61	3	457060	388720
GTGYCAGCMGCCGCGGTAA,CCGYCWATTYMTTTRAGTTT	SILVA (only NR);Archaea;Micrarchaeota;Micrarchaeia;Micrarchaeales;	28.2	15	88	85	24	61	3	457060	388720
GTGYCAGCMGCCGCGGTAA,CCGYCWATTYMTTTRAGTTT	SILVA (only NR);Archaea;Micrarchaeota;Micrarchaeia;Micrarchaeales;CG1-02-32-21;	100	15	12	12	12	0	0	457133	388732
GTGYCAGCMGCCGCGGTAA,CCGYCWATTYMTTTRAGTTT	SILVA (only NR);Archaea;Micrarchaeota;Micrarchaeia;Micrarchaeales;Candidatus Micrarchaeum;	0	0	10	10	0	10	0	457135	388744
GTGYCAGCMGCCGCGGTAA,CCGYCWATTYMTTTRAGTTT	SILVA (only NR);Archaea;Nanoarchaeota;	62.8	14.9	550	514	323	191	36	456631	388421
GTGYCAGCMGCCGCGGTAA,CCGYCWATTYMTTTRAGTTT	SILVA (only NR);Archaea;Nanoarchaeota;Nanoarchaeia;	62.8	14.9	550	514	323	191	36	456631	388421
GTGYCAGCMGCCGCGGTAA,CCGYCWATTYMTTTRAGTTT	SILVA (only NR);Archaea;Nanoarchaeota;Nanoarchaeia;Nanoarchaeales;	0	0	40	39	0	39	1	457106	388744
GTGYCAGCMGCCGCGGTAA,CCGYCWATTYMTTTRAGTTT	SILVA (only NR);Archaea;Nanoarchaeota;Nanoarchaeia;Nanoarchaeales;Nanoarchaeaceae;	0	0	22	21	0	21	1	457124	388744
GTGYCAGCMGCCGCGGTAA,CCGYCWATTYMTTTRAGTTT	SILVA (only NR);Archaea;Nanoarchaeota;Nanoarchaeia;Nanoarchaeales;Nanoarchaeaceae;Nanoarchaeum;	0	0	22	21	0	21	1	457124	388744
GTGYCAGCMGCCGCGGTAA,CCGYCWATTYMTTTRAGTTT	SILVA (only NR);Archaea;Nanoarchaeota;Nanoarchaeia;Nanoarchaeales;Nanopusillaceae;	0	0	18	18	0	18	0	457127	388744
GTGYCAGCMGCCGCGGTAA,CCGYCWATTYMTTTRAGTTT	SILVA (only NR);Archaea;Nanoarchaeota;Nanoarchaeia;Nanoarchaeales;Nanopusillaceae;Candidatus Nanobsidianus;	0	0	11	11	0	11	0	457134	388744
GTGYCAGCMGCCGCGGTAA,CCGYCWATTYMTTTRAGTTT	SILVA (only NR);Archaea;Nanoarchaeota;Nanoarchaeia;Nanoarchaeales;Nanopusillaceae;Candidatus Nanopusillus;	0	0	7	7	0	7	0	457138	388744
GTGYCAGCMGCCGCGGTAA,CCGYCWATTYMTTTRAGTTT	SILVA (only NR);Archaea;Nanoarchaeota;Nanoarchaeia;Woesearchaeales;	68	14.9	510	475	323	152	35	456670	388421
GTGYCAGCMGCCGCGGTAA,CCGYCWATTYMTTTRAGTTT	SILVA (only NR);Archaea;Nanoarchaeota;Nanoarchaeia;Woesearchaeales;CG1-02-57-44;	100	15	10	10	10	0	0	457135	388734
GTGYCAGCMGCCGCGGTAA,CCGYCWATTYMTTTRAGTTT	SILVA (only NR);Archaea;Nanoarchaeota;Nanoarchaeia;Woesearchaeales;GW2011;	96.8	15	32	31	30	1	1	457114	388714
GTGYCAGCMGCCGCGGTAA,CCGYCWATTYMTTTRAGTTT	SILVA (only NR);Archaea;Nanoarchaeota;Nanoarchaeia;Woesearchaeales;GW2011;AR15;	96.3	15	28	27	26	1	1	457118	388718
GTGYCAGCMGCCGCGGTAA,CCGYCWATTYMTTTRAGTTT	SILVA (only NR);Archaea;Nanoarchaeota;Nanoarchaeia;Woesearchaeales;GW2011;AR20;	100	15	4	4	4	0	0	457141	388740
GTGYCAGCMGCCGCGGTAA,CCGYCWATTYMTTTRAGTTT	SILVA (only NR);Archaea;Nanoarchaeota;Nanoarchaeia;Woesearchaeales;GW2011_GWC1_47_15;	100	15	6	6	6	0	0	457139	388738
GTGYCAGCMGCCGCGGTAA,CCGYCWATTYMTTTRAGTTT	SILVA (only NR);Archaea;Nanoarchaeota;Nanoarchaeia;Woesearchaeales;SCGC AAA011-D5;	92.9	15	17	14	13	1	3	457131	388731
GTGYCAGCMGCCGCGGTAA,CCGYCWATTYMTTTRAGTTT	SILVA (only NR);Archaea;Nanoarchaeota;Nanoarchaeia;Woesearchaeales;SCGC AAA286-E23;	16.7	15	6	6	1	5	0	457139	388743
GTGYCAGCMGCCGCGGTAA,CCGYCWATTYMTTTRAGTTT	SILVA (only NR);Archaea;Nanohaloarchaeota;	0	0	34	34	0	34	0	457111	388744
GTGYCAGCMGCCGCGGTAA,CCGYCWATTYMTTTRAGTTT	SILVA (only NR);Archaea;Nanohaloarchaeota;Nanosalinia;	0	0	34	34	0	34	0	457111	388744
GTGYCAGCMGCCGCGGTAA,CCGYCWATTYMTTTRAGTTT	SILVA (only NR);Archaea;Nanohaloarchaeota;Nanosalinia;Nanosalinales;	0	0	34	34	0	34	0	457111	388744
GTGYCAGCMGCCGCGGTAA,CCGYCWATTYMTTTRAGTTT	SILVA (only NR);Archaea;Nanohaloarchaeota;Nanosalinia;Nanosalinales;Nanosalinaceae;	0	0	34	34	0	34	0	457111	388744
GTGYCAGCMGCCGCGGTAA,CCGYCWATTYMTTTRAGTTT	SILVA (only NR);Archaea;Nanohaloarchaeota;Nanosalinia;Nanosalinales;Nanosalinaceae;Candidatus Haloredivivus;	0	0	18	18	0	18	0	457127	388744
GTGYCAGCMGCCGCGGTAA,CCGYCWATTYMTTTRAGTTT	SILVA (only NR);Archaea;Nanohaloarchaeota;Nanosalinia;Nanosalinales;Nanosalinaceae;Candidatus Nanosalinarum;	0	0	6	6	0	6	0	457139	388744
GTGYCAGCMGCCGCGGTAA,CCGYCWATTYMTTTRAGTTT	SILVA (only NR);Archaea;Thermoplasmatota;	82.2	14.9	2896	2872	2361	511	24	454273	386383
GTGYCAGCMGCCGCGGTAA,CCGYCWATTYMTTTRAGTTT	SILVA (only NR);Archaea;Thermoplasmatota;Thermoplasmata;	82.9	14.9	2819	2796	2318	478	23	454349	386426
GTGYCAGCMGCCGCGGTAA,CCGYCWATTYMTTTRAGTTT	SILVA (only NR);Archaea;Thermoplasmatota;Thermoplasmata;A10;	93.1	15	29	29	27	2	0	457116	388717
GTGYCAGCMGCCGCGGTAA,CCGYCWATTYMTTTRAGTTT	SILVA (only NR);Archaea;Thermoplasmatota;Thermoplasmata;Acidiprofundales;	94.3	15	35	35	33	2	0	457110	388711
GTGYCAGCMGCCGCGGTAA,CCGYCWATTYMTTTRAGTTT	SILVA (only NR);Archaea;Thermoplasmatota;Thermoplasmata;Acidiprofundales;Aciduliprofundaceae;	94.3	15	35	35	33	2	0	457110	388711
GTGYCAGCMGCCGCGGTAA,CCGYCWATTYMTTTRAGTTT	SILVA (only NR);Archaea;Thermoplasmatota;Thermoplasmata;Acidiprofundales;Aciduliprofundaceae;Aciduliprofundum;	96.9	15	32	32	31	1	0	457113	388713
GTGYCAGCMGCCGCGGTAA,CCGYCWATTYMTTTRAGTTT	SILVA (only NR);Archaea;Thermoplasmatota;Thermoplasmata;Acidiprofundales;Aciduliprofundaceae;JdFR-45;	66.7	15	3	3	2	1	0	457142	388742
GTGYCAGCMGCCGCGGTAA,CCGYCWATTYMTTTRAGTTT	SILVA (only NR);Archaea;Thermoplasmatota;Thermoplasmata;BSLdp215;	92	15	25	25	23	2	0	457120	388721
GTGYCAGCMGCCGCGGTAA,CCGYCWATTYMTTTRAGTTT	SILVA (only NR);Archaea;Thermoplasmatota;Thermoplasmata;JdFR-43;	56.8	15	44	44	25	19	0	457101	388719
GTGYCAGCMGCCGCGGTAA,CCGYCWATTYMTTTRAGTTT	SILVA (only NR);Archaea;Thermoplasmatota;Thermoplasmata;Marine Benthic Group D and DHVEG-1;	85.4	15	765	758	647	111	7	456387	388097
GTGYCAGCMGCCGCGGTAA,CCGYCWATTYMTTTRAGTTT	SILVA (only NR);Archaea;Thermoplasmatota;Thermoplasmata;Marine Group II;	90.7	15	574	570	517	53	4	456575	388227
GTGYCAGCMGCCGCGGTAA,CCGYCWATTYMTTTRAGTTT	SILVA (only NR);Archaea;Thermoplasmatota;Thermoplasmata;Marine Group III;	34.5	14.9	282	275	95	180	7	456870	388649
GTGYCAGCMGCCGCGGTAA,CCGYCWATTYMTTTRAGTTT	SILVA (only NR);Archaea;Thermoplasmatota;Thermoplasmata;Methanomassiliicoccales;	91.7	15	495	495	454	41	0	456650	388290
GTGYCAGCMGCCGCGGTAA,CCGYCWATTYMTTTRAGTTT	SILVA (only NR);Archaea;Thermoplasmatota;Thermoplasmata;Methanomassiliicoccales;Methanomassiliicoccaceae;	90.3	15	62	62	56	6	0	457083	388688
GTGYCAGCMGCCGCGGTAA,CCGYCWATTYMTTTRAGTTT	SILVA (only NR);Archaea;Thermoplasmatota;Thermoplasmata;Methanomassiliicoccales;Methanomassiliicoccaceae;Methanomassiliicoccus;	95	15	20	20	19	1	0	457125	388725
GTGYCAGCMGCCGCGGTAA,CCGYCWATTYMTTTRAGTTT	SILVA (only NR);Archaea;Thermoplasmatota;Thermoplasmata;Methanomassiliicoccales;Methanomassiliicoccaceae;uncultured;	88.1	15	42	42	37	5	0	457103	388707
GTGYCAGCMGCCGCGGTAA,CCGYCWATTYMTTTRAGTTT	SILVA (only NR);Archaea;Thermoplasmatota;Thermoplasmata;Methanomassiliicoccales;Methanomethylophilaceae;	94.5	15	347	347	328	19	0	456798	388416
GTGYCAGCMGCCGCGGTAA,CCGYCWATTYMTTTRAGTTT	SILVA (only NR);Archaea;Thermoplasmatota;Thermoplasmata;Methanomassiliicoccales;Methanomethylophilaceae;Candidatus Methanogranum;	71.4	15	7	7	5	2	0	457138	388739
GTGYCAGCMGCCGCGGTAA,CCGYCWATTYMTTTRAGTTT	SILVA (only NR);Archaea;Thermoplasmatota;Thermoplasmata;Methanomassiliicoccales;Methanomethylophilaceae;Candidatus Methanomethylophilus;	94.4	15	71	71	67	4	0	457074	388677
GTGYCAGCMGCCGCGGTAA,CCGYCWATTYMTTTRAGTTT	SILVA (only NR);Archaea;Thermoplasmatota;Thermoplasmata;Methanomassiliicoccales;Methanomethylophilaceae;Candidatus Methanoplasma;	96.6	15	29	29	28	1	0	457116	388716
GTGYCAGCMGCCGCGGTAA,CCGYCWATTYMTTTRAGTTT	SILVA (only NR);Archaea;Thermoplasmatota;Thermoplasmata;Methanomassiliicoccales;Methanomethylophilaceae;RumEn M2;	84.6	15	13	13	11	2	0	457132	388733
GTGYCAGCMGCCGCGGTAA,CCGYCWATTYMTTTRAGTTT	SILVA (only NR);Archaea;Thermoplasmatota;Thermoplasmata;Methanomassiliicoccales;Methanomethylophilaceae;uncultured;	96	15	224	224	215	9	0	456921	388529
GTGYCAGCMGCCGCGGTAA,CCGYCWATTYMTTTRAGTTT	SILVA (only NR);Archaea;Thermoplasmatota;Thermoplasmata;Methanomassiliicoccales;uncultured;	81.4	15	86	86	70	16	0	457059	388674
GTGYCAGCMGCCGCGGTAA,CCGYCWATTYMTTTRAGTTT	SILVA (only NR);Archaea;Thermoplasmatota;Thermoplasmata;SG8-5;	88.9	15	63	63	56	7	0	457082	388688
GTGYCAGCMGCCGCGGTAA,CCGYCWATTYMTTTRAGTTT	SILVA (only NR);Archaea;Thermoplasmatota;Thermoplasmata;Thermoplasmatales;	92.5	15	161	159	147	12	2	456986	388597
GTGYCAGCMGCCGCGGTAA,CCGYCWATTYMTTTRAGTTT	SILVA (only NR);Archaea;Thermoplasmatota;Thermoplasmata;Thermoplasmatales;Ferroplasmaceae;	94.1	15	69	68	64	4	1	457077	388680
GTGYCAGCMGCCGCGGTAA,CCGYCWATTYMTTTRAGTTT	SILVA (only NR);Archaea;Thermoplasmatota;Thermoplasmata;Thermoplasmatales;Ferroplasmaceae;Acidiplasma;	85.7	15	8	7	6	1	1	457138	388738
GTGYCAGCMGCCGCGGTAA,CCGYCWATTYMTTTRAGTTT	SILVA (only NR);Archaea;Thermoplasmatota;Thermoplasmata;Thermoplasmatales;Ferroplasmaceae;Ferroplasma;	92.1	15	38	38	35	3	0	457107	388709
GTGYCAGCMGCCGCGGTAA,CCGYCWATTYMTTTRAGTTT	SILVA (only NR);Archaea;Thermoplasmatota;Thermoplasmata;Thermoplasmatales;Ferroplasmaceae;uncultured;	100	15	15	15	15	0	0	457130	388729
GTGYCAGCMGCCGCGGTAA,CCGYCWATTYMTTTRAGTTT	SILVA (only NR);Archaea;Thermoplasmatota;Thermoplasmata;Thermoplasmatales;Picrophilaceae;	100	15	2	2	2	0	0	457143	388742
GTGYCAGCMGCCGCGGTAA,CCGYCWATTYMTTTRAGTTT	SILVA (only NR);Archaea;Thermoplasmatota;Thermoplasmata;Thermoplasmatales;Picrophilaceae;Picrophilus;	100	15	2	2	2	0	0	457143	388742
GTGYCAGCMGCCGCGGTAA,CCGYCWATTYMTTTRAGTTT	SILVA (only NR);Archaea;Thermoplasmatota;Thermoplasmata;Thermoplasmatales;Thermogymnomonas;	100	15	1	1	1	0	0	457144	388743
GTGYCAGCMGCCGCGGTAA,CCGYCWATTYMTTTRAGTTT	SILVA (only NR);Archaea;Thermoplasmatota;Thermoplasmata;Thermoplasmatales;Thermoplasmataceae;	90.9	15	89	88	80	8	1	457057	388664
GTGYCAGCMGCCGCGGTAA,CCGYCWATTYMTTTRAGTTT	SILVA (only NR);Archaea;Thermoplasmatota;Thermoplasmata;Thermoplasmatales;Thermoplasmataceae;A-plasma;	78.6	15	14	14	11	3	0	457131	388733
GTGYCAGCMGCCGCGGTAA,CCGYCWATTYMTTTRAGTTT	SILVA (only NR);Archaea;Thermoplasmatota;Thermoplasmata;Thermoplasmatales;Thermoplasmataceae;Cuniculiplasma;	100	15	12	12	12	0	0	457133	388732
GTGYCAGCMGCCGCGGTAA,CCGYCWATTYMTTTRAGTTT	SILVA (only NR);Archaea;Thermoplasmatota;Thermoplasmata;Thermoplasmatales;Thermoplasmataceae;E-plasma;	100	15	10	10	10	0	0	457135	388734
GTGYCAGCMGCCGCGGTAA,CCGYCWATTYMTTTRAGTTT	SILVA (only NR);Archaea;Thermoplasmatota;Thermoplasmata;Thermoplasmatales;Thermoplasmataceae;Thermoplasma;	90.9	15	11	11	10	1	0	457134	388734
GTGYCAGCMGCCGCGGTAA,CCGYCWATTYMTTTRAGTTT	SILVA (only NR);Archaea;Thermoplasmatota;Thermoplasmata;Thermoplasmatales;Thermoplasmataceae;uncultured;	89.5	15	39	38	34	4	1	457107	388710
GTGYCAGCMGCCGCGGTAA,CCGYCWATTYMTTTRAGTTT	SILVA (only NR);Archaea;Thermoplasmatota;Thermoplasmata;uncultured;	85.7	15	345	342	293	49	3	456803	388451
GTGYCAGCMGCCGCGGTAA,CCGYCWATTYMTTTRAGTTT	SILVA (only NR);Archaea;Thermoplasmatota;uncultured;	57.3	15	76	75	43	32	1	457070	388701
GTGYCAGCMGCCGCGGTAA,CCGYCWATTYMTTTRAGTTT	SILVA (only NR);Archaea;uncultured;	50	15	8	8	4	4	0	457137	388740
GTGYCAGCMGCCGCGGTAA,CCGYCWATTYMTTTRAGTTT	SILVA (only NR);Bacteria;	85.9	19.1	381535	381528	327576	53952	7	75617	61168
GTGYCAGCMGCCGCGGTAA,CCGYCWATTYMTTTRAGTTT	SILVA (only NR);Bacteria;10bav-F6;	16.7	15	6	6	1	5	0	457139	388743
GTGYCAGCMGCCGCGGTAA,CCGYCWATTYMTTTRAGTTT	SILVA (only NR);Bacteria;Abditibacteriota;	92	15	162	162	149	13	0	456983	388595
GTGYCAGCMGCCGCGGTAA,CCGYCWATTYMTTTRAGTTT	SILVA (only NR);Bacteria;Abditibacteriota;Abditibacteria;	92	15	162	162	149	13	0	456983	388595
GTGYCAGCMGCCGCGGTAA,CCGYCWATTYMTTTRAGTTT	SILVA (only NR);Bacteria;Abditibacteriota;Abditibacteria;Abditibacteriales;	92	15	162	162	149	13	0	456983	388595
GTGYCAGCMGCCGCGGTAA,CCGYCWATTYMTTTRAGTTT	SILVA (only NR);Bacteria;Abditibacteriota;Abditibacteria;Abditibacteriales;Abditibacteriaceae;	92	15	162	162	149	13	0	456983	388595
GTGYCAGCMGCCGCGGTAA,CCGYCWATTYMTTTRAGTTT	SILVA (only NR);Bacteria;Abditibacteriota;Abditibacteria;Abditibacteriales;Abditibacteriaceae;Abditibacterium;	92	15	162	162	149	13	0	456983	388595
GTGYCAGCMGCCGCGGTAA,CCGYCWATTYMTTTRAGTTT	SILVA (only NR);Bacteria;Acetothermia;	0.6	14.9	169	169	1	168	0	456976	388743
GTGYCAGCMGCCGCGGTAA,CCGYCWATTYMTTTRAGTTT	SILVA (only NR);Bacteria;Acetothermia;Acetothermiia;	0.6	14.9	169	169	1	168	0	456976	388743
GTGYCAGCMGCCGCGGTAA,CCGYCWATTYMTTTRAGTTT	SILVA (only NR);Bacteria;Acidobacteriota;	92.7	15.2	11563	11563	10719	844	0	445582	378025
GTGYCAGCMGCCGCGGTAA,CCGYCWATTYMTTTRAGTTT	SILVA (only NR);Bacteria;Acidobacteriota;AT-s3-28;	96.3	15	27	27	26	1	0	457118	388718
GTGYCAGCMGCCGCGGTAA,CCGYCWATTYMTTTRAGTTT	SILVA (only NR);Bacteria;Acidobacteriota;Acidobacteriae;	92.9	15	3697	3697	3436	261	0	453448	385308
GTGYCAGCMGCCGCGGTAA,CCGYCWATTYMTTTRAGTTT	SILVA (only NR);Bacteria;Acidobacteriota;Acidobacteriae;AKIW659;	96.6	15	29	29	28	1	0	457116	388716
GTGYCAGCMGCCGCGGTAA,CCGYCWATTYMTTTRAGTTT	SILVA (only NR);Bacteria;Acidobacteriota;Acidobacteriae;AMGG11;	100	15	5	5	5	0	0	457140	388739
GTGYCAGCMGCCGCGGTAA,CCGYCWATTYMTTTRAGTTT	SILVA (only NR);Bacteria;Acidobacteriota;Acidobacteriae;Acidobacteriales;	92.8	15	1621	1621	1505	116	0	455524	387239
GTGYCAGCMGCCGCGGTAA,CCGYCWATTYMTTTRAGTTT	SILVA (only NR);Bacteria;Acidobacteriota;Acidobacteriae;Acidobacteriales;Acidobacteriaceae (Subgroup 1);	93	15	740	740	688	52	0	456405	388056
GTGYCAGCMGCCGCGGTAA,CCGYCWATTYMTTTRAGTTT	SILVA (only NR);Bacteria;Acidobacteriota;Acidobacteriae;Acidobacteriales;Acidobacteriaceae (Subgroup 1);Acidicapsa;	84.2	15	19	19	16	3	0	457126	388728
GTGYCAGCMGCCGCGGTAA,CCGYCWATTYMTTTRAGTTT	SILVA (only NR);Bacteria;Acidobacteriota;Acidobacteriae;Acidobacteriales;Acidobacteriaceae (Subgroup 1);Acidipila-Silvibacterium;	92.8	15	83	83	77	6	0	457062	388667
GTGYCAGCMGCCGCGGTAA,CCGYCWATTYMTTTRAGTTT	SILVA (only NR);Bacteria;Acidobacteriota;Acidobacteriae;Acidobacteriales;Acidobacteriaceae (Subgroup 1);Acidobacterium;	83.3	15	12	12	10	2	0	457133	388734
GTGYCAGCMGCCGCGGTAA,CCGYCWATTYMTTTRAGTTT	SILVA (only NR);Bacteria;Acidobacteriota;Acidobacteriae;Acidobacteriales;Acidobacteriaceae (Subgroup 1);Bryocella;	100	15	28	28	28	0	0	457117	388716
GTGYCAGCMGCCGCGGTAA,CCGYCWATTYMTTTRAGTTT	SILVA (only NR);Bacteria;Acidobacteriota;Acidobacteriae;Acidobacteriales;Acidobacteriaceae (Subgroup 1);Edaphobacter;	96.2	15	52	52	50	2	0	457093	388694
GTGYCAGCMGCCGCGGTAA,CCGYCWATTYMTTTRAGTTT	SILVA (only NR);Bacteria;Acidobacteriota;Acidobacteriae;Acidobacteriales;Acidobacteriaceae (Subgroup 1);Granulicella;	88.9	15	190	190	169	21	0	456955	388575
GTGYCAGCMGCCGCGGTAA,CCGYCWATTYMTTTRAGTTT	SILVA (only NR);Bacteria;Acidobacteriota;Acidobacteriae;Acidobacteriales;Acidobacteriaceae (Subgroup 1);Occallatibacter;	93.7	15	126	126	118	8	0	457019	388626
GTGYCAGCMGCCGCGGTAA,CCGYCWATTYMTTTRAGTTT	SILVA (only NR);Bacteria;Acidobacteriota;Acidobacteriae;Acidobacteriales;Acidobacteriaceae (Subgroup 1);Telmatobacter;	100	15	4	4	4	0	0	457141	388740
GTGYCAGCMGCCGCGGTAA,CCGYCWATTYMTTTRAGTTT	SILVA (only NR);Bacteria;Acidobacteriota;Acidobacteriae;Acidobacteriales;Acidobacteriaceae (Subgroup 1);Terracidiphilus;	100	15	9	9	9	0	0	457136	388735
GTGYCAGCMGCCGCGGTAA,CCGYCWATTYMTTTRAGTTT	SILVA (only NR);Bacteria;Acidobacteriota;Acidobacteriae;Acidobacteriales;Acidobacteriaceae (Subgroup 1);Terriglobus;	96.3	15	27	27	26	1	0	457118	388718
GTGYCAGCMGCCGCGGTAA,CCGYCWATTYMTTTRAGTTT	SILVA (only NR);Bacteria;Acidobacteriota;Acidobacteriae;Acidobacteriales;Acidobacteriaceae (Subgroup 1);uncultured;	95.1	15	184	184	175	9	0	456961	388569
GTGYCAGCMGCCGCGGTAA,CCGYCWATTYMTTTRAGTTT	SILVA (only NR);Bacteria;Acidobacteriota;Acidobacteriae;Acidobacteriales;Koribacteraceae;	93.3	15	90	90	84	6	0	457055	388660
GTGYCAGCMGCCGCGGTAA,CCGYCWATTYMTTTRAGTTT	SILVA (only NR);Bacteria;Acidobacteriota;Acidobacteriae;Acidobacteriales;Koribacteraceae;Candidatus Koribacter;	93.3	15	90	90	84	6	0	457055	388660
GTGYCAGCMGCCGCGGTAA,CCGYCWATTYMTTTRAGTTT	SILVA (only NR);Bacteria;Acidobacteriota;Acidobacteriae;Acidobacteriales;uncultured;	92.6	15	785	785	727	58	0	456360	388017
GTGYCAGCMGCCGCGGTAA,CCGYCWATTYMTTTRAGTTT	SILVA (only NR);Bacteria;Acidobacteriota;Acidobacteriae;Bryobacterales;	92.8	15	663	663	615	48	0	456482	388129
GTGYCAGCMGCCGCGGTAA,CCGYCWATTYMTTTRAGTTT	SILVA (only NR);Bacteria;Acidobacteriota;Acidobacteriae;Bryobacterales;Bryobacteraceae;	92.8	15	663	663	615	48	0	456482	388129
GTGYCAGCMGCCGCGGTAA,CCGYCWATTYMTTTRAGTTT	SILVA (only NR);Bacteria;Acidobacteriota;Acidobacteriae;Bryobacterales;Bryobacteraceae;Bryobacter;	92.8	15	663	663	615	48	0	456482	388129
GTGYCAGCMGCCGCGGTAA,CCGYCWATTYMTTTRAGTTT	SILVA (only NR);Bacteria;Acidobacteriota;Acidobacteriae;Elev-16S-1166;	87.5	15	16	16	14	2	0	457129	388730
GTGYCAGCMGCCGCGGTAA,CCGYCWATTYMTTTRAGTTT	SILVA (only NR);Bacteria;Acidobacteriota;Acidobacteriae;GOUTB8;	93.8	15	16	16	15	1	0	457129	388729
GTGYCAGCMGCCGCGGTAA,CCGYCWATTYMTTTRAGTTT	SILVA (only NR);Bacteria;Acidobacteriota;Acidobacteriae;PAUC26f;	94	15	84	84	79	5	0	457061	388665
GTGYCAGCMGCCGCGGTAA,CCGYCWATTYMTTTRAGTTT	SILVA (only NR);Bacteria;Acidobacteriota;Acidobacteriae;Paludibaculum;	90.3	15	103	103	93	10	0	457042	388651
GTGYCAGCMGCCGCGGTAA,CCGYCWATTYMTTTRAGTTT	SILVA (only NR);Bacteria;Acidobacteriota;Acidobacteriae;Solibacterales;	91.8	15	551	551	506	45	0	456594	388238
GTGYCAGCMGCCGCGGTAA,CCGYCWATTYMTTTRAGTTT	SILVA (only NR);Bacteria;Acidobacteriota;Acidobacteriae;Solibacterales;Solibacteraceae;	91.8	15	551	551	506	45	0	456594	388238
GTGYCAGCMGCCGCGGTAA,CCGYCWATTYMTTTRAGTTT	SILVA (only NR);Bacteria;Acidobacteriota;Acidobacteriae;Solibacterales;Solibacteraceae;Candidatus Solibacter;	91.8	15	551	551	506	45	0	456594	388238
GTGYCAGCMGCCGCGGTAA,CCGYCWATTYMTTTRAGTTT	SILVA (only NR);Bacteria;Acidobacteriota;Acidobacteriae;Subgroup 12;	100	15	11	11	11	0	0	457134	388733
GTGYCAGCMGCCGCGGTAA,CCGYCWATTYMTTTRAGTTT	SILVA (only NR);Bacteria;Acidobacteriota;Acidobacteriae;Subgroup 13;	95.5	15	88	88	84	4	0	457057	388660
GTGYCAGCMGCCGCGGTAA,CCGYCWATTYMTTTRAGTTT	SILVA (only NR);Bacteria;Acidobacteriota;Acidobacteriae;Subgroup 15;	96.2	15	52	52	50	2	0	457093	388694
GTGYCAGCMGCCGCGGTAA,CCGYCWATTYMTTTRAGTTT	SILVA (only NR);Bacteria;Acidobacteriota;Acidobacteriae;Subgroup 2;	94.2	15	450	450	424	26	0	456695	388320
GTGYCAGCMGCCGCGGTAA,CCGYCWATTYMTTTRAGTTT	SILVA (only NR);Bacteria;Acidobacteriota;Acidobacteriae;TSBb06;	100	15	2	2	2	0	0	457143	388742
GTGYCAGCMGCCGCGGTAA,CCGYCWATTYMTTTRAGTTT	SILVA (only NR);Bacteria;Acidobacteriota;Aminicenantia;	84.1	15	459	459	386	73	0	456686	388358
GTGYCAGCMGCCGCGGTAA,CCGYCWATTYMTTTRAGTTT	SILVA (only NR);Bacteria;Acidobacteriota;Aminicenantia;Aminicenantales;	84.1	15	459	459	386	73	0	456686	388358
GTGYCAGCMGCCGCGGTAA,CCGYCWATTYMTTTRAGTTT	SILVA (only NR);Bacteria;Acidobacteriota;Blastocatellia;	92.3	15	1876	1876	1732	144	0	455269	387012
GTGYCAGCMGCCGCGGTAA,CCGYCWATTYMTTTRAGTTT	SILVA (only NR);Bacteria;Acidobacteriota;Blastocatellia;11-24;	92.1	15	292	292	269	23	0	456853	388475
GTGYCAGCMGCCGCGGTAA,CCGYCWATTYMTTTRAGTTT	SILVA (only NR);Bacteria;Acidobacteriota;Blastocatellia;Blastocatellales;	92.7	15	647	647	600	47	0	456498	388144
GTGYCAGCMGCCGCGGTAA,CCGYCWATTYMTTTRAGTTT	SILVA (only NR);Bacteria;Acidobacteriota;Blastocatellia;Blastocatellales;Blastocatellaceae;	92.7	15	647	647	600	47	0	456498	388144
GTGYCAGCMGCCGCGGTAA,CCGYCWATTYMTTTRAGTTT	SILVA (only NR);Bacteria;Acidobacteriota;Blastocatellia;Blastocatellales;Blastocatellaceae;Aridibacter;	87.5	15	24	24	21	3	0	457121	388723
GTGYCAGCMGCCGCGGTAA,CCGYCWATTYMTTTRAGTTT	SILVA (only NR);Bacteria;Acidobacteriota;Blastocatellia;Blastocatellales;Blastocatellaceae;Blastocatella;	92.1	15	165	165	152	13	0	456980	388592
GTGYCAGCMGCCGCGGTAA,CCGYCWATTYMTTTRAGTTT	SILVA (only NR);Bacteria;Acidobacteriota;Blastocatellia;Blastocatellales;Blastocatellaceae;JGI 0001001-H03;	95.5	15	156	156	149	7	0	456989	388595
GTGYCAGCMGCCGCGGTAA,CCGYCWATTYMTTTRAGTTT	SILVA (only NR);Bacteria;Acidobacteriota;Blastocatellia;Blastocatellales;Blastocatellaceae;OLB17;	100	15	9	9	9	0	0	457136	388735
GTGYCAGCMGCCGCGGTAA,CCGYCWATTYMTTTRAGTTT	SILVA (only NR);Bacteria;Acidobacteriota;Blastocatellia;Blastocatellales;Blastocatellaceae;Stenotrophobacter;	91.3	15	104	104	95	9	0	457041	388649
GTGYCAGCMGCCGCGGTAA,CCGYCWATTYMTTTRAGTTT	SILVA (only NR);Bacteria;Acidobacteriota;Blastocatellia;Blastocatellales;Blastocatellaceae;Tellurimicrobium;	100	15	4	4	4	0	0	457141	388740
GTGYCAGCMGCCGCGGTAA,CCGYCWATTYMTTTRAGTTT	SILVA (only NR);Bacteria;Acidobacteriota;Blastocatellia;Blastocatellales;Blastocatellaceae;uncultured;	92.2	15	180	180	166	14	0	456965	388578
GTGYCAGCMGCCGCGGTAA,CCGYCWATTYMTTTRAGTTT	SILVA (only NR);Bacteria;Acidobacteriota;Blastocatellia;Chloracidobacteriales;	84.6	15	13	13	11	2	0	457132	388733
GTGYCAGCMGCCGCGGTAA,CCGYCWATTYMTTTRAGTTT	SILVA (only NR);Bacteria;Acidobacteriota;Blastocatellia;Chloracidobacteriales;Chloracidobacteriaceae;	84.6	15	13	13	11	2	0	457132	388733
GTGYCAGCMGCCGCGGTAA,CCGYCWATTYMTTTRAGTTT	SILVA (only NR);Bacteria;Acidobacteriota;Blastocatellia;Chloracidobacteriales;Chloracidobacteriaceae;Chloracidobacterium;	84.6	15	13	13	11	2	0	457132	388733
GTGYCAGCMGCCGCGGTAA,CCGYCWATTYMTTTRAGTTT	SILVA (only NR);Bacteria;Acidobacteriota;Blastocatellia;DS-100;	86.8	15	38	38	33	5	0	457107	388711
GTGYCAGCMGCCGCGGTAA,CCGYCWATTYMTTTRAGTTT	SILVA (only NR);Bacteria;Acidobacteriota;Blastocatellia;Elev-16S-573;	94.4	15	36	36	34	2	0	457109	388710
GTGYCAGCMGCCGCGGTAA,CCGYCWATTYMTTTRAGTTT	SILVA (only NR);Bacteria;Acidobacteriota;Blastocatellia;Pyrinomonadales;	92.4	15	850	850	785	65	0	456295	387959
GTGYCAGCMGCCGCGGTAA,CCGYCWATTYMTTTRAGTTT	SILVA (only NR);Bacteria;Acidobacteriota;Blastocatellia;Pyrinomonadales;Pyrinomonadaceae;	92.4	15	850	850	785	65	0	456295	387959
GTGYCAGCMGCCGCGGTAA,CCGYCWATTYMTTTRAGTTT	SILVA (only NR);Bacteria;Acidobacteriota;Blastocatellia;Pyrinomonadales;Pyrinomonadaceae;Pyrinomonas;	100	15	4	4	4	0	0	457141	388740
GTGYCAGCMGCCGCGGTAA,CCGYCWATTYMTTTRAGTTT	SILVA (only NR);Bacteria;Acidobacteriota;Blastocatellia;Pyrinomonadales;Pyrinomonadaceae;RB41;	92.3	15	846	846	781	65	0	456299	387963
GTGYCAGCMGCCGCGGTAA,CCGYCWATTYMTTTRAGTTT	SILVA (only NR);Bacteria;Acidobacteriota;FFCH5909;	100	15	4	4	4	0	0	457141	388740
GTGYCAGCMGCCGCGGTAA,CCGYCWATTYMTTTRAGTTT	SILVA (only NR);Bacteria;Acidobacteriota;GBS-L1-B05;	100	15	3	3	3	0	0	457142	388741
GTGYCAGCMGCCGCGGTAA,CCGYCWATTYMTTTRAGTTT	SILVA (only NR);Bacteria;Acidobacteriota;Holophagae;	93.9	15	655	655	615	40	0	456490	388129
GTGYCAGCMGCCGCGGTAA,CCGYCWATTYMTTTRAGTTT	SILVA (only NR);Bacteria;Acidobacteriota;Holophagae;Acanthopleuribacterales;	91.2	15	34	34	31	3	0	457111	388713
GTGYCAGCMGCCGCGGTAA,CCGYCWATTYMTTTRAGTTT	SILVA (only NR);Bacteria;Acidobacteriota;Holophagae;Acanthopleuribacterales;Acanthopleuribacteraceae;	91.2	15	34	34	31	3	0	457111	388713
GTGYCAGCMGCCGCGGTAA,CCGYCWATTYMTTTRAGTTT	SILVA (only NR);Bacteria;Acidobacteriota;Holophagae;Acanthopleuribacterales;Acanthopleuribacteraceae;Acanthopleuribacter;	88	15	25	25	22	3	0	457120	388722
GTGYCAGCMGCCGCGGTAA,CCGYCWATTYMTTTRAGTTT	SILVA (only NR);Bacteria;Acidobacteriota;Holophagae;Acanthopleuribacterales;Acanthopleuribacteraceae;Thermotomaculum;	100	15	9	9	9	0	0	457136	388735
GTGYCAGCMGCCGCGGTAA,CCGYCWATTYMTTTRAGTTT	SILVA (only NR);Bacteria;Acidobacteriota;Holophagae;Holophagales;	94	15	184	184	173	11	0	456961	388571
GTGYCAGCMGCCGCGGTAA,CCGYCWATTYMTTTRAGTTT	SILVA (only NR);Bacteria;Acidobacteriota;Holophagae;Holophagales;Holophagaceae;	94	15	184	184	173	11	0	456961	388571
GTGYCAGCMGCCGCGGTAA,CCGYCWATTYMTTTRAGTTT	SILVA (only NR);Bacteria;Acidobacteriota;Holophagae;Holophagales;Holophagaceae;Geothrix;	98	15	50	50	49	1	0	457095	388695
GTGYCAGCMGCCGCGGTAA,CCGYCWATTYMTTTRAGTTT	SILVA (only NR);Bacteria;Acidobacteriota;Holophagae;Holophagales;Holophagaceae;Holophaga;	78.9	15	19	19	15	4	0	457126	388729
GTGYCAGCMGCCGCGGTAA,CCGYCWATTYMTTTRAGTTT	SILVA (only NR);Bacteria;Acidobacteriota;Holophagae;Holophagales;Holophagaceae;marine group;	100	15	34	34	34	0	0	457111	388710
GTGYCAGCMGCCGCGGTAA,CCGYCWATTYMTTTRAGTTT	SILVA (only NR);Bacteria;Acidobacteriota;Holophagae;Holophagales;Holophagaceae;uncultured;	92.9	15	70	70	65	5	0	457075	388679
GTGYCAGCMGCCGCGGTAA,CCGYCWATTYMTTTRAGTTT	SILVA (only NR);Bacteria;Acidobacteriota;Holophagae;Subgroup 7;	94.1	15	437	437	411	26	0	456708	388333
GTGYCAGCMGCCGCGGTAA,CCGYCWATTYMTTTRAGTTT	SILVA (only NR);Bacteria;Acidobacteriota;ODP1230B23.02;	84.6	15	13	13	11	2	0	457132	388733
GTGYCAGCMGCCGCGGTAA,CCGYCWATTYMTTTRAGTTT	SILVA (only NR);Bacteria;Acidobacteriota;Subgroup 11;	94.2	15	52	52	49	3	0	457093	388695
GTGYCAGCMGCCGCGGTAA,CCGYCWATTYMTTTRAGTTT	SILVA (only NR);Bacteria;Acidobacteriota;Subgroup 18;	92.4	15	131	131	121	10	0	457014	388623
GTGYCAGCMGCCGCGGTAA,CCGYCWATTYMTTTRAGTTT	SILVA (only NR);Bacteria;Acidobacteriota;Subgroup 19;	100	15	3	3	3	0	0	457142	388741
GTGYCAGCMGCCGCGGTAA,CCGYCWATTYMTTTRAGTTT	SILVA (only NR);Bacteria;Acidobacteriota;Subgroup 20;	100	15	5	5	5	0	0	457140	388739
GTGYCAGCMGCCGCGGTAA,CCGYCWATTYMTTTRAGTTT	SILVA (only NR);Bacteria;Acidobacteriota;Subgroup 21;	89.9	15	178	178	160	18	0	456967	388584
GTGYCAGCMGCCGCGGTAA,CCGYCWATTYMTTTRAGTTT	SILVA (only NR);Bacteria;Acidobacteriota;Subgroup 22;	95.8	15	337	337	323	14	0	456808	388421
GTGYCAGCMGCCGCGGTAA,CCGYCWATTYMTTTRAGTTT	SILVA (only NR);Bacteria;Acidobacteriota;Subgroup 25;	94.9	15	59	59	56	3	0	457086	388688
GTGYCAGCMGCCGCGGTAA,CCGYCWATTYMTTTRAGTTT	SILVA (only NR);Bacteria;Acidobacteriota;Subgroup 26;	96.6	15	58	58	56	2	0	457087	388688
GTGYCAGCMGCCGCGGTAA,CCGYCWATTYMTTTRAGTTT	SILVA (only NR);Bacteria;Acidobacteriota;Subgroup 5;	93.3	15	255	255	238	17	0	456890	388506
GTGYCAGCMGCCGCGGTAA,CCGYCWATTYMTTTRAGTTT	SILVA (only NR);Bacteria;Acidobacteriota;Thermoanaerobaculia;	90.5	15	602	602	545	57	0	456543	388199
GTGYCAGCMGCCGCGGTAA,CCGYCWATTYMTTTRAGTTT	SILVA (only NR);Bacteria;Acidobacteriota;Thermoanaerobaculia;Thermoanaerobaculales;	90.5	15	602	602	545	57	0	456543	388199
GTGYCAGCMGCCGCGGTAA,CCGYCWATTYMTTTRAGTTT	SILVA (only NR);Bacteria;Acidobacteriota;Thermoanaerobaculia;Thermoanaerobaculales;Thermoanaerobaculaceae;	90.5	15	602	602	545	57	0	456543	388199
GTGYCAGCMGCCGCGGTAA,CCGYCWATTYMTTTRAGTTT	SILVA (only NR);Bacteria;Acidobacteriota;Thermoanaerobaculia;Thermoanaerobaculales;Thermoanaerobaculaceae;B276-D12;	66.7	15	3	3	2	1	0	457142	388742
GTGYCAGCMGCCGCGGTAA,CCGYCWATTYMTTTRAGTTT	SILVA (only NR);Bacteria;Acidobacteriota;Thermoanaerobaculia;Thermoanaerobaculales;Thermoanaerobaculaceae;Subgroup 10;	92.2	15	425	425	392	33	0	456720	388352
GTGYCAGCMGCCGCGGTAA,CCGYCWATTYMTTTRAGTTT	SILVA (only NR);Bacteria;Acidobacteriota;Thermoanaerobaculia;Thermoanaerobaculales;Thermoanaerobaculaceae;Subgroup 23;	85.3	15	129	129	110	19	0	457016	388634
GTGYCAGCMGCCGCGGTAA,CCGYCWATTYMTTTRAGTTT	SILVA (only NR);Bacteria;Acidobacteriota;Thermoanaerobaculia;Thermoanaerobaculales;Thermoanaerobaculaceae;TPD-58;	94.4	15	18	18	17	1	0	457127	388727
GTGYCAGCMGCCGCGGTAA,CCGYCWATTYMTTTRAGTTT	SILVA (only NR);Bacteria;Acidobacteriota;Thermoanaerobaculia;Thermoanaerobaculales;Thermoanaerobaculaceae;Thermoanaerobaculum;	88.9	15	27	27	24	3	0	457118	388720
GTGYCAGCMGCCGCGGTAA,CCGYCWATTYMTTTRAGTTT	SILVA (only NR);Bacteria;Acidobacteriota;Vicinamibacteria;	93.7	15	3118	3118	2923	195	0	454027	385821
GTGYCAGCMGCCGCGGTAA,CCGYCWATTYMTTTRAGTTT	SILVA (only NR);Bacteria;Acidobacteriota;Vicinamibacteria;11B-2;	100	15	3	3	3	0	0	457142	388741
GTGYCAGCMGCCGCGGTAA,CCGYCWATTYMTTTRAGTTT	SILVA (only NR);Bacteria;Acidobacteriota;Vicinamibacteria;Subgroup 17;	95.6	15	227	227	217	10	0	456918	388527
GTGYCAGCMGCCGCGGTAA,CCGYCWATTYMTTTRAGTTT	SILVA (only NR);Bacteria;Acidobacteriota;Vicinamibacteria;Subgroup 9;	93.1	15	130	130	121	9	0	457015	388623
GTGYCAGCMGCCGCGGTAA,CCGYCWATTYMTTTRAGTTT	SILVA (only NR);Bacteria;Acidobacteriota;Vicinamibacteria;Vicinamibacterales;	93.6	15	2758	2758	2582	176	0	454387	386162
GTGYCAGCMGCCGCGGTAA,CCGYCWATTYMTTTRAGTTT	SILVA (only NR);Bacteria;Acidobacteriota;Vicinamibacteria;Vicinamibacterales;Vicinamibacteraceae;	93.3	15	1056	1056	985	71	0	456089	387759
GTGYCAGCMGCCGCGGTAA,CCGYCWATTYMTTTRAGTTT	SILVA (only NR);Bacteria;Acidobacteriota;Vicinamibacteria;Vicinamibacterales;Vicinamibacteraceae;Luteitalea;	87.7	15	57	57	50	7	0	457088	388694
GTGYCAGCMGCCGCGGTAA,CCGYCWATTYMTTTRAGTTT	SILVA (only NR);Bacteria;Acidobacteriota;Vicinamibacteria;Vicinamibacterales;Vicinamibacteraceae;Vicinamibacter;	100	15	24	24	24	0	0	457121	388720
GTGYCAGCMGCCGCGGTAA,CCGYCWATTYMTTTRAGTTT	SILVA (only NR);Bacteria;Acidobacteriota;Vicinamibacteria;Vicinamibacterales;Vicinamibacteraceae;uncultured;	92.9	15	42	42	39	3	0	457103	388705
GTGYCAGCMGCCGCGGTAA,CCGYCWATTYMTTTRAGTTT	SILVA (only NR);Bacteria;Acidobacteriota;Vicinamibacteria;Vicinamibacterales;uncultured;	93.8	15	1688	1688	1583	105	0	455457	387161
GTGYCAGCMGCCGCGGTAA,CCGYCWATTYMTTTRAGTTT	SILVA (only NR);Bacteria;Acidobacteriota;c5LKS83;	90.9	15	11	11	10	1	0	457134	388734
GTGYCAGCMGCCGCGGTAA,CCGYCWATTYMTTTRAGTTT	SILVA (only NR);Bacteria;Acidobacteriota;d142;	82.4	15	17	17	14	3	0	457128	388730
GTGYCAGCMGCCGCGGTAA,CCGYCWATTYMTTTRAGTTT	SILVA (only NR);Bacteria;Actinobacteriota;	82.2	14.7	36942	36942	30379	6563	0	420203	358365
GTGYCAGCMGCCGCGGTAA,CCGYCWATTYMTTTRAGTTT	SILVA (only NR);Bacteria;Actinobacteriota;Acidimicrobiia;	69.5	14.9	2771	2771	1925	846	0	454374	386819
GTGYCAGCMGCCGCGGTAA,CCGYCWATTYMTTTRAGTTT	SILVA (only NR);Bacteria;Actinobacteriota;Acidimicrobiia;Acidimicrobiales;	71.9	15	64	64	46	18	0	457081	388698
GTGYCAGCMGCCGCGGTAA,CCGYCWATTYMTTTRAGTTT	SILVA (only NR);Bacteria;Actinobacteriota;Acidimicrobiia;Acidimicrobiales;Acidimicrobiaceae;	73.3	15	60	60	44	16	0	457085	388700
GTGYCAGCMGCCGCGGTAA,CCGYCWATTYMTTTRAGTTT	SILVA (only NR);Bacteria;Actinobacteriota;Acidimicrobiia;Acidimicrobiales;Acidimicrobiaceae;Acidimicrobium;	88.9	15	9	9	8	1	0	457136	388736
GTGYCAGCMGCCGCGGTAA,CCGYCWATTYMTTTRAGTTT	SILVA (only NR);Bacteria;Actinobacteriota;Acidimicrobiia;Acidimicrobiales;Acidimicrobiaceae;Acidithrix;	92.3	15	13	13	12	1	0	457132	388732
GTGYCAGCMGCCGCGGTAA,CCGYCWATTYMTTTRAGTTT	SILVA (only NR);Bacteria;Actinobacteriota;Acidimicrobiia;Acidimicrobiales;Acidimicrobiaceae;Ferrimicrobium;	0	0	9	9	0	9	0	457136	388744
GTGYCAGCMGCCGCGGTAA,CCGYCWATTYMTTTRAGTTT	SILVA (only NR);Bacteria;Actinobacteriota;Acidimicrobiia;Acidimicrobiales;Acidimicrobiaceae;Ferrithrix;	93.8	15	16	16	15	1	0	457129	388729
GTGYCAGCMGCCGCGGTAA,CCGYCWATTYMTTTRAGTTT	SILVA (only NR);Bacteria;Actinobacteriota;Acidimicrobiia;Acidimicrobiales;Acidimicrobiaceae;uncultured;	75	15	12	12	9	3	0	457133	388735
GTGYCAGCMGCCGCGGTAA,CCGYCWATTYMTTTRAGTTT	SILVA (only NR);Bacteria;Actinobacteriota;Acidimicrobiia;Acidimicrobiales;Acidimicrobiales Incertae Sedis;	50	15	4	4	2	2	0	457141	388742
GTGYCAGCMGCCGCGGTAA,CCGYCWATTYMTTTRAGTTT	SILVA (only NR);Bacteria;Actinobacteriota;Acidimicrobiia;Acidimicrobiales;Acidimicrobiales Incertae Sedis;Aciditerrimonas;	50	15	4	4	2	2	0	457141	388742
GTGYCAGCMGCCGCGGTAA,CCGYCWATTYMTTTRAGTTT	SILVA (only NR);Bacteria;Actinobacteriota;Acidimicrobiia;Actinomarinales;	88.4	15	666	666	589	77	0	456479	388155
GTGYCAGCMGCCGCGGTAA,CCGYCWATTYMTTTRAGTTT	SILVA (only NR);Bacteria;Actinobacteriota;Acidimicrobiia;Actinomarinales;Actinomarinaceae;	87.6	15	178	178	156	22	0	456967	388588
GTGYCAGCMGCCGCGGTAA,CCGYCWATTYMTTTRAGTTT	SILVA (only NR);Bacteria;Actinobacteriota;Acidimicrobiia;Actinomarinales;Actinomarinaceae;Candidatus Actinomarina;	87.6	15	178	178	156	22	0	456967	388588
GTGYCAGCMGCCGCGGTAA,CCGYCWATTYMTTTRAGTTT	SILVA (only NR);Bacteria;Actinobacteriota;Acidimicrobiia;Actinomarinales;uncultured;	88.7	15	485	485	430	55	0	456660	388314
GTGYCAGCMGCCGCGGTAA,CCGYCWATTYMTTTRAGTTT	SILVA (only NR);Bacteria;Actinobacteriota;Acidimicrobiia;IMCC26256;	78.2	15	321	321	251	70	0	456824	388493
GTGYCAGCMGCCGCGGTAA,CCGYCWATTYMTTTRAGTTT	SILVA (only NR);Bacteria;Actinobacteriota;Acidimicrobiia;Microtrichales;	60	14.9	1496	1496	897	599	0	455649	387847
GTGYCAGCMGCCGCGGTAA,CCGYCWATTYMTTTRAGTTT	SILVA (only NR);Bacteria;Actinobacteriota;Acidimicrobiia;Microtrichales;Iamiaceae;	84.7	15	144	144	122	22	0	457001	388622
GTGYCAGCMGCCGCGGTAA,CCGYCWATTYMTTTRAGTTT	SILVA (only NR);Bacteria;Actinobacteriota;Acidimicrobiia;Microtrichales;Iamiaceae;Iamia;	84.7	15	144	144	122	22	0	457001	388622
GTGYCAGCMGCCGCGGTAA,CCGYCWATTYMTTTRAGTTT	SILVA (only NR);Bacteria;Actinobacteriota;Acidimicrobiia;Microtrichales;Ilumatobacteraceae;	15.2	14.9	546	546	83	463	0	456599	388661
GTGYCAGCMGCCGCGGTAA,CCGYCWATTYMTTTRAGTTT	SILVA (only NR);Bacteria;Actinobacteriota;Acidimicrobiia;Microtrichales;Ilumatobacteraceae;CL500-29 marine group;	3.1	14.9	256	256	8	248	0	456889	388736
GTGYCAGCMGCCGCGGTAA,CCGYCWATTYMTTTRAGTTT	SILVA (only NR);Bacteria;Actinobacteriota;Acidimicrobiia;Microtrichales;Ilumatobacteraceae;Ilumatobacter;	6.3	14.9	96	96	6	90	0	457049	388738
GTGYCAGCMGCCGCGGTAA,CCGYCWATTYMTTTRAGTTT	SILVA (only NR);Bacteria;Actinobacteriota;Acidimicrobiia;Microtrichales;Ilumatobacteraceae;uncultured;	36	14.9	189	189	68	121	0	456956	388676
GTGYCAGCMGCCGCGGTAA,CCGYCWATTYMTTTRAGTTT	SILVA (only NR);Bacteria;Actinobacteriota;Acidimicrobiia;Microtrichales;Microtrichaceae;	84.8	15	521	521	442	79	0	456624	388302
GTGYCAGCMGCCGCGGTAA,CCGYCWATTYMTTTRAGTTT	SILVA (only NR);Bacteria;Actinobacteriota;Acidimicrobiia;Microtrichales;Microtrichaceae;Candidatus Microthrix;	5.7	15	35	35	2	33	0	457110	388742
GTGYCAGCMGCCGCGGTAA,CCGYCWATTYMTTTRAGTTT	SILVA (only NR);Bacteria;Actinobacteriota;Acidimicrobiia;Microtrichales;Microtrichaceae;IMCC26207;	97.7	15	44	44	43	1	0	457101	388701
GTGYCAGCMGCCGCGGTAA,CCGYCWATTYMTTTRAGTTT	SILVA (only NR);Bacteria;Actinobacteriota;Acidimicrobiia;Microtrichales;Microtrichaceae;Sva0996 marine group;	87.9	15	307	307	270	37	0	456838	388474
GTGYCAGCMGCCGCGGTAA,CCGYCWATTYMTTTRAGTTT	SILVA (only NR);Bacteria;Actinobacteriota;Acidimicrobiia;Microtrichales;Microtrichaceae;uncultured;	94.1	15	135	135	127	8	0	457010	388617
GTGYCAGCMGCCGCGGTAA,CCGYCWATTYMTTTRAGTTT	SILVA (only NR);Bacteria;Actinobacteriota;Acidimicrobiia;Microtrichales;uncultured;	87.5	15	281	281	246	35	0	456864	388498
GTGYCAGCMGCCGCGGTAA,CCGYCWATTYMTTTRAGTTT	SILVA (only NR);Bacteria;Actinobacteriota;Acidimicrobiia;uncultured;	63.2	15	223	223	141	82	0	456922	388603
GTGYCAGCMGCCGCGGTAA,CCGYCWATTYMTTTRAGTTT	SILVA (only NR);Bacteria;Actinobacteriota;Actinobacteria;	83.1	14.8	30683	30683	25496	5187	0	426462	363248
GTGYCAGCMGCCGCGGTAA,CCGYCWATTYMTTTRAGTTT	SILVA (only NR);Bacteria;Actinobacteriota;Actinobacteria;0319-7L14;	94.3	15	35	35	33	2	0	457110	388711
GTGYCAGCMGCCGCGGTAA,CCGYCWATTYMTTTRAGTTT	SILVA (only NR);Bacteria;Actinobacteriota;Actinobacteria;Actinomycetales;	86.5	15	942	942	815	127	0	456203	387929
GTGYCAGCMGCCGCGGTAA,CCGYCWATTYMTTTRAGTTT	SILVA (only NR);Bacteria;Actinobacteriota;Actinobacteria;Actinomycetales;Actinomycetaceae;	86.3	15	919	919	793	126	0	456226	387951
GTGYCAGCMGCCGCGGTAA,CCGYCWATTYMTTTRAGTTT	SILVA (only NR);Bacteria;Actinobacteriota;Actinobacteria;Actinomycetales;Actinomycetaceae;Actinobaculum;	100	15	2	2	2	0	0	457143	388742
GTGYCAGCMGCCGCGGTAA,CCGYCWATTYMTTTRAGTTT	SILVA (only NR);Bacteria;Actinobacteriota;Actinobacteria;Actinomycetales;Actinomycetaceae;Actinomyces;	84.1	15	691	691	581	110	0	456454	388163
GTGYCAGCMGCCGCGGTAA,CCGYCWATTYMTTTRAGTTT	SILVA (only NR);Bacteria;Actinobacteriota;Actinobacteria;Actinomycetales;Actinomycetaceae;Actinotignum;	86.7	15	15	15	13	2	0	457130	388731
GTGYCAGCMGCCGCGGTAA,CCGYCWATTYMTTTRAGTTT	SILVA (only NR);Bacteria;Actinobacteriota;Actinobacteria;Actinomycetales;Actinomycetaceae;Arcanobacterium;	100	15	30	30	30	0	0	457115	388714
GTGYCAGCMGCCGCGGTAA,CCGYCWATTYMTTTRAGTTT	SILVA (only NR);Bacteria;Actinobacteriota;Actinobacteria;Actinomycetales;Actinomycetaceae;F0332;	83.7	15	49	49	41	8	0	457096	388703
GTGYCAGCMGCCGCGGTAA,CCGYCWATTYMTTTRAGTTT	SILVA (only NR);Bacteria;Actinobacteriota;Actinobacteria;Actinomycetales;Actinomycetaceae;Flaviflexus;	100	15	13	13	13	0	0	457132	388731
GTGYCAGCMGCCGCGGTAA,CCGYCWATTYMTTTRAGTTT	SILVA (only NR);Bacteria;Actinobacteriota;Actinobacteria;Actinomycetales;Actinomycetaceae;Mobiluncus;	100	15	34	34	34	0	0	457111	388710
GTGYCAGCMGCCGCGGTAA,CCGYCWATTYMTTTRAGTTT	SILVA (only NR);Bacteria;Actinobacteriota;Actinobacteria;Actinomycetales;Actinomycetaceae;Trueperella;	96.7	15	30	30	29	1	0	457115	388715
GTGYCAGCMGCCGCGGTAA,CCGYCWATTYMTTTRAGTTT	SILVA (only NR);Bacteria;Actinobacteriota;Actinobacteria;Actinomycetales;Actinomycetaceae;Varibaculum;	89.2	15	37	37	33	4	0	457108	388711
GTGYCAGCMGCCGCGGTAA,CCGYCWATTYMTTTRAGTTT	SILVA (only NR);Bacteria;Actinobacteriota;Actinobacteria;Actinomycetales;Actinomycetaceae;uncultured;	90	15	10	10	9	1	0	457135	388735
GTGYCAGCMGCCGCGGTAA,CCGYCWATTYMTTTRAGTTT	SILVA (only NR);Bacteria;Actinobacteriota;Actinobacteria;Actinomycetales;Actinomycetales Incertae Sedis;	95.7	15	23	23	22	1	0	457122	388722
GTGYCAGCMGCCGCGGTAA,CCGYCWATTYMTTTRAGTTT	SILVA (only NR);Bacteria;Actinobacteriota;Actinobacteria;Actinomycetales;Actinomycetales Incertae Sedis;Candidatus Ancillula;	95.7	15	23	23	22	1	0	457122	388722
GTGYCAGCMGCCGCGGTAA,CCGYCWATTYMTTTRAGTTT	SILVA (only NR);Bacteria;Actinobacteriota;Actinobacteria;Bifidobacteriales;	92.9	15	505	505	469	36	0	456640	388275
GTGYCAGCMGCCGCGGTAA,CCGYCWATTYMTTTRAGTTT	SILVA (only NR);Bacteria;Actinobacteriota;Actinobacteria;Bifidobacteriales;Bifidobacteriaceae;	92.9	15	505	505	469	36	0	456640	388275
GTGYCAGCMGCCGCGGTAA,CCGYCWATTYMTTTRAGTTT	SILVA (only NR);Bacteria;Actinobacteriota;Actinobacteria;Bifidobacteriales;Bifidobacteriaceae;Aeriscardovia;	100	15	5	5	5	0	0	457140	388739
GTGYCAGCMGCCGCGGTAA,CCGYCWATTYMTTTRAGTTT	SILVA (only NR);Bacteria;Actinobacteriota;Actinobacteria;Bifidobacteriales;Bifidobacteriaceae;Alloscardovia;	100	15	16	16	16	0	0	457129	388728
GTGYCAGCMGCCGCGGTAA,CCGYCWATTYMTTTRAGTTT	SILVA (only NR);Bacteria;Actinobacteriota;Actinobacteria;Bifidobacteriales;Bifidobacteriaceae;Bifidobacterium;	92.2	15	449	449	414	35	0	456696	388330
GTGYCAGCMGCCGCGGTAA,CCGYCWATTYMTTTRAGTTT	SILVA (only NR);Bacteria;Actinobacteriota;Actinobacteria;Bifidobacteriales;Bifidobacteriaceae;Bombiscardovia;	66.7	15	3	3	2	1	0	457142	388742
GTGYCAGCMGCCGCGGTAA,CCGYCWATTYMTTTRAGTTT	SILVA (only NR);Bacteria;Actinobacteriota;Actinobacteria;Bifidobacteriales;Bifidobacteriaceae;Gardnerella;	100	15	15	15	15	0	0	457130	388729
GTGYCAGCMGCCGCGGTAA,CCGYCWATTYMTTTRAGTTT	SILVA (only NR);Bacteria;Actinobacteriota;Actinobacteria;Bifidobacteriales;Bifidobacteriaceae;Neoscardovia;	100	15	1	1	1	0	0	457144	388743
GTGYCAGCMGCCGCGGTAA,CCGYCWATTYMTTTRAGTTT	SILVA (only NR);Bacteria;Actinobacteriota;Actinobacteria;Bifidobacteriales;Bifidobacteriaceae;Parascardovia;	100	15	4	4	4	0	0	457141	388740
GTGYCAGCMGCCGCGGTAA,CCGYCWATTYMTTTRAGTTT	SILVA (only NR);Bacteria;Actinobacteriota;Actinobacteria;Bifidobacteriales;Bifidobacteriaceae;Pseudoscardovia;	100	15	3	3	3	0	0	457142	388741
GTGYCAGCMGCCGCGGTAA,CCGYCWATTYMTTTRAGTTT	SILVA (only NR);Bacteria;Actinobacteriota;Actinobacteria;Bifidobacteriales;Bifidobacteriaceae;Scardovia;	100	15	5	5	5	0	0	457140	388739
GTGYCAGCMGCCGCGGTAA,CCGYCWATTYMTTTRAGTTT	SILVA (only NR);Bacteria;Actinobacteriota;Actinobacteria;Bifidobacteriales;Bifidobacteriaceae;uncultured;	100	15	2	2	2	0	0	457143	388742
GTGYCAGCMGCCGCGGTAA,CCGYCWATTYMTTTRAGTTT	SILVA (only NR);Bacteria;Actinobacteriota;Actinobacteria;Catenulisporales;	100	15	36	36	36	0	0	457109	388708
GTGYCAGCMGCCGCGGTAA,CCGYCWATTYMTTTRAGTTT	SILVA (only NR);Bacteria;Actinobacteriota;Actinobacteria;Catenulisporales;Actinospicaceae;	100	15	26	26	26	0	0	457119	388718
GTGYCAGCMGCCGCGGTAA,CCGYCWATTYMTTTRAGTTT	SILVA (only NR);Bacteria;Actinobacteriota;Actinobacteria;Catenulisporales;Actinospicaceae;Actinospica;	100	15	26	26	26	0	0	457119	388718
GTGYCAGCMGCCGCGGTAA,CCGYCWATTYMTTTRAGTTT	SILVA (only NR);Bacteria;Actinobacteriota;Actinobacteria;Catenulisporales;Catenulisporaceae;	100	15	10	10	10	0	0	457135	388734
GTGYCAGCMGCCGCGGTAA,CCGYCWATTYMTTTRAGTTT	SILVA (only NR);Bacteria;Actinobacteriota;Actinobacteria;Catenulisporales;Catenulisporaceae;Catenulispora;	100	15	10	10	10	0	0	457135	388734
GTGYCAGCMGCCGCGGTAA,CCGYCWATTYMTTTRAGTTT	SILVA (only NR);Bacteria;Actinobacteriota;Actinobacteria;Corynebacteriales;	83.1	14.9	6456	6456	5364	1092	0	450689	383380
GTGYCAGCMGCCGCGGTAA,CCGYCWATTYMTTTRAGTTT	SILVA (only NR);Bacteria;Actinobacteriota;Actinobacteria;Corynebacteriales;Corynebacteriaceae;	71.9	14.9	3111	3111	2236	875	0	454034	386508
GTGYCAGCMGCCGCGGTAA,CCGYCWATTYMTTTRAGTTT	SILVA (only NR);Bacteria;Actinobacteriota;Actinobacteria;Corynebacteriales;Corynebacteriaceae;Corynebacterium;	72.8	14.9	2941	2941	2142	799	0	454204	386602
GTGYCAGCMGCCGCGGTAA,CCGYCWATTYMTTTRAGTTT	SILVA (only NR);Bacteria;Actinobacteriota;Actinobacteria;Corynebacteriales;Corynebacteriaceae;Lawsonella;	51.4	15	142	142	73	69	0	457003	388671
GTGYCAGCMGCCGCGGTAA,CCGYCWATTYMTTTRAGTTT	SILVA (only NR);Bacteria;Actinobacteriota;Actinobacteria;Corynebacteriales;Corynebacteriaceae;Turicella;	63.2	15	19	19	12	7	0	457126	388732
GTGYCAGCMGCCGCGGTAA,CCGYCWATTYMTTTRAGTTT	SILVA (only NR);Bacteria;Actinobacteriota;Actinobacteria;Corynebacteriales;Corynebacteriaceae;uncultured;	100	15	3	3	3	0	0	457142	388741
GTGYCAGCMGCCGCGGTAA,CCGYCWATTYMTTTRAGTTT	SILVA (only NR);Bacteria;Actinobacteriota;Actinobacteria;Corynebacteriales;Corynebacteriales Incertae Sedis;	100	15	6	6	6	0	0	457139	388738
GTGYCAGCMGCCGCGGTAA,CCGYCWATTYMTTTRAGTTT	SILVA (only NR);Bacteria;Actinobacteriota;Actinobacteria;Corynebacteriales;Corynebacteriales Incertae Sedis;Tomitella;	100	15	6	6	6	0	0	457139	388738
GTGYCAGCMGCCGCGGTAA,CCGYCWATTYMTTTRAGTTT	SILVA (only NR);Bacteria;Actinobacteriota;Actinobacteria;Corynebacteriales;Dietziaceae;	83.3	15	120	120	100	20	0	457025	388644
GTGYCAGCMGCCGCGGTAA,CCGYCWATTYMTTTRAGTTT	SILVA (only NR);Bacteria;Actinobacteriota;Actinobacteria;Corynebacteriales;Dietziaceae;Dietzia;	83.3	15	120	120	100	20	0	457025	388644
GTGYCAGCMGCCGCGGTAA,CCGYCWATTYMTTTRAGTTT	SILVA (only NR);Bacteria;Actinobacteriota;Actinobacteria;Corynebacteriales;Mycobacteriaceae;	94.5	15	1535	1535	1450	85	0	455610	387294
GTGYCAGCMGCCGCGGTAA,CCGYCWATTYMTTTRAGTTT	SILVA (only NR);Bacteria;Actinobacteriota;Actinobacteria;Corynebacteriales;Mycobacteriaceae;Hoyosella;	100	15	7	7	7	0	0	457138	388737
GTGYCAGCMGCCGCGGTAA,CCGYCWATTYMTTTRAGTTT	SILVA (only NR);Bacteria;Actinobacteriota;Actinobacteria;Corynebacteriales;Mycobacteriaceae;Mycobacterium;	94.4	15	1528	1528	1443	85	0	455617	387301
GTGYCAGCMGCCGCGGTAA,CCGYCWATTYMTTTRAGTTT	SILVA (only NR);Bacteria;Actinobacteriota;Actinobacteria;Corynebacteriales;Nocardiaceae;	93.2	15	1618	1618	1508	110	0	455527	387236
GTGYCAGCMGCCGCGGTAA,CCGYCWATTYMTTTRAGTTT	SILVA (only NR);Bacteria;Actinobacteriota;Actinobacteria;Corynebacteriales;Nocardiaceae;Gordonia;	91.6	15	238	238	218	20	0	456907	388526
GTGYCAGCMGCCGCGGTAA,CCGYCWATTYMTTTRAGTTT	SILVA (only NR);Bacteria;Actinobacteriota;Actinobacteria;Corynebacteriales;Nocardiaceae;Millisia;	100	15	1	1	1	0	0	457144	388743
GTGYCAGCMGCCGCGGTAA,CCGYCWATTYMTTTRAGTTT	SILVA (only NR);Bacteria;Actinobacteriota;Actinobacteria;Corynebacteriales;Nocardiaceae;Nocardia;	97.1	15	678	678	658	20	0	456467	388086
GTGYCAGCMGCCGCGGTAA,CCGYCWATTYMTTTRAGTTT	SILVA (only NR);Bacteria;Actinobacteriota;Actinobacteria;Corynebacteriales;Nocardiaceae;Rhodococcus;	89.8	15	645	645	579	66	0	456500	388165
GTGYCAGCMGCCGCGGTAA,CCGYCWATTYMTTTRAGTTT	SILVA (only NR);Bacteria;Actinobacteriota;Actinobacteria;Corynebacteriales;Nocardiaceae;Skermania;	100	15	4	4	4	0	0	457141	388740
GTGYCAGCMGCCGCGGTAA,CCGYCWATTYMTTTRAGTTT	SILVA (only NR);Bacteria;Actinobacteriota;Actinobacteria;Corynebacteriales;Nocardiaceae;Smaragdicoccus;	87.5	15	8	8	7	1	0	457137	388737
GTGYCAGCMGCCGCGGTAA,CCGYCWATTYMTTTRAGTTT	SILVA (only NR);Bacteria;Actinobacteriota;Actinobacteria;Corynebacteriales;Nocardiaceae;Williamsia;	92.1	15	38	38	35	3	0	457107	388709
GTGYCAGCMGCCGCGGTAA,CCGYCWATTYMTTTRAGTTT	SILVA (only NR);Bacteria;Actinobacteriota;Actinobacteria;Corynebacteriales;Segniliparaceae;	100	15	10	10	10	0	0	457135	388734
GTGYCAGCMGCCGCGGTAA,CCGYCWATTYMTTTRAGTTT	SILVA (only NR);Bacteria;Actinobacteriota;Actinobacteria;Corynebacteriales;Segniliparaceae;Segniliparus;	100	15	6	6	6	0	0	457139	388738
GTGYCAGCMGCCGCGGTAA,CCGYCWATTYMTTTRAGTTT	SILVA (only NR);Bacteria;Actinobacteriota;Actinobacteria;Corynebacteriales;Segniliparaceae;uncultured;	100	15	4	4	4	0	0	457141	388740
GTGYCAGCMGCCGCGGTAA,CCGYCWATTYMTTTRAGTTT	SILVA (only NR);Bacteria;Actinobacteriota;Actinobacteria;Corynebacteriales;Tsukamurellaceae;	96.1	15	51	51	49	2	0	457094	388695
GTGYCAGCMGCCGCGGTAA,CCGYCWATTYMTTTRAGTTT	SILVA (only NR);Bacteria;Actinobacteriota;Actinobacteria;Corynebacteriales;Tsukamurellaceae;Tsukamurella;	96.1	15	51	51	49	2	0	457094	388695
GTGYCAGCMGCCGCGGTAA,CCGYCWATTYMTTTRAGTTT	SILVA (only NR);Bacteria;Actinobacteriota;Actinobacteria;Corynebacteriales;uncultured;	100	15	4	4	4	0	0	457141	388740
GTGYCAGCMGCCGCGGTAA,CCGYCWATTYMTTTRAGTTT	SILVA (only NR);Bacteria;Actinobacteriota;Actinobacteria;Elev-16S-976;	100	15	4	4	4	0	0	457141	388740
GTGYCAGCMGCCGCGGTAA,CCGYCWATTYMTTTRAGTTT	SILVA (only NR);Bacteria;Actinobacteriota;Actinobacteria;Euzebyales;	91	15	111	111	101	10	0	457034	388643
GTGYCAGCMGCCGCGGTAA,CCGYCWATTYMTTTRAGTTT	SILVA (only NR);Bacteria;Actinobacteriota;Actinobacteria;Euzebyales;Euzebyaceae;	91	15	111	111	101	10	0	457034	388643
GTGYCAGCMGCCGCGGTAA,CCGYCWATTYMTTTRAGTTT	SILVA (only NR);Bacteria;Actinobacteriota;Actinobacteria;Euzebyales;Euzebyaceae;Egibacter;	75	15	4	4	3	1	0	457141	388741
GTGYCAGCMGCCGCGGTAA,CCGYCWATTYMTTTRAGTTT	SILVA (only NR);Bacteria;Actinobacteriota;Actinobacteria;Euzebyales;Euzebyaceae;Euzebya;	100	15	8	8	8	0	0	457137	388736
GTGYCAGCMGCCGCGGTAA,CCGYCWATTYMTTTRAGTTT	SILVA (only NR);Bacteria;Actinobacteriota;Actinobacteria;Euzebyales;Euzebyaceae;uncultured;	90.9	15	99	99	90	9	0	457046	388654
GTGYCAGCMGCCGCGGTAA,CCGYCWATTYMTTTRAGTTT	SILVA (only NR);Bacteria;Actinobacteriota;Actinobacteria;FFCH16263;	100	15	3	3	3	0	0	457142	388741
GTGYCAGCMGCCGCGGTAA,CCGYCWATTYMTTTRAGTTT	SILVA (only NR);Bacteria;Actinobacteriota;Actinobacteria;Frankiales;	93.1	15	1118	1118	1041	77	0	456027	387703
GTGYCAGCMGCCGCGGTAA,CCGYCWATTYMTTTRAGTTT	SILVA (only NR);Bacteria;Actinobacteriota;Actinobacteria;Frankiales;Acidothermaceae;	91.8	15	97	97	89	8	0	457048	388655
GTGYCAGCMGCCGCGGTAA,CCGYCWATTYMTTTRAGTTT	SILVA (only NR);Bacteria;Actinobacteriota;Actinobacteria;Frankiales;Acidothermaceae;Acidothermus;	91.8	15	97	97	89	8	0	457048	388655
GTGYCAGCMGCCGCGGTAA,CCGYCWATTYMTTTRAGTTT	SILVA (only NR);Bacteria;Actinobacteriota;Actinobacteria;Frankiales;Cryptosporangiaceae;	94.1	15	17	17	16	1	0	457128	388728
GTGYCAGCMGCCGCGGTAA,CCGYCWATTYMTTTRAGTTT	SILVA (only NR);Bacteria;Actinobacteriota;Actinobacteria;Frankiales;Cryptosporangiaceae;Cryptosporangium;	93.3	15	15	15	14	1	0	457130	388730
GTGYCAGCMGCCGCGGTAA,CCGYCWATTYMTTTRAGTTT	SILVA (only NR);Bacteria;Actinobacteriota;Actinobacteria;Frankiales;Cryptosporangiaceae;Fodinicola;	100	15	2	2	2	0	0	457143	388742
GTGYCAGCMGCCGCGGTAA,CCGYCWATTYMTTTRAGTTT	SILVA (only NR);Bacteria;Actinobacteriota;Actinobacteria;Frankiales;Frankiaceae;	94.3	15	140	140	132	8	0	457005	388612
GTGYCAGCMGCCGCGGTAA,CCGYCWATTYMTTTRAGTTT	SILVA (only NR);Bacteria;Actinobacteriota;Actinobacteria;Frankiales;Frankiaceae;Frankia;	93.5	15	46	46	43	3	0	457099	388701
GTGYCAGCMGCCGCGGTAA,CCGYCWATTYMTTTRAGTTT	SILVA (only NR);Bacteria;Actinobacteriota;Actinobacteria;Frankiales;Frankiaceae;Jatrophihabitans;	94.7	15	94	94	89	5	0	457051	388655
GTGYCAGCMGCCGCGGTAA,CCGYCWATTYMTTTRAGTTT	SILVA (only NR);Bacteria;Actinobacteriota;Actinobacteria;Frankiales;Geodermatophilaceae;	89.5	15	239	239	214	25	0	456906	388530
GTGYCAGCMGCCGCGGTAA,CCGYCWATTYMTTTRAGTTT	SILVA (only NR);Bacteria;Actinobacteriota;Actinobacteria;Frankiales;Geodermatophilaceae;Antricoccus;	100	15	14	14	14	0	0	457131	388730
GTGYCAGCMGCCGCGGTAA,CCGYCWATTYMTTTRAGTTT	SILVA (only NR);Bacteria;Actinobacteriota;Actinobacteria;Frankiales;Geodermatophilaceae;Blastococcus;	90.2	15	102	102	92	10	0	457043	388652
GTGYCAGCMGCCGCGGTAA,CCGYCWATTYMTTTRAGTTT	SILVA (only NR);Bacteria;Actinobacteriota;Actinobacteria;Frankiales;Geodermatophilaceae;Geodermatophilus;	88.9	15	63	63	56	7	0	457082	388688
GTGYCAGCMGCCGCGGTAA,CCGYCWATTYMTTTRAGTTT	SILVA (only NR);Bacteria;Actinobacteriota;Actinobacteria;Frankiales;Geodermatophilaceae;Klenkia;	92.9	15	14	14	13	1	0	457131	388731
GTGYCAGCMGCCGCGGTAA,CCGYCWATTYMTTTRAGTTT	SILVA (only NR);Bacteria;Actinobacteriota;Actinobacteria;Frankiales;Geodermatophilaceae;Modestobacter;	84.1	15	44	44	37	7	0	457101	388707
GTGYCAGCMGCCGCGGTAA,CCGYCWATTYMTTTRAGTTT	SILVA (only NR);Bacteria;Actinobacteriota;Actinobacteria;Frankiales;Nakamurellaceae;	94	15	84	84	79	5	0	457061	388665
GTGYCAGCMGCCGCGGTAA,CCGYCWATTYMTTTRAGTTT	SILVA (only NR);Bacteria;Actinobacteriota;Actinobacteria;Frankiales;Nakamurellaceae;Nakamurella;	94	15	84	84	79	5	0	457061	388665
GTGYCAGCMGCCGCGGTAA,CCGYCWATTYMTTTRAGTTT	SILVA (only NR);Bacteria;Actinobacteriota;Actinobacteria;Frankiales;Sporichthyaceae;	93.6	15	420	420	393	27	0	456725	388351
GTGYCAGCMGCCGCGGTAA,CCGYCWATTYMTTTRAGTTT	SILVA (only NR);Bacteria;Actinobacteriota;Actinobacteria;Frankiales;Sporichthyaceae;Candidatus Planktophila;	90.5	15	21	21	19	2	0	457124	388725
GTGYCAGCMGCCGCGGTAA,CCGYCWATTYMTTTRAGTTT	SILVA (only NR);Bacteria;Actinobacteriota;Actinobacteria;Frankiales;Sporichthyaceae;Longivirga;	100	15	8	8	8	0	0	457137	388736
GTGYCAGCMGCCGCGGTAA,CCGYCWATTYMTTTRAGTTT	SILVA (only NR);Bacteria;Actinobacteriota;Actinobacteria;Frankiales;Sporichthyaceae;Sporichthya;	100	15	13	13	13	0	0	457132	388731
GTGYCAGCMGCCGCGGTAA,CCGYCWATTYMTTTRAGTTT	SILVA (only NR);Bacteria;Actinobacteriota;Actinobacteria;Frankiales;Sporichthyaceae;hgcI clade;	93	15	329	329	306	23	0	456816	388438
GTGYCAGCMGCCGCGGTAA,CCGYCWATTYMTTTRAGTTT	SILVA (only NR);Bacteria;Actinobacteriota;Actinobacteria;Frankiales;Sporichthyaceae;uncultured;	96.6	15	29	29	28	1	0	457116	388716
GTGYCAGCMGCCGCGGTAA,CCGYCWATTYMTTTRAGTTT	SILVA (only NR);Bacteria;Actinobacteriota;Actinobacteria;Frankiales;uncultured;	97.2	15	108	108	105	3	0	457037	388639
GTGYCAGCMGCCGCGGTAA,CCGYCWATTYMTTTRAGTTT	SILVA (only NR);Bacteria;Actinobacteriota;Actinobacteria;Glycomycetales;	92.8	15	83	83	77	6	0	457062	388667
GTGYCAGCMGCCGCGGTAA,CCGYCWATTYMTTTRAGTTT	SILVA (only NR);Bacteria;Actinobacteriota;Actinobacteria;Glycomycetales;Glycomycetaceae;	92.8	15	83	83	77	6	0	457062	388667
GTGYCAGCMGCCGCGGTAA,CCGYCWATTYMTTTRAGTTT	SILVA (only NR);Bacteria;Actinobacteriota;Actinobacteria;Glycomycetales;Glycomycetaceae;Glycomyces;	91.5	15	71	71	65	6	0	457074	388679
GTGYCAGCMGCCGCGGTAA,CCGYCWATTYMTTTRAGTTT	SILVA (only NR);Bacteria;Actinobacteriota;Actinobacteria;Glycomycetales;Glycomycetaceae;Haloglycomyces;	100	15	1	1	1	0	0	457144	388743
GTGYCAGCMGCCGCGGTAA,CCGYCWATTYMTTTRAGTTT	SILVA (only NR);Bacteria;Actinobacteriota;Actinobacteria;Glycomycetales;Glycomycetaceae;Salilacibacter;	100	15	2	2	2	0	0	457143	388742
GTGYCAGCMGCCGCGGTAA,CCGYCWATTYMTTTRAGTTT	SILVA (only NR);Bacteria;Actinobacteriota;Actinobacteria;Glycomycetales;Glycomycetaceae;Salininema;	100	15	1	1	1	0	0	457144	388743
GTGYCAGCMGCCGCGGTAA,CCGYCWATTYMTTTRAGTTT	SILVA (only NR);Bacteria;Actinobacteriota;Actinobacteria;Glycomycetales;Glycomycetaceae;uncultured;	100	15	6	6	6	0	0	457139	388738
GTGYCAGCMGCCGCGGTAA,CCGYCWATTYMTTTRAGTTT	SILVA (only NR);Bacteria;Actinobacteriota;Actinobacteria;KIST-JJY010;	80	15	5	5	4	1	0	457140	388740
GTGYCAGCMGCCGCGGTAA,CCGYCWATTYMTTTRAGTTT	SILVA (only NR);Bacteria;Actinobacteriota;Actinobacteria;Kineosporiales;	93.6	15	140	140	131	9	0	457005	388613
GTGYCAGCMGCCGCGGTAA,CCGYCWATTYMTTTRAGTTT	SILVA (only NR);Bacteria;Actinobacteriota;Actinobacteria;Kineosporiales;Kineosporiaceae;	93.6	15	140	140	131	9	0	457005	388613
GTGYCAGCMGCCGCGGTAA,CCGYCWATTYMTTTRAGTTT	SILVA (only NR);Bacteria;Actinobacteriota;Actinobacteria;Kineosporiales;Kineosporiaceae;Angustibacter;	87.5	15	16	16	14	2	0	457129	388730
GTGYCAGCMGCCGCGGTAA,CCGYCWATTYMTTTRAGTTT	SILVA (only NR);Bacteria;Actinobacteriota;Actinobacteria;Kineosporiales;Kineosporiaceae;Kineococcus;	97.6	15	41	41	40	1	0	457104	388704
GTGYCAGCMGCCGCGGTAA,CCGYCWATTYMTTTRAGTTT	SILVA (only NR);Bacteria;Actinobacteriota;Actinobacteria;Kineosporiales;Kineosporiaceae;Kineosporia;	96.6	15	29	29	28	1	0	457116	388716
GTGYCAGCMGCCGCGGTAA,CCGYCWATTYMTTTRAGTTT	SILVA (only NR);Bacteria;Actinobacteriota;Actinobacteria;Kineosporiales;Kineosporiaceae;Pseudokineococcus;	80	15	5	5	4	1	0	457140	388740
GTGYCAGCMGCCGCGGTAA,CCGYCWATTYMTTTRAGTTT	SILVA (only NR);Bacteria;Actinobacteriota;Actinobacteria;Kineosporiales;Kineosporiaceae;Quadrisphaera;	90.2	15	41	41	37	4	0	457104	388707
GTGYCAGCMGCCGCGGTAA,CCGYCWATTYMTTTRAGTTT	SILVA (only NR);Bacteria;Actinobacteriota;Actinobacteria;Kineosporiales;Kineosporiaceae;uncultured;	100	15	6	6	6	0	0	457139	388738
GTGYCAGCMGCCGCGGTAA,CCGYCWATTYMTTTRAGTTT	SILVA (only NR);Bacteria;Actinobacteriota;Actinobacteria;Micrococcales;	89.7	15	7473	7473	6700	773	0	449672	382044
GTGYCAGCMGCCGCGGTAA,CCGYCWATTYMTTTRAGTTT	SILVA (only NR);Bacteria;Actinobacteriota;Actinobacteria;Micrococcales;AKAU3644;	100	15	4	4	4	0	0	457141	388740
GTGYCAGCMGCCGCGGTAA,CCGYCWATTYMTTTRAGTTT	SILVA (only NR);Bacteria;Actinobacteriota;Actinobacteria;Micrococcales;Beutenbergiaceae;	100	15	14	14	14	0	0	457131	388730
GTGYCAGCMGCCGCGGTAA,CCGYCWATTYMTTTRAGTTT	SILVA (only NR);Bacteria;Actinobacteriota;Actinobacteria;Micrococcales;Beutenbergiaceae;Beutenbergia;	100	15	2	2	2	0	0	457143	388742
GTGYCAGCMGCCGCGGTAA,CCGYCWATTYMTTTRAGTTT	SILVA (only NR);Bacteria;Actinobacteriota;Actinobacteria;Micrococcales;Beutenbergiaceae;Miniimonas;	100	15	2	2	2	0	0	457143	388742
GTGYCAGCMGCCGCGGTAA,CCGYCWATTYMTTTRAGTTT	SILVA (only NR);Bacteria;Actinobacteriota;Actinobacteria;Micrococcales;Beutenbergiaceae;Salana;	100	15	5	5	5	0	0	457140	388739
GTGYCAGCMGCCGCGGTAA,CCGYCWATTYMTTTRAGTTT	SILVA (only NR);Bacteria;Actinobacteriota;Actinobacteria;Micrococcales;Beutenbergiaceae;Serinibacter;	100	15	4	4	4	0	0	457141	388740
GTGYCAGCMGCCGCGGTAA,CCGYCWATTYMTTTRAGTTT	SILVA (only NR);Bacteria;Actinobacteriota;Actinobacteria;Micrococcales;Bogoriellaceae;	96.4	15	56	56	54	2	0	457089	388690
GTGYCAGCMGCCGCGGTAA,CCGYCWATTYMTTTRAGTTT	SILVA (only NR);Bacteria;Actinobacteriota;Actinobacteria;Micrococcales;Bogoriellaceae;Bogoriella;	100	15	7	7	7	0	0	457138	388737
GTGYCAGCMGCCGCGGTAA,CCGYCWATTYMTTTRAGTTT	SILVA (only NR);Bacteria;Actinobacteriota;Actinobacteria;Micrococcales;Bogoriellaceae;Georgenia;	95.9	15	49	49	47	2	0	457096	388697
GTGYCAGCMGCCGCGGTAA,CCGYCWATTYMTTTRAGTTT	SILVA (only NR);Bacteria;Actinobacteriota;Actinobacteria;Micrococcales;Brevibacteriaceae;	86	15	258	258	222	36	0	456887	388522
GTGYCAGCMGCCGCGGTAA,CCGYCWATTYMTTTRAGTTT	SILVA (only NR);Bacteria;Actinobacteriota;Actinobacteria;Micrococcales;Brevibacteriaceae;Brevibacterium;	85.9	15	255	255	219	36	0	456890	388525
GTGYCAGCMGCCGCGGTAA,CCGYCWATTYMTTTRAGTTT	SILVA (only NR);Bacteria;Actinobacteriota;Actinobacteria;Micrococcales;Brevibacteriaceae;Sediminivirga;	100	15	1	1	1	0	0	457144	388743
GTGYCAGCMGCCGCGGTAA,CCGYCWATTYMTTTRAGTTT	SILVA (only NR);Bacteria;Actinobacteriota;Actinobacteria;Micrococcales;Brevibacteriaceae;Spelaeicoccus;	100	15	2	2	2	0	0	457143	388742
GTGYCAGCMGCCGCGGTAA,CCGYCWATTYMTTTRAGTTT	SILVA (only NR);Bacteria;Actinobacteriota;Actinobacteria;Micrococcales;Cellulomonadaceae;	89.1	15	230	230	205	25	0	456915	388539
GTGYCAGCMGCCGCGGTAA,CCGYCWATTYMTTTRAGTTT	SILVA (only NR);Bacteria;Actinobacteriota;Actinobacteria;Micrococcales;Cellulomonadaceae;Actinotalea;	100	15	26	26	26	0	0	457119	388718
GTGYCAGCMGCCGCGGTAA,CCGYCWATTYMTTTRAGTTT	SILVA (only NR);Bacteria;Actinobacteriota;Actinobacteria;Micrococcales;Cellulomonadaceae;Cellulomonas;	85.7	15	154	154	132	22	0	456991	388612
GTGYCAGCMGCCGCGGTAA,CCGYCWATTYMTTTRAGTTT	SILVA (only NR);Bacteria;Actinobacteriota;Actinobacteria;Micrococcales;Cellulomonadaceae;Oerskovia;	90.5	15	21	21	19	2	0	457124	388725
GTGYCAGCMGCCGCGGTAA,CCGYCWATTYMTTTRAGTTT	SILVA (only NR);Bacteria;Actinobacteriota;Actinobacteria;Micrococcales;Cellulomonadaceae;Paraoerskovia;	100	15	8	8	8	0	0	457137	388736
GTGYCAGCMGCCGCGGTAA,CCGYCWATTYMTTTRAGTTT	SILVA (only NR);Bacteria;Actinobacteriota;Actinobacteria;Micrococcales;Cellulomonadaceae;Pseudactinotalea;	92.3	15	13	13	12	1	0	457132	388732
GTGYCAGCMGCCGCGGTAA,CCGYCWATTYMTTTRAGTTT	SILVA (only NR);Bacteria;Actinobacteriota;Actinobacteria;Micrococcales;Cellulomonadaceae;Sediminihabitans;	100	15	1	1	1	0	0	457144	388743
GTGYCAGCMGCCGCGGTAA,CCGYCWATTYMTTTRAGTTT	SILVA (only NR);Bacteria;Actinobacteriota;Actinobacteria;Micrococcales;Cellulomonadaceae;Tropheryma;	100	15	3	3	3	0	0	457142	388741
GTGYCAGCMGCCGCGGTAA,CCGYCWATTYMTTTRAGTTT	SILVA (only NR);Bacteria;Actinobacteriota;Actinobacteria;Micrococcales;Cellulomonadaceae;Tropicihabitans;	100	15	1	1	1	0	0	457144	388743
GTGYCAGCMGCCGCGGTAA,CCGYCWATTYMTTTRAGTTT	SILVA (only NR);Bacteria;Actinobacteriota;Actinobacteria;Micrococcales;Demequinaceae;	98.4	15	62	62	61	1	0	457083	388683
GTGYCAGCMGCCGCGGTAA,CCGYCWATTYMTTTRAGTTT	SILVA (only NR);Bacteria;Actinobacteriota;Actinobacteria;Micrococcales;Demequinaceae;Demequina;	100	15	41	41	41	0	0	457104	388703
GTGYCAGCMGCCGCGGTAA,CCGYCWATTYMTTTRAGTTT	SILVA (only NR);Bacteria;Actinobacteriota;Actinobacteria;Micrococcales;Demequinaceae;Lysinimicrobium;	93.8	15	16	16	15	1	0	457129	388729
GTGYCAGCMGCCGCGGTAA,CCGYCWATTYMTTTRAGTTT	SILVA (only NR);Bacteria;Actinobacteriota;Actinobacteria;Micrococcales;Demequinaceae;uncultured;	100	15	4	4	4	0	0	457141	388740
GTGYCAGCMGCCGCGGTAA,CCGYCWATTYMTTTRAGTTT	SILVA (only NR);Bacteria;Actinobacteriota;Actinobacteria;Micrococcales;Dermabacteraceae;	89.9	15	188	188	169	19	0	456957	388575
GTGYCAGCMGCCGCGGTAA,CCGYCWATTYMTTTRAGTTT	SILVA (only NR);Bacteria;Actinobacteriota;Actinobacteria;Micrococcales;Dermabacteraceae;Brachybacterium;	90.5	15	148	148	134	14	0	456997	388610
GTGYCAGCMGCCGCGGTAA,CCGYCWATTYMTTTRAGTTT	SILVA (only NR);Bacteria;Actinobacteriota;Actinobacteria;Micrococcales;Dermabacteraceae;Dermabacter;	81	15	21	21	17	4	0	457124	388727
GTGYCAGCMGCCGCGGTAA,CCGYCWATTYMTTTRAGTTT	SILVA (only NR);Bacteria;Actinobacteriota;Actinobacteria;Micrococcales;Dermabacteraceae;Devriesea;	100	15	2	2	2	0	0	457143	388742
GTGYCAGCMGCCGCGGTAA,CCGYCWATTYMTTTRAGTTT	SILVA (only NR);Bacteria;Actinobacteriota;Actinobacteria;Micrococcales;Dermabacteraceae;Helcobacillus;	92.3	15	13	13	12	1	0	457132	388732
GTGYCAGCMGCCGCGGTAA,CCGYCWATTYMTTTRAGTTT	SILVA (only NR);Bacteria;Actinobacteriota;Actinobacteria;Micrococcales;Dermabacteraceae;uncultured;	100	15	4	4	4	0	0	457141	388740
GTGYCAGCMGCCGCGGTAA,CCGYCWATTYMTTTRAGTTT	SILVA (only NR);Bacteria;Actinobacteriota;Actinobacteria;Micrococcales;Dermacoccaceae;	95.7	15	70	70	67	3	0	457075	388677
GTGYCAGCMGCCGCGGTAA,CCGYCWATTYMTTTRAGTTT	SILVA (only NR);Bacteria;Actinobacteriota;Actinobacteria;Micrococcales;Dermacoccaceae;Allobranchiibius;	100	15	3	3	3	0	0	457142	388741
GTGYCAGCMGCCGCGGTAA,CCGYCWATTYMTTTRAGTTT	SILVA (only NR);Bacteria;Actinobacteriota;Actinobacteria;Micrococcales;Dermacoccaceae;Barrientosiimonas;	100	15	3	3	3	0	0	457142	388741
GTGYCAGCMGCCGCGGTAA,CCGYCWATTYMTTTRAGTTT	SILVA (only NR);Bacteria;Actinobacteriota;Actinobacteria;Micrococcales;Dermacoccaceae;Branchiibius;	100	15	3	3	3	0	0	457142	388741
GTGYCAGCMGCCGCGGTAA,CCGYCWATTYMTTTRAGTTT	SILVA (only NR);Bacteria;Actinobacteriota;Actinobacteria;Micrococcales;Dermacoccaceae;Calidifontibacter;	100	15	3	3	3	0	0	457142	388741
GTGYCAGCMGCCGCGGTAA,CCGYCWATTYMTTTRAGTTT	SILVA (only NR);Bacteria;Actinobacteriota;Actinobacteria;Micrococcales;Dermacoccaceae;Demetria;	100	15	4	4	4	0	0	457141	388740
GTGYCAGCMGCCGCGGTAA,CCGYCWATTYMTTTRAGTTT	SILVA (only NR);Bacteria;Actinobacteriota;Actinobacteria;Micrococcales;Dermacoccaceae;Dermacoccus;	89.5	15	19	19	17	2	0	457126	388727
GTGYCAGCMGCCGCGGTAA,CCGYCWATTYMTTTRAGTTT	SILVA (only NR);Bacteria;Actinobacteriota;Actinobacteria;Micrococcales;Dermacoccaceae;Flexivirga;	100	15	10	10	10	0	0	457135	388734
GTGYCAGCMGCCGCGGTAA,CCGYCWATTYMTTTRAGTTT	SILVA (only NR);Bacteria;Actinobacteriota;Actinobacteria;Micrococcales;Dermacoccaceae;Kytococcus;	91.7	15	12	12	11	1	0	457133	388733
GTGYCAGCMGCCGCGGTAA,CCGYCWATTYMTTTRAGTTT	SILVA (only NR);Bacteria;Actinobacteriota;Actinobacteria;Micrococcales;Dermacoccaceae;Luteipulveratus;	100	15	3	3	3	0	0	457142	388741
GTGYCAGCMGCCGCGGTAA,CCGYCWATTYMTTTRAGTTT	SILVA (only NR);Bacteria;Actinobacteriota;Actinobacteria;Micrococcales;Dermacoccaceae;Rudaeicoccus;	100	15	1	1	1	0	0	457144	388743
GTGYCAGCMGCCGCGGTAA,CCGYCWATTYMTTTRAGTTT	SILVA (only NR);Bacteria;Actinobacteriota;Actinobacteria;Micrococcales;Dermacoccaceae;Yimella;	100	15	2	2	2	0	0	457143	388742
GTGYCAGCMGCCGCGGTAA,CCGYCWATTYMTTTRAGTTT	SILVA (only NR);Bacteria;Actinobacteriota;Actinobacteria;Micrococcales;Dermatophilaceae;	94.2	15	86	86	81	5	0	457059	388663
GTGYCAGCMGCCGCGGTAA,CCGYCWATTYMTTTRAGTTT	SILVA (only NR);Bacteria;Actinobacteriota;Actinobacteria;Micrococcales;Dermatophilaceae;Austwickia;	100	15	4	4	4	0	0	457141	388740
GTGYCAGCMGCCGCGGTAA,CCGYCWATTYMTTTRAGTTT	SILVA (only NR);Bacteria;Actinobacteriota;Actinobacteria;Micrococcales;Dermatophilaceae;Dermatophilus;	100	15	6	6	6	0	0	457139	388738
GTGYCAGCMGCCGCGGTAA,CCGYCWATTYMTTTRAGTTT	SILVA (only NR);Bacteria;Actinobacteriota;Actinobacteria;Micrococcales;Dermatophilaceae;Kineosphaera;	100	15	4	4	4	0	0	457141	388740
GTGYCAGCMGCCGCGGTAA,CCGYCWATTYMTTTRAGTTT	SILVA (only NR);Bacteria;Actinobacteriota;Actinobacteria;Micrococcales;Dermatophilaceae;Mobilicoccus;	87.5	15	8	8	7	1	0	457137	388737
GTGYCAGCMGCCGCGGTAA,CCGYCWATTYMTTTRAGTTT	SILVA (only NR);Bacteria;Actinobacteriota;Actinobacteria;Micrococcales;Dermatophilaceae;Piscicoccus;	100	15	2	2	2	0	0	457143	388742
GTGYCAGCMGCCGCGGTAA,CCGYCWATTYMTTTRAGTTT	SILVA (only NR);Bacteria;Actinobacteriota;Actinobacteria;Micrococcales;Dermatophilaceae;Tonsilliphilus;	100	15	2	2	2	0	0	457143	388742
GTGYCAGCMGCCGCGGTAA,CCGYCWATTYMTTTRAGTTT	SILVA (only NR);Bacteria;Actinobacteriota;Actinobacteria;Micrococcales;Dermatophilaceae;uncultured;	93.1	15	58	58	54	4	0	457087	388690
GTGYCAGCMGCCGCGGTAA,CCGYCWATTYMTTTRAGTTT	SILVA (only NR);Bacteria;Actinobacteriota;Actinobacteria;Micrococcales;Intrasporangiaceae;	92.3	15	454	454	419	35	0	456691	388325
GTGYCAGCMGCCGCGGTAA,CCGYCWATTYMTTTRAGTTT	SILVA (only NR);Bacteria;Actinobacteriota;Actinobacteria;Micrococcales;Intrasporangiaceae;Aquipuribacter;	100	15	9	9	9	0	0	457136	388735
GTGYCAGCMGCCGCGGTAA,CCGYCWATTYMTTTRAGTTT	SILVA (only NR);Bacteria;Actinobacteriota;Actinobacteria;Micrococcales;Intrasporangiaceae;Arsenicicoccus;	100	15	5	5	5	0	0	457140	388739
GTGYCAGCMGCCGCGGTAA,CCGYCWATTYMTTTRAGTTT	SILVA (only NR);Bacteria;Actinobacteriota;Actinobacteria;Micrococcales;Intrasporangiaceae;Fodinibacter;	100	15	2	2	2	0	0	457143	388742
GTGYCAGCMGCCGCGGTAA,CCGYCWATTYMTTTRAGTTT	SILVA (only NR);Bacteria;Actinobacteriota;Actinobacteria;Micrococcales;Intrasporangiaceae;Humibacillus;	100	15	7	7	7	0	0	457138	388737
GTGYCAGCMGCCGCGGTAA,CCGYCWATTYMTTTRAGTTT	SILVA (only NR);Bacteria;Actinobacteriota;Actinobacteria;Micrococcales;Intrasporangiaceae;Intrasporangium;	90	15	20	20	18	2	0	457125	388726
GTGYCAGCMGCCGCGGTAA,CCGYCWATTYMTTTRAGTTT	SILVA (only NR);Bacteria;Actinobacteriota;Actinobacteria;Micrococcales;Intrasporangiaceae;Janibacter;	82.1	15	67	67	55	12	0	457078	388689
GTGYCAGCMGCCGCGGTAA,CCGYCWATTYMTTTRAGTTT	SILVA (only NR);Bacteria;Actinobacteriota;Actinobacteria;Micrococcales;Intrasporangiaceae;Knoellia;	91.4	15	35	35	32	3	0	457110	388712
GTGYCAGCMGCCGCGGTAA,CCGYCWATTYMTTTRAGTTT	SILVA (only NR);Bacteria;Actinobacteriota;Actinobacteria;Micrococcales;Intrasporangiaceae;Kribbia;	100	15	2	2	2	0	0	457143	388742
GTGYCAGCMGCCGCGGTAA,CCGYCWATTYMTTTRAGTTT	SILVA (only NR);Bacteria;Actinobacteriota;Actinobacteria;Micrococcales;Intrasporangiaceae;Lapillicoccus;	100	15	19	19	19	0	0	457126	388725
GTGYCAGCMGCCGCGGTAA,CCGYCWATTYMTTTRAGTTT	SILVA (only NR);Bacteria;Actinobacteriota;Actinobacteria;Micrococcales;Intrasporangiaceae;Marihabitans;	100	15	2	2	2	0	0	457143	388742
GTGYCAGCMGCCGCGGTAA,CCGYCWATTYMTTTRAGTTT	SILVA (only NR);Bacteria;Actinobacteriota;Actinobacteria;Micrococcales;Intrasporangiaceae;Ornithinibacter;	80	15	10	10	8	2	0	457135	388736
GTGYCAGCMGCCGCGGTAA,CCGYCWATTYMTTTRAGTTT	SILVA (only NR);Bacteria;Actinobacteriota;Actinobacteria;Micrococcales;Intrasporangiaceae;Ornithinicoccus;	100	15	18	18	18	0	0	457127	388726
GTGYCAGCMGCCGCGGTAA,CCGYCWATTYMTTTRAGTTT	SILVA (only NR);Bacteria;Actinobacteriota;Actinobacteria;Micrococcales;Intrasporangiaceae;Ornithinimicrobium;	90.2	15	41	41	37	4	0	457104	388707
GTGYCAGCMGCCGCGGTAA,CCGYCWATTYMTTTRAGTTT	SILVA (only NR);Bacteria;Actinobacteriota;Actinobacteria;Micrococcales;Intrasporangiaceae;Oryzihumus;	95	15	20	20	19	1	0	457125	388725
GTGYCAGCMGCCGCGGTAA,CCGYCWATTYMTTTRAGTTT	SILVA (only NR);Bacteria;Actinobacteriota;Actinobacteria;Micrococcales;Intrasporangiaceae;Pedococcus-Phycicoccus;	97.1	15	34	34	33	1	0	457111	388711
GTGYCAGCMGCCGCGGTAA,CCGYCWATTYMTTTRAGTTT	SILVA (only NR);Bacteria;Actinobacteriota;Actinobacteria;Micrococcales;Intrasporangiaceae;Serinicoccus;	100	15	10	10	10	0	0	457135	388734
GTGYCAGCMGCCGCGGTAA,CCGYCWATTYMTTTRAGTTT	SILVA (only NR);Bacteria;Actinobacteriota;Actinobacteria;Micrococcales;Intrasporangiaceae;Terrabacter;	90.9	15	33	33	30	3	0	457112	388714
GTGYCAGCMGCCGCGGTAA,CCGYCWATTYMTTTRAGTTT	SILVA (only NR);Bacteria;Actinobacteriota;Actinobacteria;Micrococcales;Intrasporangiaceae;Terracoccus;	100	15	1	1	1	0	0	457144	388743
GTGYCAGCMGCCGCGGTAA,CCGYCWATTYMTTTRAGTTT	SILVA (only NR);Bacteria;Actinobacteriota;Actinobacteria;Micrococcales;Intrasporangiaceae;Tetrasphaera;	92.1	15	89	89	82	7	0	457056	388662
GTGYCAGCMGCCGCGGTAA,CCGYCWATTYMTTTRAGTTT	SILVA (only NR);Bacteria;Actinobacteriota;Actinobacteria;Micrococcales;Intrasporangiaceae;uncultured;	100	15	21	21	21	0	0	457124	388723
GTGYCAGCMGCCGCGGTAA,CCGYCWATTYMTTTRAGTTT	SILVA (only NR);Bacteria;Actinobacteriota;Actinobacteria;Micrococcales;Jonesiaceae;	100	15	13	13	13	0	0	457132	388731
GTGYCAGCMGCCGCGGTAA,CCGYCWATTYMTTTRAGTTT	SILVA (only NR);Bacteria;Actinobacteriota;Actinobacteria;Micrococcales;Jonesiaceae;Jonesia;	100	15	13	13	13	0	0	457132	388731
GTGYCAGCMGCCGCGGTAA,CCGYCWATTYMTTTRAGTTT	SILVA (only NR);Bacteria;Actinobacteriota;Actinobacteria;Micrococcales;Microbacteriaceae;	92.9	15	2679	2679	2488	191	0	454466	386256
GTGYCAGCMGCCGCGGTAA,CCGYCWATTYMTTTRAGTTT	SILVA (only NR);Bacteria;Actinobacteriota;Actinobacteria;Micrococcales;Microbacteriaceae;Agreia;	100	15	5	5	5	0	0	457140	388739
GTGYCAGCMGCCGCGGTAA,CCGYCWATTYMTTTRAGTTT	SILVA (only NR);Bacteria;Actinobacteriota;Actinobacteria;Micrococcales;Microbacteriaceae;Agrococcus;	88.5	15	78	78	69	9	0	457067	388675
GTGYCAGCMGCCGCGGTAA,CCGYCWATTYMTTTRAGTTT	SILVA (only NR);Bacteria;Actinobacteriota;Actinobacteria;Micrococcales;Microbacteriaceae;Agromyces;	92.1	15	177	177	163	14	0	456968	388581
GTGYCAGCMGCCGCGGTAA,CCGYCWATTYMTTTRAGTTT	SILVA (only NR);Bacteria;Actinobacteriota;Actinobacteria;Micrococcales;Microbacteriaceae;Allohumibacter;	100	15	1	1	1	0	0	457144	388743
GTGYCAGCMGCCGCGGTAA,CCGYCWATTYMTTTRAGTTT	SILVA (only NR);Bacteria;Actinobacteriota;Actinobacteria;Micrococcales;Microbacteriaceae;Alpinimonas;	100	15	1	1	1	0	0	457144	388743
GTGYCAGCMGCCGCGGTAA,CCGYCWATTYMTTTRAGTTT	SILVA (only NR);Bacteria;Actinobacteriota;Actinobacteria;Micrococcales;Microbacteriaceae;Amnibacterium;	92.9	15	14	14	13	1	0	457131	388731
GTGYCAGCMGCCGCGGTAA,CCGYCWATTYMTTTRAGTTT	SILVA (only NR);Bacteria;Actinobacteriota;Actinobacteria;Micrococcales;Microbacteriaceae;Aurantimicrobium;	94.7	15	19	19	18	1	0	457126	388726
GTGYCAGCMGCCGCGGTAA,CCGYCWATTYMTTTRAGTTT	SILVA (only NR);Bacteria;Actinobacteriota;Actinobacteria;Micrococcales;Microbacteriaceae;Candidatus Aquiluna;	90	15	50	50	45	5	0	457095	388699
GTGYCAGCMGCCGCGGTAA,CCGYCWATTYMTTTRAGTTT	SILVA (only NR);Bacteria;Actinobacteriota;Actinobacteria;Micrococcales;Microbacteriaceae;Candidatus Flaviluna;	100	15	3	3	3	0	0	457142	388741
GTGYCAGCMGCCGCGGTAA,CCGYCWATTYMTTTRAGTTT	SILVA (only NR);Bacteria;Actinobacteriota;Actinobacteria;Micrococcales;Microbacteriaceae;Candidatus Limnoluna;	81.8	15	11	11	9	2	0	457134	388735
GTGYCAGCMGCCGCGGTAA,CCGYCWATTYMTTTRAGTTT	SILVA (only NR);Bacteria;Actinobacteriota;Actinobacteria;Micrococcales;Microbacteriaceae;Candidatus Planktoluna;	82.4	15	17	17	14	3	0	457128	388730
GTGYCAGCMGCCGCGGTAA,CCGYCWATTYMTTTRAGTTT	SILVA (only NR);Bacteria;Actinobacteriota;Actinobacteria;Micrococcales;Microbacteriaceae;Chryseoglobus;	100	15	11	11	11	0	0	457134	388733
GTGYCAGCMGCCGCGGTAA,CCGYCWATTYMTTTRAGTTT	SILVA (only NR);Bacteria;Actinobacteriota;Actinobacteria;Micrococcales;Microbacteriaceae;Clavibacter;	90.6	15	53	53	48	5	0	457092	388696
GTGYCAGCMGCCGCGGTAA,CCGYCWATTYMTTTRAGTTT	SILVA (only NR);Bacteria;Actinobacteriota;Actinobacteria;Micrococcales;Microbacteriaceae;Cnuibacter;	75	15	4	4	3	1	0	457141	388741
GTGYCAGCMGCCGCGGTAA,CCGYCWATTYMTTTRAGTTT	SILVA (only NR);Bacteria;Actinobacteriota;Actinobacteria;Micrococcales;Microbacteriaceae;Compostimonas;	100	15	1	1	1	0	0	457144	388743
GTGYCAGCMGCCGCGGTAA,CCGYCWATTYMTTTRAGTTT	SILVA (only NR);Bacteria;Actinobacteriota;Actinobacteria;Micrococcales;Microbacteriaceae;Conyzicola;	90.9	15	11	11	10	1	0	457134	388734
GTGYCAGCMGCCGCGGTAA,CCGYCWATTYMTTTRAGTTT	SILVA (only NR);Bacteria;Actinobacteriota;Actinobacteria;Micrococcales;Microbacteriaceae;Cryobacterium;	93.1	15	58	58	54	4	0	457087	388690
GTGYCAGCMGCCGCGGTAA,CCGYCWATTYMTTTRAGTTT	SILVA (only NR);Bacteria;Actinobacteriota;Actinobacteria;Micrococcales;Microbacteriaceae;Cryocola;	100	15	2	2	2	0	0	457143	388742
GTGYCAGCMGCCGCGGTAA,CCGYCWATTYMTTTRAGTTT	SILVA (only NR);Bacteria;Actinobacteriota;Actinobacteria;Micrococcales;Microbacteriaceae;Curtobacterium;	93.5	15	139	139	130	9	0	457006	388614
GTGYCAGCMGCCGCGGTAA,CCGYCWATTYMTTTRAGTTT	SILVA (only NR);Bacteria;Actinobacteriota;Actinobacteria;Micrococcales;Microbacteriaceae;DS001;	100	15	2	2	2	0	0	457143	388742
GTGYCAGCMGCCGCGGTAA,CCGYCWATTYMTTTRAGTTT	SILVA (only NR);Bacteria;Actinobacteriota;Actinobacteria;Micrococcales;Microbacteriaceae;Diaminobutyricibacter;	100	15	1	1	1	0	0	457144	388743
GTGYCAGCMGCCGCGGTAA,CCGYCWATTYMTTTRAGTTT	SILVA (only NR);Bacteria;Actinobacteriota;Actinobacteria;Micrococcales;Microbacteriaceae;Diaminobutyricimonas;	100	15	7	7	7	0	0	457138	388737
GTGYCAGCMGCCGCGGTAA,CCGYCWATTYMTTTRAGTTT	SILVA (only NR);Bacteria;Actinobacteriota;Actinobacteria;Micrococcales;Microbacteriaceae;Frigoribacterium;	85.2	15	27	27	23	4	0	457118	388721
GTGYCAGCMGCCGCGGTAA,CCGYCWATTYMTTTRAGTTT	SILVA (only NR);Bacteria;Actinobacteriota;Actinobacteria;Micrococcales;Microbacteriaceae;Frondihabitans;	88.2	15	17	17	15	2	0	457128	388729
GTGYCAGCMGCCGCGGTAA,CCGYCWATTYMTTTRAGTTT	SILVA (only NR);Bacteria;Actinobacteriota;Actinobacteria;Micrococcales;Microbacteriaceae;Galbitalea;	91.3	15	23	23	21	2	0	457122	388723
GTGYCAGCMGCCGCGGTAA,CCGYCWATTYMTTTRAGTTT	SILVA (only NR);Bacteria;Actinobacteriota;Actinobacteria;Micrococcales;Microbacteriaceae;Glaciibacter;	100	15	4	4	4	0	0	457141	388740
GTGYCAGCMGCCGCGGTAA,CCGYCWATTYMTTTRAGTTT	SILVA (only NR);Bacteria;Actinobacteriota;Actinobacteria;Micrococcales;Microbacteriaceae;Glaciihabitans;	100	15	6	6	6	0	0	457139	388738
GTGYCAGCMGCCGCGGTAA,CCGYCWATTYMTTTRAGTTT	SILVA (only NR);Bacteria;Actinobacteriota;Actinobacteria;Micrococcales;Microbacteriaceae;Gryllotalpicola;	94.1	15	17	17	16	1	0	457128	388728
GTGYCAGCMGCCGCGGTAA,CCGYCWATTYMTTTRAGTTT	SILVA (only NR);Bacteria;Actinobacteriota;Actinobacteria;Micrococcales;Microbacteriaceae;Gulosibacter;	100	15	8	8	8	0	0	457137	388736
GTGYCAGCMGCCGCGGTAA,CCGYCWATTYMTTTRAGTTT	SILVA (only NR);Bacteria;Actinobacteriota;Actinobacteria;Micrococcales;Microbacteriaceae;Herbiconiux;	100	15	15	15	15	0	0	457130	388729
GTGYCAGCMGCCGCGGTAA,CCGYCWATTYMTTTRAGTTT	SILVA (only NR);Bacteria;Actinobacteriota;Actinobacteria;Micrococcales;Microbacteriaceae;Homoserinibacter;	100	15	4	4	4	0	0	457141	388740
GTGYCAGCMGCCGCGGTAA,CCGYCWATTYMTTTRAGTTT	SILVA (only NR);Bacteria;Actinobacteriota;Actinobacteria;Micrococcales;Microbacteriaceae;Homoserinimonas;	100	15	3	3	3	0	0	457142	388741
GTGYCAGCMGCCGCGGTAA,CCGYCWATTYMTTTRAGTTT	SILVA (only NR);Bacteria;Actinobacteriota;Actinobacteria;Micrococcales;Microbacteriaceae;Huakuichenia;	100	15	7	7	7	0	0	457138	388737
GTGYCAGCMGCCGCGGTAA,CCGYCWATTYMTTTRAGTTT	SILVA (only NR);Bacteria;Actinobacteriota;Actinobacteria;Micrococcales;Microbacteriaceae;Humibacter;	100	15	12	12	12	0	0	457133	388732
GTGYCAGCMGCCGCGGTAA,CCGYCWATTYMTTTRAGTTT	SILVA (only NR);Bacteria;Actinobacteriota;Actinobacteria;Micrococcales;Microbacteriaceae;Klugiella;	100	15	4	4	4	0	0	457141	388740
GTGYCAGCMGCCGCGGTAA,CCGYCWATTYMTTTRAGTTT	SILVA (only NR);Bacteria;Actinobacteriota;Actinobacteria;Micrococcales;Microbacteriaceae;Labedella;	100	15	4	4	4	0	0	457141	388740
GTGYCAGCMGCCGCGGTAA,CCGYCWATTYMTTTRAGTTT	SILVA (only NR);Bacteria;Actinobacteriota;Actinobacteria;Micrococcales;Microbacteriaceae;Leifsonia;	96.9	15	98	98	95	3	0	457047	388649
GTGYCAGCMGCCGCGGTAA,CCGYCWATTYMTTTRAGTTT	SILVA (only NR);Bacteria;Actinobacteriota;Actinobacteria;Micrococcales;Microbacteriaceae;Leucobacter;	95.6	15	227	227	217	10	0	456918	388527
GTGYCAGCMGCCGCGGTAA,CCGYCWATTYMTTTRAGTTT	SILVA (only NR);Bacteria;Actinobacteriota;Actinobacteria;Micrococcales;Microbacteriaceae;Luethyella;	100	15	1	1	1	0	0	457144	388743
GTGYCAGCMGCCGCGGTAA,CCGYCWATTYMTTTRAGTTT	SILVA (only NR);Bacteria;Actinobacteriota;Actinobacteria;Micrococcales;Microbacteriaceae;Lysinimonas;	93.3	15	15	15	14	1	0	457130	388730
GTGYCAGCMGCCGCGGTAA,CCGYCWATTYMTTTRAGTTT	SILVA (only NR);Bacteria;Actinobacteriota;Actinobacteria;Micrococcales;Microbacteriaceae;ML602J-51;	100	15	9	9	9	0	0	457136	388735
GTGYCAGCMGCCGCGGTAA,CCGYCWATTYMTTTRAGTTT	SILVA (only NR);Bacteria;Actinobacteriota;Actinobacteria;Micrococcales;Microbacteriaceae;MWH-Ta3;	100	15	5	5	5	0	0	457140	388739
GTGYCAGCMGCCGCGGTAA,CCGYCWATTYMTTTRAGTTT	SILVA (only NR);Bacteria;Actinobacteriota;Actinobacteria;Micrococcales;Microbacteriaceae;Marisediminicola;	100	15	12	12	12	0	0	457133	388732
GTGYCAGCMGCCGCGGTAA,CCGYCWATTYMTTTRAGTTT	SILVA (only NR);Bacteria;Actinobacteriota;Actinobacteria;Micrococcales;Microbacteriaceae;Microbacterium;	92.5	15	1150	1150	1064	86	0	455995	387680
GTGYCAGCMGCCGCGGTAA,CCGYCWATTYMTTTRAGTTT	SILVA (only NR);Bacteria;Actinobacteriota;Actinobacteria;Micrococcales;Microbacteriaceae;Microcella;	100	15	5	5	5	0	0	457140	388739
GTGYCAGCMGCCGCGGTAA,CCGYCWATTYMTTTRAGTTT	SILVA (only NR);Bacteria;Actinobacteriota;Actinobacteria;Micrococcales;Microbacteriaceae;Microterricola;	100	15	5	5	5	0	0	457140	388739
GTGYCAGCMGCCGCGGTAA,CCGYCWATTYMTTTRAGTTT	SILVA (only NR);Bacteria;Actinobacteriota;Actinobacteria;Micrococcales;Microbacteriaceae;Mycetocola;	90.6	15	32	32	29	3	0	457113	388715
GTGYCAGCMGCCGCGGTAA,CCGYCWATTYMTTTRAGTTT	SILVA (only NR);Bacteria;Actinobacteriota;Actinobacteria;Micrococcales;Microbacteriaceae;Naasia;	100	15	4	4	4	0	0	457141	388740
GTGYCAGCMGCCGCGGTAA,CCGYCWATTYMTTTRAGTTT	SILVA (only NR);Bacteria;Actinobacteriota;Actinobacteria;Micrococcales;Microbacteriaceae;Okibacterium;	100	15	9	9	9	0	0	457136	388735
GTGYCAGCMGCCGCGGTAA,CCGYCWATTYMTTTRAGTTT	SILVA (only NR);Bacteria;Actinobacteriota;Actinobacteria;Micrococcales;Microbacteriaceae;Parafrigoribacterium;	97.9	15	47	47	46	1	0	457098	388698
GTGYCAGCMGCCGCGGTAA,CCGYCWATTYMTTTRAGTTT	SILVA (only NR);Bacteria;Actinobacteriota;Actinobacteria;Micrococcales;Microbacteriaceae;Plantibacter;	94.7	15	19	19	18	1	0	457126	388726
GTGYCAGCMGCCGCGGTAA,CCGYCWATTYMTTTRAGTTT	SILVA (only NR);Bacteria;Actinobacteriota;Actinobacteria;Micrococcales;Microbacteriaceae;Pontimonas;	100	15	3	3	3	0	0	457142	388741
GTGYCAGCMGCCGCGGTAA,CCGYCWATTYMTTTRAGTTT	SILVA (only NR);Bacteria;Actinobacteriota;Actinobacteria;Micrococcales;Microbacteriaceae;Pseudoclavibacter;	82.9	15	41	41	34	7	0	457104	388710
GTGYCAGCMGCCGCGGTAA,CCGYCWATTYMTTTRAGTTT	SILVA (only NR);Bacteria;Actinobacteriota;Actinobacteria;Micrococcales;Microbacteriaceae;Rathayibacter;	81.5	15	27	27	22	5	0	457118	388722
GTGYCAGCMGCCGCGGTAA,CCGYCWATTYMTTTRAGTTT	SILVA (only NR);Bacteria;Actinobacteriota;Actinobacteria;Micrococcales;Microbacteriaceae;Rhodoglobus;	75	15	8	8	6	2	0	457137	388738
GTGYCAGCMGCCGCGGTAA,CCGYCWATTYMTTTRAGTTT	SILVA (only NR);Bacteria;Actinobacteriota;Actinobacteria;Micrococcales;Microbacteriaceae;Rhodoluna;	100	15	18	18	18	0	0	457127	388726
GTGYCAGCMGCCGCGGTAA,CCGYCWATTYMTTTRAGTTT	SILVA (only NR);Bacteria;Actinobacteriota;Actinobacteria;Micrococcales;Microbacteriaceae;Rudaibacter;	100	15	1	1	1	0	0	457144	388743
GTGYCAGCMGCCGCGGTAA,CCGYCWATTYMTTTRAGTTT	SILVA (only NR);Bacteria;Actinobacteriota;Actinobacteria;Micrococcales;Microbacteriaceae;SV1-3;	100	15	3	3	3	0	0	457142	388741
GTGYCAGCMGCCGCGGTAA,CCGYCWATTYMTTTRAGTTT	SILVA (only NR);Bacteria;Actinobacteriota;Actinobacteria;Micrococcales;Microbacteriaceae;Salinibacterium;	80	15	20	20	16	4	0	457125	388728
GTGYCAGCMGCCGCGGTAA,CCGYCWATTYMTTTRAGTTT	SILVA (only NR);Bacteria;Actinobacteriota;Actinobacteria;Micrococcales;Microbacteriaceae;Schumannella;	80	15	5	5	4	1	0	457140	388740
GTGYCAGCMGCCGCGGTAA,CCGYCWATTYMTTTRAGTTT	SILVA (only NR);Bacteria;Actinobacteriota;Actinobacteria;Micrococcales;Microbacteriaceae;Subtercola;	100	15	18	18	18	0	0	457127	388726
GTGYCAGCMGCCGCGGTAA,CCGYCWATTYMTTTRAGTTT	SILVA (only NR);Bacteria;Actinobacteriota;Actinobacteria;Micrococcales;Microbacteriaceae;Yonghaparkia;	83.3	15	6	6	5	1	0	457139	388739
GTGYCAGCMGCCGCGGTAA,CCGYCWATTYMTTTRAGTTT	SILVA (only NR);Bacteria;Actinobacteriota;Actinobacteria;Micrococcales;Microbacteriaceae;uncultured;	98.1	15	54	54	53	1	0	457091	388691
GTGYCAGCMGCCGCGGTAA,CCGYCWATTYMTTTRAGTTT	SILVA (only NR);Bacteria;Actinobacteriota;Actinobacteria;Micrococcales;Micrococcaceae;	85.7	15	3001	3001	2571	430	0	454144	386173
GTGYCAGCMGCCGCGGTAA,CCGYCWATTYMTTTRAGTTT	SILVA (only NR);Bacteria;Actinobacteriota;Actinobacteria;Micrococcales;Micrococcaceae;Acaricomes;	100	15	3	3	3	0	0	457142	388741
GTGYCAGCMGCCGCGGTAA,CCGYCWATTYMTTTRAGTTT	SILVA (only NR);Bacteria;Actinobacteriota;Actinobacteria;Micrococcales;Micrococcaceae;Arthrobacter;	91.2	15	690	690	629	61	0	456455	388115
GTGYCAGCMGCCGCGGTAA,CCGYCWATTYMTTTRAGTTT	SILVA (only NR);Bacteria;Actinobacteriota;Actinobacteria;Micrococcales;Micrococcaceae;Auritidibacter;	100	15	4	4	4	0	0	457141	388740
GTGYCAGCMGCCGCGGTAA,CCGYCWATTYMTTTRAGTTT	SILVA (only NR);Bacteria;Actinobacteriota;Actinobacteria;Micrococcales;Micrococcaceae;Citricoccus;	97.1	15	34	34	33	1	0	457111	388711
GTGYCAGCMGCCGCGGTAA,CCGYCWATTYMTTTRAGTTT	SILVA (only NR);Bacteria;Actinobacteriota;Actinobacteria;Micrococcales;Micrococcaceae;Enteractinococcus;	100	15	17	17	17	0	0	457128	388727
GTGYCAGCMGCCGCGGTAA,CCGYCWATTYMTTTRAGTTT	SILVA (only NR);Bacteria;Actinobacteriota;Actinobacteria;Micrococcales;Micrococcaceae;Falsarthrobacter;	100	15	2	2	2	0	0	457143	388742
GTGYCAGCMGCCGCGGTAA,CCGYCWATTYMTTTRAGTTT	SILVA (only NR);Bacteria;Actinobacteriota;Actinobacteria;Micrococcales;Micrococcaceae;Garicola;	60	15	10	10	6	4	0	457135	388738
GTGYCAGCMGCCGCGGTAA,CCGYCWATTYMTTTRAGTTT	SILVA (only NR);Bacteria;Actinobacteriota;Actinobacteria;Micrococcales;Micrococcaceae;Glutamicibacter;	90.6	15	170	170	154	16	0	456975	388590
GTGYCAGCMGCCGCGGTAA,CCGYCWATTYMTTTRAGTTT	SILVA (only NR);Bacteria;Actinobacteriota;Actinobacteria;Micrococcales;Micrococcaceae;Haematomicrobium;	100	15	1	1	1	0	0	457144	388743
GTGYCAGCMGCCGCGGTAA,CCGYCWATTYMTTTRAGTTT	SILVA (only NR);Bacteria;Actinobacteriota;Actinobacteria;Micrococcales;Micrococcaceae;Kocuria;	82.4	15	336	336	277	59	0	456809	388467
GTGYCAGCMGCCGCGGTAA,CCGYCWATTYMTTTRAGTTT	SILVA (only NR);Bacteria;Actinobacteriota;Actinobacteria;Micrococcales;Micrococcaceae;Micrococcus;	78.3	15	327	327	256	71	0	456818	388488
GTGYCAGCMGCCGCGGTAA,CCGYCWATTYMTTTRAGTTT	SILVA (only NR);Bacteria;Actinobacteriota;Actinobacteria;Micrococcales;Micrococcaceae;Neomicrococcus;	100	15	6	6	6	0	0	457139	388738
GTGYCAGCMGCCGCGGTAA,CCGYCWATTYMTTTRAGTTT	SILVA (only NR);Bacteria;Actinobacteriota;Actinobacteria;Micrococcales;Micrococcaceae;Nesterenkonia;	88.2	15	76	76	67	9	0	457069	388677
GTGYCAGCMGCCGCGGTAA,CCGYCWATTYMTTTRAGTTT	SILVA (only NR);Bacteria;Actinobacteriota;Actinobacteria;Micrococcales;Micrococcaceae;Paenarthrobacter;	84	15	144	144	121	23	0	457001	388623
GTGYCAGCMGCCGCGGTAA,CCGYCWATTYMTTTRAGTTT	SILVA (only NR);Bacteria;Actinobacteriota;Actinobacteria;Micrococcales;Micrococcaceae;Paeniglutamicibacter;	95.2	15	62	62	59	3	0	457083	388685
GTGYCAGCMGCCGCGGTAA,CCGYCWATTYMTTTRAGTTT	SILVA (only NR);Bacteria;Actinobacteriota;Actinobacteria;Micrococcales;Micrococcaceae;Pseudarthrobacter;	87.5	15	439	439	384	55	0	456706	388360
GTGYCAGCMGCCGCGGTAA,CCGYCWATTYMTTTRAGTTT	SILVA (only NR);Bacteria;Actinobacteriota;Actinobacteria;Micrococcales;Micrococcaceae;Pseudoglutamicibacter;	100	15	4	4	4	0	0	457141	388740
GTGYCAGCMGCCGCGGTAA,CCGYCWATTYMTTTRAGTTT	SILVA (only NR);Bacteria;Actinobacteriota;Actinobacteria;Micrococcales;Micrococcaceae;Renibacterium;	87.5	15	8	8	7	1	0	457137	388737
GTGYCAGCMGCCGCGGTAA,CCGYCWATTYMTTTRAGTTT	SILVA (only NR);Bacteria;Actinobacteriota;Actinobacteria;Micrococcales;Micrococcaceae;Rothia;	79.9	15	582	582	465	117	0	456563	388279
GTGYCAGCMGCCGCGGTAA,CCGYCWATTYMTTTRAGTTT	SILVA (only NR);Bacteria;Actinobacteriota;Actinobacteria;Micrococcales;Micrococcaceae;Sinomonas;	90.2	15	41	41	37	4	0	457104	388707
GTGYCAGCMGCCGCGGTAA,CCGYCWATTYMTTTRAGTTT	SILVA (only NR);Bacteria;Actinobacteriota;Actinobacteria;Micrococcales;Micrococcaceae;Tersicoccus;	100	15	4	4	4	0	0	457141	388740
GTGYCAGCMGCCGCGGTAA,CCGYCWATTYMTTTRAGTTT	SILVA (only NR);Bacteria;Actinobacteriota;Actinobacteria;Micrococcales;Micrococcaceae;Yaniella;	100	15	8	8	8	0	0	457137	388736
GTGYCAGCMGCCGCGGTAA,CCGYCWATTYMTTTRAGTTT	SILVA (only NR);Bacteria;Actinobacteriota;Actinobacteria;Micrococcales;Micrococcaceae;Zhihengliuella;	100	15	11	11	11	0	0	457134	388733
GTGYCAGCMGCCGCGGTAA,CCGYCWATTYMTTTRAGTTT	SILVA (only NR);Bacteria;Actinobacteriota;Actinobacteria;Micrococcales;Micrococcaceae;uncultured;	45.5	15	11	11	5	6	0	457134	388739
GTGYCAGCMGCCGCGGTAA,CCGYCWATTYMTTTRAGTTT	SILVA (only NR);Bacteria;Actinobacteriota;Actinobacteria;Micrococcales;Micrococcales Incertae Sedis;	92.6	15	27	27	25	2	0	457118	388719
GTGYCAGCMGCCGCGGTAA,CCGYCWATTYMTTTRAGTTT	SILVA (only NR);Bacteria;Actinobacteriota;Actinobacteria;Micrococcales;Micrococcales Incertae Sedis;Luteimicrobium;	100	15	6	6	6	0	0	457139	388738
GTGYCAGCMGCCGCGGTAA,CCGYCWATTYMTTTRAGTTT	SILVA (only NR);Bacteria;Actinobacteriota;Actinobacteria;Micrococcales;Micrococcales Incertae Sedis;Timonella;	90.5	15	21	21	19	2	0	457124	388725
GTGYCAGCMGCCGCGGTAA,CCGYCWATTYMTTTRAGTTT	SILVA (only NR);Bacteria;Actinobacteriota;Actinobacteria;Micrococcales;Promicromonosporaceae;	93.9	15	247	247	232	15	0	456898	388512
GTGYCAGCMGCCGCGGTAA,CCGYCWATTYMTTTRAGTTT	SILVA (only NR);Bacteria;Actinobacteriota;Actinobacteria;Micrococcales;Promicromonosporaceae;Cellulosimicrobium;	89	15	82	82	73	9	0	457063	388671
GTGYCAGCMGCCGCGGTAA,CCGYCWATTYMTTTRAGTTT	SILVA (only NR);Bacteria;Actinobacteriota;Actinobacteria;Micrococcales;Promicromonosporaceae;Isoptericola;	93.9	15	66	66	62	4	0	457079	388682
GTGYCAGCMGCCGCGGTAA,CCGYCWATTYMTTTRAGTTT	SILVA (only NR);Bacteria;Actinobacteriota;Actinobacteria;Micrococcales;Promicromonosporaceae;Krasilnikoviella;	100	15	2	2	2	0	0	457143	388742
GTGYCAGCMGCCGCGGTAA,CCGYCWATTYMTTTRAGTTT	SILVA (only NR);Bacteria;Actinobacteriota;Actinobacteria;Micrococcales;Promicromonosporaceae;Myceligenerans;	93.3	15	15	15	14	1	0	457130	388730
GTGYCAGCMGCCGCGGTAA,CCGYCWATTYMTTTRAGTTT	SILVA (only NR);Bacteria;Actinobacteriota;Actinobacteria;Micrococcales;Promicromonosporaceae;Promicromonospora;	98.6	15	70	70	69	1	0	457075	388675
GTGYCAGCMGCCGCGGTAA,CCGYCWATTYMTTTRAGTTT	SILVA (only NR);Bacteria;Actinobacteriota;Actinobacteria;Micrococcales;Promicromonosporaceae;Xylanibacterium;	100	15	1	1	1	0	0	457144	388743
GTGYCAGCMGCCGCGGTAA,CCGYCWATTYMTTTRAGTTT	SILVA (only NR);Bacteria;Actinobacteriota;Actinobacteria;Micrococcales;Promicromonosporaceae;Xylanimicrobium;	100	15	2	2	2	0	0	457143	388742
GTGYCAGCMGCCGCGGTAA,CCGYCWATTYMTTTRAGTTT	SILVA (only NR);Bacteria;Actinobacteriota;Actinobacteria;Micrococcales;Promicromonosporaceae;Xylanimonas;	100	15	2	2	2	0	0	457143	388742
GTGYCAGCMGCCGCGGTAA,CCGYCWATTYMTTTRAGTTT	SILVA (only NR);Bacteria;Actinobacteriota;Actinobacteria;Micrococcales;Promicromonosporaceae;uncultured;	100	15	2	2	2	0	0	457143	388742
GTGYCAGCMGCCGCGGTAA,CCGYCWATTYMTTTRAGTTT	SILVA (only NR);Bacteria;Actinobacteriota;Actinobacteria;Micrococcales;Rarobacteraceae;	83.3	15	6	6	5	1	0	457139	388739
GTGYCAGCMGCCGCGGTAA,CCGYCWATTYMTTTRAGTTT	SILVA (only NR);Bacteria;Actinobacteriota;Actinobacteria;Micrococcales;Rarobacteraceae;Rarobacter;	83.3	15	6	6	5	1	0	457139	388739
GTGYCAGCMGCCGCGGTAA,CCGYCWATTYMTTTRAGTTT	SILVA (only NR);Bacteria;Actinobacteriota;Actinobacteria;Micrococcales;Ruaniaceae;	87.5	15	8	8	7	1	0	457137	388737
GTGYCAGCMGCCGCGGTAA,CCGYCWATTYMTTTRAGTTT	SILVA (only NR);Bacteria;Actinobacteriota;Actinobacteria;Micrococcales;Ruaniaceae;Haloactinobacterium;	66.7	15	3	3	2	1	0	457142	388742
GTGYCAGCMGCCGCGGTAA,CCGYCWATTYMTTTRAGTTT	SILVA (only NR);Bacteria;Actinobacteriota;Actinobacteria;Micrococcales;Ruaniaceae;Ruania;	100	15	5	5	5	0	0	457140	388739
GTGYCAGCMGCCGCGGTAA,CCGYCWATTYMTTTRAGTTT	SILVA (only NR);Bacteria;Actinobacteriota;Actinobacteria;Micrococcales;Sanguibacteraceae;	91.8	15	49	49	45	4	0	457096	388699
GTGYCAGCMGCCGCGGTAA,CCGYCWATTYMTTTRAGTTT	SILVA (only NR);Bacteria;Actinobacteriota;Actinobacteria;Micrococcales;Sanguibacteraceae;Sanguibacter-Flavimobilis;	91.8	15	49	49	45	4	0	457096	388699
GTGYCAGCMGCCGCGGTAA,CCGYCWATTYMTTTRAGTTT	SILVA (only NR);Bacteria;Actinobacteriota;Actinobacteria;Micrococcales;uncultured;	90.9	15	11	11	10	1	0	457134	388734
GTGYCAGCMGCCGCGGTAA,CCGYCWATTYMTTTRAGTTT	SILVA (only NR);Bacteria;Actinobacteriota;Actinobacteria;Micromonosporales;	94	15	1197	1197	1125	72	0	455948	387619
GTGYCAGCMGCCGCGGTAA,CCGYCWATTYMTTTRAGTTT	SILVA (only NR);Bacteria;Actinobacteriota;Actinobacteria;Micromonosporales;Micromonosporaceae;	94	15	1197	1197	1125	72	0	455948	387619
GTGYCAGCMGCCGCGGTAA,CCGYCWATTYMTTTRAGTTT	SILVA (only NR);Bacteria;Actinobacteriota;Actinobacteria;Micromonosporales;Micromonosporaceae;Actinocatenispora;	100	15	8	8	8	0	0	457137	388736
GTGYCAGCMGCCGCGGTAA,CCGYCWATTYMTTTRAGTTT	SILVA (only NR);Bacteria;Actinobacteriota;Actinobacteria;Micromonosporales;Micromonosporaceae;Actinoplanes;	95.7	15	232	232	222	10	0	456913	388522
GTGYCAGCMGCCGCGGTAA,CCGYCWATTYMTTTRAGTTT	SILVA (only NR);Bacteria;Actinobacteriota;Actinobacteria;Micromonosporales;Micromonosporaceae;Actinorhabdospora;	100	15	1	1	1	0	0	457144	388743
GTGYCAGCMGCCGCGGTAA,CCGYCWATTYMTTTRAGTTT	SILVA (only NR);Bacteria;Actinobacteriota;Actinobacteria;Micromonosporales;Micromonosporaceae;Allocatelliglobosispora;	100	15	4	4	4	0	0	457141	388740
GTGYCAGCMGCCGCGGTAA,CCGYCWATTYMTTTRAGTTT	SILVA (only NR);Bacteria;Actinobacteriota;Actinobacteria;Micromonosporales;Micromonosporaceae;Asanoa;	91.3	15	23	23	21	2	0	457122	388723
GTGYCAGCMGCCGCGGTAA,CCGYCWATTYMTTTRAGTTT	SILVA (only NR);Bacteria;Actinobacteriota;Actinobacteria;Micromonosporales;Micromonosporaceae;Catellatospora;	100	15	16	16	16	0	0	457129	388728
GTGYCAGCMGCCGCGGTAA,CCGYCWATTYMTTTRAGTTT	SILVA (only NR);Bacteria;Actinobacteriota;Actinobacteria;Micromonosporales;Micromonosporaceae;Catelliglobosispora;	100	15	2	2	2	0	0	457143	388742
GTGYCAGCMGCCGCGGTAA,CCGYCWATTYMTTTRAGTTT	SILVA (only NR);Bacteria;Actinobacteriota;Actinobacteria;Micromonosporales;Micromonosporaceae;Catenuloplanes;	89.5	15	19	19	17	2	0	457126	388727
GTGYCAGCMGCCGCGGTAA,CCGYCWATTYMTTTRAGTTT	SILVA (only NR);Bacteria;Actinobacteriota;Actinobacteria;Micromonosporales;Micromonosporaceae;Couchioplanes;	80	15	5	5	4	1	0	457140	388740
GTGYCAGCMGCCGCGGTAA,CCGYCWATTYMTTTRAGTTT	SILVA (only NR);Bacteria;Actinobacteriota;Actinobacteria;Micromonosporales;Micromonosporaceae;Dactylosporangium;	92.7	15	41	41	38	3	0	457104	388706
GTGYCAGCMGCCGCGGTAA,CCGYCWATTYMTTTRAGTTT	SILVA (only NR);Bacteria;Actinobacteriota;Actinobacteria;Micromonosporales;Micromonosporaceae;Hamadaea;	100	15	9	9	9	0	0	457136	388735
GTGYCAGCMGCCGCGGTAA,CCGYCWATTYMTTTRAGTTT	SILVA (only NR);Bacteria;Actinobacteriota;Actinobacteria;Micromonosporales;Micromonosporaceae;Krasilnikovia;	75	15	8	8	6	2	0	457137	388738
GTGYCAGCMGCCGCGGTAA,CCGYCWATTYMTTTRAGTTT	SILVA (only NR);Bacteria;Actinobacteriota;Actinobacteria;Micromonosporales;Micromonosporaceae;Longispora;	100	15	21	21	21	0	0	457124	388723
GTGYCAGCMGCCGCGGTAA,CCGYCWATTYMTTTRAGTTT	SILVA (only NR);Bacteria;Actinobacteriota;Actinobacteria;Micromonosporales;Micromonosporaceae;Luedemannella;	100	15	34	34	34	0	0	457111	388710
GTGYCAGCMGCCGCGGTAA,CCGYCWATTYMTTTRAGTTT	SILVA (only NR);Bacteria;Actinobacteriota;Actinobacteria;Micromonosporales;Micromonosporaceae;Micromonospora;	92.9	15	532	532	494	38	0	456613	388250
GTGYCAGCMGCCGCGGTAA,CCGYCWATTYMTTTRAGTTT	SILVA (only NR);Bacteria;Actinobacteriota;Actinobacteria;Micromonosporales;Micromonosporaceae;Phytohabitans;	92.3	15	13	13	12	1	0	457132	388732
GTGYCAGCMGCCGCGGTAA,CCGYCWATTYMTTTRAGTTT	SILVA (only NR);Bacteria;Actinobacteriota;Actinobacteria;Micromonosporales;Micromonosporaceae;Phytomonospora;	100	15	2	2	2	0	0	457143	388742
GTGYCAGCMGCCGCGGTAA,CCGYCWATTYMTTTRAGTTT	SILVA (only NR);Bacteria;Actinobacteriota;Actinobacteria;Micromonosporales;Micromonosporaceae;Pilimelia;	100	15	5	5	5	0	0	457140	388739
GTGYCAGCMGCCGCGGTAA,CCGYCWATTYMTTTRAGTTT	SILVA (only NR);Bacteria;Actinobacteriota;Actinobacteria;Micromonosporales;Micromonosporaceae;Planosporangium;	100	15	5	5	5	0	0	457140	388739
GTGYCAGCMGCCGCGGTAA,CCGYCWATTYMTTTRAGTTT	SILVA (only NR);Bacteria;Actinobacteriota;Actinobacteria;Micromonosporales;Micromonosporaceae;Plantactinospora;	100	15	21	21	21	0	0	457124	388723
GTGYCAGCMGCCGCGGTAA,CCGYCWATTYMTTTRAGTTT	SILVA (only NR);Bacteria;Actinobacteriota;Actinobacteria;Micromonosporales;Micromonosporaceae;Polymorphospora;	100	15	1	1	1	0	0	457144	388743
GTGYCAGCMGCCGCGGTAA,CCGYCWATTYMTTTRAGTTT	SILVA (only NR);Bacteria;Actinobacteriota;Actinobacteria;Micromonosporales;Micromonosporaceae;Pseudosporangium;	100	15	2	2	2	0	0	457143	388742
GTGYCAGCMGCCGCGGTAA,CCGYCWATTYMTTTRAGTTT	SILVA (only NR);Bacteria;Actinobacteriota;Actinobacteria;Micromonosporales;Micromonosporaceae;Rhizocola;	75	15	4	4	3	1	0	457141	388741
GTGYCAGCMGCCGCGGTAA,CCGYCWATTYMTTTRAGTTT	SILVA (only NR);Bacteria;Actinobacteriota;Actinobacteria;Micromonosporales;Micromonosporaceae;Rugosimonospora;	100	15	2	2	2	0	0	457143	388742
GTGYCAGCMGCCGCGGTAA,CCGYCWATTYMTTTRAGTTT	SILVA (only NR);Bacteria;Actinobacteriota;Actinobacteria;Micromonosporales;Micromonosporaceae;Salinispora;	91.7	15	36	36	33	3	0	457109	388711
GTGYCAGCMGCCGCGGTAA,CCGYCWATTYMTTTRAGTTT	SILVA (only NR);Bacteria;Actinobacteriota;Actinobacteria;Micromonosporales;Micromonosporaceae;Spirilliplanes;	50	15	2	2	1	1	0	457143	388743
GTGYCAGCMGCCGCGGTAA,CCGYCWATTYMTTTRAGTTT	SILVA (only NR);Bacteria;Actinobacteriota;Actinobacteria;Micromonosporales;Micromonosporaceae;Stackebrandtia;	100	15	9	9	9	0	0	457136	388735
GTGYCAGCMGCCGCGGTAA,CCGYCWATTYMTTTRAGTTT	SILVA (only NR);Bacteria;Actinobacteriota;Actinobacteria;Micromonosporales;Micromonosporaceae;Verrucosispora;	92.6	15	27	27	25	2	0	457118	388719
GTGYCAGCMGCCGCGGTAA,CCGYCWATTYMTTTRAGTTT	SILVA (only NR);Bacteria;Actinobacteriota;Actinobacteria;Micromonosporales;Micromonosporaceae;Virgisporangium;	100	15	11	11	11	0	0	457134	388733
GTGYCAGCMGCCGCGGTAA,CCGYCWATTYMTTTRAGTTT	SILVA (only NR);Bacteria;Actinobacteriota;Actinobacteria;Micromonosporales;Micromonosporaceae;Wangella;	100	15	4	4	4	0	0	457141	388740
GTGYCAGCMGCCGCGGTAA,CCGYCWATTYMTTTRAGTTT	SILVA (only NR);Bacteria;Actinobacteriota;Actinobacteria;Micromonosporales;Micromonosporaceae;Xiangella;	100	15	2	2	2	0	0	457143	388742
GTGYCAGCMGCCGCGGTAA,CCGYCWATTYMTTTRAGTTT	SILVA (only NR);Bacteria;Actinobacteriota;Actinobacteria;Micromonosporales;Micromonosporaceae;uncultured;	93.1	15	87	87	81	6	0	457058	388663
GTGYCAGCMGCCGCGGTAA,CCGYCWATTYMTTTRAGTTT	SILVA (only NR);Bacteria;Actinobacteriota;Actinobacteria;Nitriliruptorales;	89.4	15	66	66	59	7	0	457079	388685
GTGYCAGCMGCCGCGGTAA,CCGYCWATTYMTTTRAGTTT	SILVA (only NR);Bacteria;Actinobacteriota;Actinobacteria;Nitriliruptorales;Nitriliruptoraceae;	89.4	15	66	66	59	7	0	457079	388685
GTGYCAGCMGCCGCGGTAA,CCGYCWATTYMTTTRAGTTT	SILVA (only NR);Bacteria;Actinobacteriota;Actinobacteria;Nitriliruptorales;Nitriliruptoraceae;Egicoccus;	100	15	8	8	8	0	0	457137	388736
GTGYCAGCMGCCGCGGTAA,CCGYCWATTYMTTTRAGTTT	SILVA (only NR);Bacteria;Actinobacteriota;Actinobacteria;Nitriliruptorales;Nitriliruptoraceae;Nitriliruptor;	100	15	3	3	3	0	0	457142	388741
GTGYCAGCMGCCGCGGTAA,CCGYCWATTYMTTTRAGTTT	SILVA (only NR);Bacteria;Actinobacteriota;Actinobacteria;Nitriliruptorales;Nitriliruptoraceae;YC-ZSS-LKJ90;	100	15	4	4	4	0	0	457141	388740
GTGYCAGCMGCCGCGGTAA,CCGYCWATTYMTTTRAGTTT	SILVA (only NR);Bacteria;Actinobacteriota;Actinobacteria;PeM15;	88.4	15	95	95	84	11	0	457050	388660
GTGYCAGCMGCCGCGGTAA,CCGYCWATTYMTTTRAGTTT	SILVA (only NR);Bacteria;Actinobacteriota;Actinobacteria;Propionibacteriales;	34.2	14.6	3584	3584	1225	2359	0	453561	387519
GTGYCAGCMGCCGCGGTAA,CCGYCWATTYMTTTRAGTTT	SILVA (only NR);Bacteria;Actinobacteriota;Actinobacteria;Propionibacteriales;Nocardioidaceae;	93.6	15	1197	1197	1120	77	0	455948	387624
GTGYCAGCMGCCGCGGTAA,CCGYCWATTYMTTTRAGTTT	SILVA (only NR);Bacteria;Actinobacteriota;Actinobacteria;Propionibacteriales;Nocardioidaceae;Actinopolymorpha;	90	15	10	10	9	1	0	457135	388735
GTGYCAGCMGCCGCGGTAA,CCGYCWATTYMTTTRAGTTT	SILVA (only NR);Bacteria;Actinobacteriota;Actinobacteria;Propionibacteriales;Nocardioidaceae;Aeromicrobium;	91.5	15	94	94	86	8	0	457051	388658
GTGYCAGCMGCCGCGGTAA,CCGYCWATTYMTTTRAGTTT	SILVA (only NR);Bacteria;Actinobacteriota;Actinobacteria;Propionibacteriales;Nocardioidaceae;Flindersiella;	75	15	4	4	3	1	0	457141	388741
GTGYCAGCMGCCGCGGTAA,CCGYCWATTYMTTTRAGTTT	SILVA (only NR);Bacteria;Actinobacteriota;Actinobacteria;Propionibacteriales;Nocardioidaceae;Kribbella;	88.9	15	81	81	72	9	0	457064	388672
GTGYCAGCMGCCGCGGTAA,CCGYCWATTYMTTTRAGTTT	SILVA (only NR);Bacteria;Actinobacteriota;Actinobacteria;Propionibacteriales;Nocardioidaceae;Marmoricola;	94.7	15	75	75	71	4	0	457070	388673
GTGYCAGCMGCCGCGGTAA,CCGYCWATTYMTTTRAGTTT	SILVA (only NR);Bacteria;Actinobacteriota;Actinobacteria;Propionibacteriales;Nocardioidaceae;Mumia;	100	15	7	7	7	0	0	457138	388737
GTGYCAGCMGCCGCGGTAA,CCGYCWATTYMTTTRAGTTT	SILVA (only NR);Bacteria;Actinobacteriota;Actinobacteria;Propionibacteriales;Nocardioidaceae;Nocardioides;	95	15	839	839	797	42	0	456306	387947
GTGYCAGCMGCCGCGGTAA,CCGYCWATTYMTTTRAGTTT	SILVA (only NR);Bacteria;Actinobacteriota;Actinobacteria;Propionibacteriales;Nocardioidaceae;Tenggerimyces;	100	15	3	3	3	0	0	457142	388741
GTGYCAGCMGCCGCGGTAA,CCGYCWATTYMTTTRAGTTT	SILVA (only NR);Bacteria;Actinobacteriota;Actinobacteria;Propionibacteriales;Nocardioidaceae;Thermasporomyces;	100	15	1	1	1	0	0	457144	388743
GTGYCAGCMGCCGCGGTAA,CCGYCWATTYMTTTRAGTTT	SILVA (only NR);Bacteria;Actinobacteriota;Actinobacteria;Propionibacteriales;Nocardioidaceae;uncultured;	86.4	15	81	81	70	11	0	457064	388674
GTGYCAGCMGCCGCGGTAA,CCGYCWATTYMTTTRAGTTT	SILVA (only NR);Bacteria;Actinobacteriota;Actinobacteria;Propionibacteriales;Propionibacteriaceae;	4.4	14.5	2387	2387	105	2282	0	454758	388639
GTGYCAGCMGCCGCGGTAA,CCGYCWATTYMTTTRAGTTT	SILVA (only NR);Bacteria;Actinobacteriota;Actinobacteria;Propionibacteriales;Propionibacteriaceae;Acidipropionibacterium;	0	0	21	21	0	21	0	457124	388744
GTGYCAGCMGCCGCGGTAA,CCGYCWATTYMTTTRAGTTT	SILVA (only NR);Bacteria;Actinobacteriota;Actinobacteria;Propionibacteriales;Propionibacteriaceae;Aestuariimicrobium;	4.2	15	24	24	1	23	0	457121	388743
GTGYCAGCMGCCGCGGTAA,CCGYCWATTYMTTTRAGTTT	SILVA (only NR);Bacteria;Actinobacteriota;Actinobacteria;Propionibacteriales;Propionibacteriaceae;Auraticoccus;	0	0	4	4	0	4	0	457141	388744
GTGYCAGCMGCCGCGGTAA,CCGYCWATTYMTTTRAGTTT	SILVA (only NR);Bacteria;Actinobacteriota;Actinobacteria;Propionibacteriales;Propionibacteriaceae;Brooklawnia;	0	0	8	8	0	8	0	457137	388744
GTGYCAGCMGCCGCGGTAA,CCGYCWATTYMTTTRAGTTT	SILVA (only NR);Bacteria;Actinobacteriota;Actinobacteria;Propionibacteriales;Propionibacteriaceae;Cutibacterium;	0.2	14.7	1643	1643	4	1639	0	455502	388740
GTGYCAGCMGCCGCGGTAA,CCGYCWATTYMTTTRAGTTT	SILVA (only NR);Bacteria;Actinobacteriota;Actinobacteria;Propionibacteriales;Propionibacteriaceae;Friedmanniella;	0	0	65	65	0	65	0	457080	388744
GTGYCAGCMGCCGCGGTAA,CCGYCWATTYMTTTRAGTTT	SILVA (only NR);Bacteria;Actinobacteriota;Actinobacteria;Propionibacteriales;Propionibacteriaceae;Granulicoccus;	0	0	3	3	0	3	0	457142	388744
GTGYCAGCMGCCGCGGTAA,CCGYCWATTYMTTTRAGTTT	SILVA (only NR);Bacteria;Actinobacteriota;Actinobacteria;Propionibacteriales;Propionibacteriaceae;Haloactinopolyspora;	90.6	15	32	32	29	3	0	457113	388715
GTGYCAGCMGCCGCGGTAA,CCGYCWATTYMTTTRAGTTT	SILVA (only NR);Bacteria;Actinobacteriota;Actinobacteria;Propionibacteriales;Propionibacteriaceae;Jiangella;	84.2	15	19	19	16	3	0	457126	388728
GTGYCAGCMGCCGCGGTAA,CCGYCWATTYMTTTRAGTTT	SILVA (only NR);Bacteria;Actinobacteriota;Actinobacteria;Propionibacteriales;Propionibacteriaceae;Luteococcus;	0	0	13	13	0	13	0	457132	388744
GTGYCAGCMGCCGCGGTAA,CCGYCWATTYMTTTRAGTTT	SILVA (only NR);Bacteria;Actinobacteriota;Actinobacteria;Propionibacteriales;Propionibacteriaceae;Marinilutecoccus;	0	0	10	10	0	10	0	457135	388744
GTGYCAGCMGCCGCGGTAA,CCGYCWATTYMTTTRAGTTT	SILVA (only NR);Bacteria;Actinobacteriota;Actinobacteria;Propionibacteriales;Propionibacteriaceae;Microlunatus;	0	0	80	80	0	80	0	457065	388744
GTGYCAGCMGCCGCGGTAA,CCGYCWATTYMTTTRAGTTT	SILVA (only NR);Bacteria;Actinobacteriota;Actinobacteria;Propionibacteriales;Propionibacteriaceae;Micropruina;	8.3	15	12	12	1	11	0	457133	388743
GTGYCAGCMGCCGCGGTAA,CCGYCWATTYMTTTRAGTTT	SILVA (only NR);Bacteria;Actinobacteriota;Actinobacteria;Propionibacteriales;Propionibacteriaceae;Naumannella;	33.3	15	3	3	1	2	0	457142	388743
GTGYCAGCMGCCGCGGTAA,CCGYCWATTYMTTTRAGTTT	SILVA (only NR);Bacteria;Actinobacteriota;Actinobacteria;Propionibacteriales;Propionibacteriaceae;Phytoactinopolyspora;	90	15	10	10	9	1	0	457135	388735
GTGYCAGCMGCCGCGGTAA,CCGYCWATTYMTTTRAGTTT	SILVA (only NR);Bacteria;Actinobacteriota;Actinobacteria;Propionibacteriales;Propionibacteriaceae;Propionibacterium;	0	0	60	60	0	60	0	457085	388744
GTGYCAGCMGCCGCGGTAA,CCGYCWATTYMTTTRAGTTT	SILVA (only NR);Bacteria;Actinobacteriota;Actinobacteria;Propionibacteriales;Propionibacteriaceae;Propionicicella;	0	0	30	30	0	30	0	457115	388744
GTGYCAGCMGCCGCGGTAA,CCGYCWATTYMTTTRAGTTT	SILVA (only NR);Bacteria;Actinobacteriota;Actinobacteria;Propionibacteriales;Propionibacteriaceae;Propioniciclava;	0	0	39	39	0	39	0	457106	388744
GTGYCAGCMGCCGCGGTAA,CCGYCWATTYMTTTRAGTTT	SILVA (only NR);Bacteria;Actinobacteriota;Actinobacteria;Propionibacteriales;Propionibacteriaceae;Propionicimonas;	0	0	13	13	0	13	0	457132	388744
GTGYCAGCMGCCGCGGTAA,CCGYCWATTYMTTTRAGTTT	SILVA (only NR);Bacteria;Actinobacteriota;Actinobacteria;Propionibacteriales;Propionibacteriaceae;Propioniferax;	0	0	3	3	0	3	0	457142	388744
GTGYCAGCMGCCGCGGTAA,CCGYCWATTYMTTTRAGTTT	SILVA (only NR);Bacteria;Actinobacteriota;Actinobacteria;Propionibacteriales;Propionibacteriaceae;Propionimicrobium;	0	0	6	6	0	6	0	457139	388744
GTGYCAGCMGCCGCGGTAA,CCGYCWATTYMTTTRAGTTT	SILVA (only NR);Bacteria;Actinobacteriota;Actinobacteria;Propionibacteriales;Propionibacteriaceae;Pseudopropionibacterium;	0	0	78	78	0	78	0	457067	388744
GTGYCAGCMGCCGCGGTAA,CCGYCWATTYMTTTRAGTTT	SILVA (only NR);Bacteria;Actinobacteriota;Actinobacteria;Propionibacteriales;Propionibacteriaceae;Raineyella;	0	0	11	11	0	11	0	457134	388744
GTGYCAGCMGCCGCGGTAA,CCGYCWATTYMTTTRAGTTT	SILVA (only NR);Bacteria;Actinobacteriota;Actinobacteria;Propionibacteriales;Propionibacteriaceae;Tessaracoccus;	1.6	15	62	62	1	61	0	457083	388743
GTGYCAGCMGCCGCGGTAA,CCGYCWATTYMTTTRAGTTT	SILVA (only NR);Bacteria;Actinobacteriota;Actinobacteria;Propionibacteriales;Propionibacteriaceae;uncultured;	30.7	14.9	127	127	39	88	0	457018	388705
GTGYCAGCMGCCGCGGTAA,CCGYCWATTYMTTTRAGTTT	SILVA (only NR);Bacteria;Actinobacteriota;Actinobacteria;Pseudonocardiales;	92.6	15	1365	1365	1264	101	0	455780	387480
GTGYCAGCMGCCGCGGTAA,CCGYCWATTYMTTTRAGTTT	SILVA (only NR);Bacteria;Actinobacteriota;Actinobacteria;Pseudonocardiales;Pseudonocardiaceae;	92.6	15	1365	1365	1264	101	0	455780	387480
GTGYCAGCMGCCGCGGTAA,CCGYCWATTYMTTTRAGTTT	SILVA (only NR);Bacteria;Actinobacteriota;Actinobacteria;Pseudonocardiales;Pseudonocardiaceae;Actinoalloteichus;	100	15	14	14	14	0	0	457131	388730
GTGYCAGCMGCCGCGGTAA,CCGYCWATTYMTTTRAGTTT	SILVA (only NR);Bacteria;Actinobacteriota;Actinobacteria;Pseudonocardiales;Pseudonocardiaceae;Actinokineospora;	89.7	15	29	29	26	3	0	457116	388718
GTGYCAGCMGCCGCGGTAA,CCGYCWATTYMTTTRAGTTT	SILVA (only NR);Bacteria;Actinobacteriota;Actinobacteria;Pseudonocardiales;Pseudonocardiaceae;Actinomycetospora;	90	15	40	40	36	4	0	457105	388708
GTGYCAGCMGCCGCGGTAA,CCGYCWATTYMTTTRAGTTT	SILVA (only NR);Bacteria;Actinobacteriota;Actinobacteria;Pseudonocardiales;Pseudonocardiaceae;Actinophytocola;	95.9	15	49	49	47	2	0	457096	388697
GTGYCAGCMGCCGCGGTAA,CCGYCWATTYMTTTRAGTTT	SILVA (only NR);Bacteria;Actinobacteriota;Actinobacteria;Pseudonocardiales;Pseudonocardiaceae;Actinopolyspora;	96.8	15	31	31	30	1	0	457114	388714
GTGYCAGCMGCCGCGGTAA,CCGYCWATTYMTTTRAGTTT	SILVA (only NR);Bacteria;Actinobacteriota;Actinobacteria;Pseudonocardiales;Pseudonocardiaceae;Actinorectispora;	77.8	15	9	9	7	2	0	457136	388737
GTGYCAGCMGCCGCGGTAA,CCGYCWATTYMTTTRAGTTT	SILVA (only NR);Bacteria;Actinobacteriota;Actinobacteria;Pseudonocardiales;Pseudonocardiaceae;Actinosynnema;	100	15	8	8	8	0	0	457137	388736
GTGYCAGCMGCCGCGGTAA,CCGYCWATTYMTTTRAGTTT	SILVA (only NR);Bacteria;Actinobacteriota;Actinobacteria;Pseudonocardiales;Pseudonocardiaceae;Alloactinosynnema;	100	15	7	7	7	0	0	457138	388737
GTGYCAGCMGCCGCGGTAA,CCGYCWATTYMTTTRAGTTT	SILVA (only NR);Bacteria;Actinobacteriota;Actinobacteria;Pseudonocardiales;Pseudonocardiaceae;Allokutzneria;	100	15	5	5	5	0	0	457140	388739
GTGYCAGCMGCCGCGGTAA,CCGYCWATTYMTTTRAGTTT	SILVA (only NR);Bacteria;Actinobacteriota;Actinobacteria;Pseudonocardiales;Pseudonocardiaceae;Amycolatopsis;	95.8	15	261	261	250	11	0	456884	388494
GTGYCAGCMGCCGCGGTAA,CCGYCWATTYMTTTRAGTTT	SILVA (only NR);Bacteria;Actinobacteriota;Actinobacteria;Pseudonocardiales;Pseudonocardiaceae;Bounagaea;	100	15	1	1	1	0	0	457144	388743
GTGYCAGCMGCCGCGGTAA,CCGYCWATTYMTTTRAGTTT	SILVA (only NR);Bacteria;Actinobacteriota;Actinobacteria;Pseudonocardiales;Pseudonocardiaceae;Crossiella;	85.2	15	142	142	121	21	0	457003	388623
GTGYCAGCMGCCGCGGTAA,CCGYCWATTYMTTTRAGTTT	SILVA (only NR);Bacteria;Actinobacteriota;Actinobacteria;Pseudonocardiales;Pseudonocardiaceae;Goodfellowiella;	100	15	5	5	5	0	0	457140	388739
GTGYCAGCMGCCGCGGTAA,CCGYCWATTYMTTTRAGTTT	SILVA (only NR);Bacteria;Actinobacteriota;Actinobacteria;Pseudonocardiales;Pseudonocardiaceae;Haloechinothrix;	100	15	1	1	1	0	0	457144	388743
GTGYCAGCMGCCGCGGTAA,CCGYCWATTYMTTTRAGTTT	SILVA (only NR);Bacteria;Actinobacteriota;Actinobacteria;Pseudonocardiales;Pseudonocardiaceae;Halopolyspora;	100	15	4	4	4	0	0	457141	388740
GTGYCAGCMGCCGCGGTAA,CCGYCWATTYMTTTRAGTTT	SILVA (only NR);Bacteria;Actinobacteriota;Actinobacteria;Pseudonocardiales;Pseudonocardiaceae;Herbihabitans;	100	15	4	4	4	0	0	457141	388740
GTGYCAGCMGCCGCGGTAA,CCGYCWATTYMTTTRAGTTT	SILVA (only NR);Bacteria;Actinobacteriota;Actinobacteria;Pseudonocardiales;Pseudonocardiaceae;Kibdelosporangium;	91.7	15	24	24	22	2	0	457121	388722
GTGYCAGCMGCCGCGGTAA,CCGYCWATTYMTTTRAGTTT	SILVA (only NR);Bacteria;Actinobacteriota;Actinobacteria;Pseudonocardiales;Pseudonocardiaceae;Kutzneria;	100	15	6	6	6	0	0	457139	388738
GTGYCAGCMGCCGCGGTAA,CCGYCWATTYMTTTRAGTTT	SILVA (only NR);Bacteria;Actinobacteriota;Actinobacteria;Pseudonocardiales;Pseudonocardiaceae;Labedaea;	100	15	1	1	1	0	0	457144	388743
GTGYCAGCMGCCGCGGTAA,CCGYCWATTYMTTTRAGTTT	SILVA (only NR);Bacteria;Actinobacteriota;Actinobacteria;Pseudonocardiales;Pseudonocardiaceae;Lechevalieria;	95.5	15	67	67	64	3	0	457078	388680
GTGYCAGCMGCCGCGGTAA,CCGYCWATTYMTTTRAGTTT	SILVA (only NR);Bacteria;Actinobacteriota;Actinobacteria;Pseudonocardiales;Pseudonocardiaceae;Longimycelium;	75	15	8	8	6	2	0	457137	388738
GTGYCAGCMGCCGCGGTAA,CCGYCWATTYMTTTRAGTTT	SILVA (only NR);Bacteria;Actinobacteriota;Actinobacteria;Pseudonocardiales;Pseudonocardiaceae;Prauserella;	92.3	15	26	26	24	2	0	457119	388720
GTGYCAGCMGCCGCGGTAA,CCGYCWATTYMTTTRAGTTT	SILVA (only NR);Bacteria;Actinobacteriota;Actinobacteria;Pseudonocardiales;Pseudonocardiaceae;Pseudonocardia;	92.2	15	359	359	331	28	0	456786	388413
GTGYCAGCMGCCGCGGTAA,CCGYCWATTYMTTTRAGTTT	SILVA (only NR);Bacteria;Actinobacteriota;Actinobacteria;Pseudonocardiales;Pseudonocardiaceae;Saccharomonospora;	88.7	15	71	71	63	8	0	457074	388681
GTGYCAGCMGCCGCGGTAA,CCGYCWATTYMTTTRAGTTT	SILVA (only NR);Bacteria;Actinobacteriota;Actinobacteria;Pseudonocardiales;Pseudonocardiaceae;Saccharopolyspora;	94.9	15	98	98	93	5	0	457047	388651
GTGYCAGCMGCCGCGGTAA,CCGYCWATTYMTTTRAGTTT	SILVA (only NR);Bacteria;Actinobacteriota;Actinobacteria;Pseudonocardiales;Pseudonocardiaceae;Saccharothrix;	93	15	57	57	53	4	0	457088	388691
GTGYCAGCMGCCGCGGTAA,CCGYCWATTYMTTTRAGTTT	SILVA (only NR);Bacteria;Actinobacteriota;Actinobacteria;Pseudonocardiales;Pseudonocardiaceae;Sciscionella;	100	15	3	3	3	0	0	457142	388741
GTGYCAGCMGCCGCGGTAA,CCGYCWATTYMTTTRAGTTT	SILVA (only NR);Bacteria;Actinobacteriota;Actinobacteria;Pseudonocardiales;Pseudonocardiaceae;Streptoalloteichus;	100	15	4	4	4	0	0	457141	388740
GTGYCAGCMGCCGCGGTAA,CCGYCWATTYMTTTRAGTTT	SILVA (only NR);Bacteria;Actinobacteriota;Actinobacteria;Pseudonocardiales;Pseudonocardiaceae;Tamaricihabitans;	100	15	1	1	1	0	0	457144	388743
GTGYCAGCMGCCGCGGTAA,CCGYCWATTYMTTTRAGTTT	SILVA (only NR);Bacteria;Actinobacteriota;Actinobacteria;Pseudonocardiales;Pseudonocardiaceae;Thermocrispum;	100	15	8	8	8	0	0	457137	388736
GTGYCAGCMGCCGCGGTAA,CCGYCWATTYMTTTRAGTTT	SILVA (only NR);Bacteria;Actinobacteriota;Actinobacteria;Pseudonocardiales;Pseudonocardiaceae;Thermotunica;	50	15	2	2	1	1	0	457143	388743
GTGYCAGCMGCCGCGGTAA,CCGYCWATTYMTTTRAGTTT	SILVA (only NR);Bacteria;Actinobacteriota;Actinobacteria;Pseudonocardiales;Pseudonocardiaceae;Umezawaea;	100	15	3	3	3	0	0	457142	388741
GTGYCAGCMGCCGCGGTAA,CCGYCWATTYMTTTRAGTTT	SILVA (only NR);Bacteria;Actinobacteriota;Actinobacteria;Pseudonocardiales;Pseudonocardiaceae;Yuhushiella;	75	15	4	4	3	1	0	457141	388741
GTGYCAGCMGCCGCGGTAA,CCGYCWATTYMTTTRAGTTT	SILVA (only NR);Bacteria;Actinobacteriota;Actinobacteria;Pseudonocardiales;Pseudonocardiaceae;uncultured;	100	15	3	3	3	0	0	457142	388741
GTGYCAGCMGCCGCGGTAA,CCGYCWATTYMTTTRAGTTT	SILVA (only NR);Bacteria;Actinobacteriota;Actinobacteria;Streptomycetales;	93.3	15.1	6216	6216	5799	417	0	450929	382945
GTGYCAGCMGCCGCGGTAA,CCGYCWATTYMTTTRAGTTT	SILVA (only NR);Bacteria;Actinobacteriota;Actinobacteria;Streptomycetales;Streptomycetaceae;	93.3	15.1	6216	6216	5799	417	0	450929	382945
GTGYCAGCMGCCGCGGTAA,CCGYCWATTYMTTTRAGTTT	SILVA (only NR);Bacteria;Actinobacteriota;Actinobacteria;Streptomycetales;Streptomycetaceae;Allostreptomyces;	100	15	3	3	3	0	0	457142	388741
GTGYCAGCMGCCGCGGTAA,CCGYCWATTYMTTTRAGTTT	SILVA (only NR);Bacteria;Actinobacteriota;Actinobacteria;Streptomycetales;Streptomycetaceae;E1B-B3-114;	100	15	2	2	2	0	0	457143	388742
GTGYCAGCMGCCGCGGTAA,CCGYCWATTYMTTTRAGTTT	SILVA (only NR);Bacteria;Actinobacteriota;Actinobacteria;Streptomycetales;Streptomycetaceae;Kitasatospora;	95.2	15	168	168	160	8	0	456977	388584
GTGYCAGCMGCCGCGGTAA,CCGYCWATTYMTTTRAGTTT	SILVA (only NR);Bacteria;Actinobacteriota;Actinobacteria;Streptomycetales;Streptomycetaceae;Streptacidiphilus;	93.5	15	31	31	29	2	0	457114	388715
GTGYCAGCMGCCGCGGTAA,CCGYCWATTYMTTTRAGTTT	SILVA (only NR);Bacteria;Actinobacteriota;Actinobacteria;Streptomycetales;Streptomycetaceae;Streptomyces;	93.2	15.1	6011	6011	5604	407	0	451134	383140
GTGYCAGCMGCCGCGGTAA,CCGYCWATTYMTTTRAGTTT	SILVA (only NR);Bacteria;Actinobacteriota;Actinobacteria;Streptosporangiales;	92.9	15	1229	1229	1142	87	0	455916	387602
GTGYCAGCMGCCGCGGTAA,CCGYCWATTYMTTTRAGTTT	SILVA (only NR);Bacteria;Actinobacteriota;Actinobacteria;Streptosporangiales;Nocardiopsaceae;	90.4	15	355	355	321	34	0	456790	388423
GTGYCAGCMGCCGCGGTAA,CCGYCWATTYMTTTRAGTTT	SILVA (only NR);Bacteria;Actinobacteriota;Actinobacteria;Streptosporangiales;Nocardiopsaceae;Actinorugispora;	100	15	1	1	1	0	0	457144	388743
GTGYCAGCMGCCGCGGTAA,CCGYCWATTYMTTTRAGTTT	SILVA (only NR);Bacteria;Actinobacteriota;Actinobacteria;Streptosporangiales;Nocardiopsaceae;Allonocardiopsis;	100	15	1	1	1	0	0	457144	388743
GTGYCAGCMGCCGCGGTAA,CCGYCWATTYMTTTRAGTTT	SILVA (only NR);Bacteria;Actinobacteriota;Actinobacteria;Streptosporangiales;Nocardiopsaceae;Allosalinactinospora;	100	15	2	2	2	0	0	457143	388742
GTGYCAGCMGCCGCGGTAA,CCGYCWATTYMTTTRAGTTT	SILVA (only NR);Bacteria;Actinobacteriota;Actinobacteria;Streptosporangiales;Nocardiopsaceae;Haloactinospora;	100	15	1	1	1	0	0	457144	388743
GTGYCAGCMGCCGCGGTAA,CCGYCWATTYMTTTRAGTTT	SILVA (only NR);Bacteria;Actinobacteriota;Actinobacteria;Streptosporangiales;Nocardiopsaceae;Lipingzhangella;	80	15	5	5	4	1	0	457140	388740
GTGYCAGCMGCCGCGGTAA,CCGYCWATTYMTTTRAGTTT	SILVA (only NR);Bacteria;Actinobacteriota;Actinobacteria;Streptosporangiales;Nocardiopsaceae;Marinactinospora;	100	15	2	2	2	0	0	457143	388742
GTGYCAGCMGCCGCGGTAA,CCGYCWATTYMTTTRAGTTT	SILVA (only NR);Bacteria;Actinobacteriota;Actinobacteria;Streptosporangiales;Nocardiopsaceae;Marinateneraspora;	100	15	1	1	1	0	0	457144	388743
GTGYCAGCMGCCGCGGTAA,CCGYCWATTYMTTTRAGTTT	SILVA (only NR);Bacteria;Actinobacteriota;Actinobacteria;Streptosporangiales;Nocardiopsaceae;Murinocardiopsis;	100	15	1	1	1	0	0	457144	388743
GTGYCAGCMGCCGCGGTAA,CCGYCWATTYMTTTRAGTTT	SILVA (only NR);Bacteria;Actinobacteriota;Actinobacteria;Streptosporangiales;Nocardiopsaceae;Nocardiopsis;	89.3	15	291	291	260	31	0	456854	388484
GTGYCAGCMGCCGCGGTAA,CCGYCWATTYMTTTRAGTTT	SILVA (only NR);Bacteria;Actinobacteriota;Actinobacteria;Streptosporangiales;Nocardiopsaceae;Salinactinospora;	100	15	1	1	1	0	0	457144	388743
GTGYCAGCMGCCGCGGTAA,CCGYCWATTYMTTTRAGTTT	SILVA (only NR);Bacteria;Actinobacteriota;Actinobacteria;Streptosporangiales;Nocardiopsaceae;Spinactinospora;	100	15	1	1	1	0	0	457144	388743
GTGYCAGCMGCCGCGGTAA,CCGYCWATTYMTTTRAGTTT	SILVA (only NR);Bacteria;Actinobacteriota;Actinobacteria;Streptosporangiales;Nocardiopsaceae;Streptomonospora;	95.7	15	23	23	22	1	0	457122	388722
GTGYCAGCMGCCGCGGTAA,CCGYCWATTYMTTTRAGTTT	SILVA (only NR);Bacteria;Actinobacteriota;Actinobacteria;Streptosporangiales;Nocardiopsaceae;Thermobifida;	100	15	19	19	19	0	0	457126	388725
GTGYCAGCMGCCGCGGTAA,CCGYCWATTYMTTTRAGTTT	SILVA (only NR);Bacteria;Actinobacteriota;Actinobacteria;Streptosporangiales;Nocardiopsaceae;uncultured;	100	15	2	2	2	0	0	457143	388742
GTGYCAGCMGCCGCGGTAA,CCGYCWATTYMTTTRAGTTT	SILVA (only NR);Bacteria;Actinobacteriota;Actinobacteria;Streptosporangiales;Streptosporangiaceae;	93.8	15	497	497	466	31	0	456648	388278
GTGYCAGCMGCCGCGGTAA,CCGYCWATTYMTTTRAGTTT	SILVA (only NR);Bacteria;Actinobacteriota;Actinobacteria;Streptosporangiales;Streptosporangiaceae;Acrocarpospora;	100	15	10	10	10	0	0	457135	388734
GTGYCAGCMGCCGCGGTAA,CCGYCWATTYMTTTRAGTTT	SILVA (only NR);Bacteria;Actinobacteriota;Actinobacteria;Streptosporangiales;Streptosporangiaceae;Herbidospora;	100	15	8	8	8	0	0	457137	388736
GTGYCAGCMGCCGCGGTAA,CCGYCWATTYMTTTRAGTTT	SILVA (only NR);Bacteria;Actinobacteriota;Actinobacteria;Streptosporangiales;Streptosporangiaceae;Microbispora;	96.2	15	53	53	51	2	0	457092	388693
GTGYCAGCMGCCGCGGTAA,CCGYCWATTYMTTTRAGTTT	SILVA (only NR);Bacteria;Actinobacteriota;Actinobacteria;Streptosporangiales;Streptosporangiaceae;Microtetraspora;	87.5	15	8	8	7	1	0	457137	388737
GTGYCAGCMGCCGCGGTAA,CCGYCWATTYMTTTRAGTTT	SILVA (only NR);Bacteria;Actinobacteriota;Actinobacteria;Streptosporangiales;Streptosporangiaceae;Nonomuraea;	93.3	15	195	195	182	13	0	456950	388562
GTGYCAGCMGCCGCGGTAA,CCGYCWATTYMTTTRAGTTT	SILVA (only NR);Bacteria;Actinobacteriota;Actinobacteria;Streptosporangiales;Streptosporangiaceae;Planobispora;	100	15	4	4	4	0	0	457141	388740
GTGYCAGCMGCCGCGGTAA,CCGYCWATTYMTTTRAGTTT	SILVA (only NR);Bacteria;Actinobacteriota;Actinobacteria;Streptosporangiales;Streptosporangiaceae;Planomonospora;	100	15	10	10	10	0	0	457135	388734
GTGYCAGCMGCCGCGGTAA,CCGYCWATTYMTTTRAGTTT	SILVA (only NR);Bacteria;Actinobacteriota;Actinobacteria;Streptosporangiales;Streptosporangiaceae;Planotetraspora;	100	15	14	14	14	0	0	457131	388730
GTGYCAGCMGCCGCGGTAA,CCGYCWATTYMTTTRAGTTT	SILVA (only NR);Bacteria;Actinobacteriota;Actinobacteria;Streptosporangiales;Streptosporangiaceae;Sinosporangium;	100	15	3	3	3	0	0	457142	388741
GTGYCAGCMGCCGCGGTAA,CCGYCWATTYMTTTRAGTTT	SILVA (only NR);Bacteria;Actinobacteriota;Actinobacteria;Streptosporangiales;Streptosporangiaceae;Sphaerimonospora;	100	15	6	6	6	0	0	457139	388738
GTGYCAGCMGCCGCGGTAA,CCGYCWATTYMTTTRAGTTT	SILVA (only NR);Bacteria;Actinobacteriota;Actinobacteria;Streptosporangiales;Streptosporangiaceae;Sphaerisporangium;	93.8	15	48	48	45	3	0	457097	388699
GTGYCAGCMGCCGCGGTAA,CCGYCWATTYMTTTRAGTTT	SILVA (only NR);Bacteria;Actinobacteriota;Actinobacteria;Streptosporangiales;Streptosporangiaceae;Streptosporangium;	90.5	15	116	116	105	11	0	457029	388639
GTGYCAGCMGCCGCGGTAA,CCGYCWATTYMTTTRAGTTT	SILVA (only NR);Bacteria;Actinobacteriota;Actinobacteria;Streptosporangiales;Streptosporangiaceae;Thermoactinospora;	100	15	1	1	1	0	0	457144	388743
GTGYCAGCMGCCGCGGTAA,CCGYCWATTYMTTTRAGTTT	SILVA (only NR);Bacteria;Actinobacteriota;Actinobacteria;Streptosporangiales;Streptosporangiaceae;Thermocatellispora;	100	15	3	3	3	0	0	457142	388741
GTGYCAGCMGCCGCGGTAA,CCGYCWATTYMTTTRAGTTT	SILVA (only NR);Bacteria;Actinobacteriota;Actinobacteria;Streptosporangiales;Streptosporangiaceae;Thermopolyspora;	100	15	4	4	4	0	0	457141	388740
GTGYCAGCMGCCGCGGTAA,CCGYCWATTYMTTTRAGTTT	SILVA (only NR);Bacteria;Actinobacteriota;Actinobacteria;Streptosporangiales;Streptosporangiaceae;uncultured;	100	15	6	6	6	0	0	457139	388738
GTGYCAGCMGCCGCGGTAA,CCGYCWATTYMTTTRAGTTT	SILVA (only NR);Bacteria;Actinobacteriota;Actinobacteria;Streptosporangiales;Streptosporangiales Incertae Sedis;	100	15	6	6	6	0	0	457139	388738
GTGYCAGCMGCCGCGGTAA,CCGYCWATTYMTTTRAGTTT	SILVA (only NR);Bacteria;Actinobacteriota;Actinobacteria;Streptosporangiales;Streptosporangiales Incertae Sedis;Motilibacter;	100	15	6	6	6	0	0	457139	388738
GTGYCAGCMGCCGCGGTAA,CCGYCWATTYMTTTRAGTTT	SILVA (only NR);Bacteria;Actinobacteriota;Actinobacteria;Streptosporangiales;Thermomonosporaceae;	94	15	369	369	347	22	0	456776	388397
GTGYCAGCMGCCGCGGTAA,CCGYCWATTYMTTTRAGTTT	SILVA (only NR);Bacteria;Actinobacteriota;Actinobacteria;Streptosporangiales;Thermomonosporaceae;Actinoallomurus;	97.6	15	42	42	41	1	0	457103	388703
GTGYCAGCMGCCGCGGTAA,CCGYCWATTYMTTTRAGTTT	SILVA (only NR);Bacteria;Actinobacteriota;Actinobacteria;Streptosporangiales;Thermomonosporaceae;Actinocorallia;	92.3	15	26	26	24	2	0	457119	388720
GTGYCAGCMGCCGCGGTAA,CCGYCWATTYMTTTRAGTTT	SILVA (only NR);Bacteria;Actinobacteriota;Actinobacteria;Streptosporangiales;Thermomonosporaceae;Actinomadura;	94.2	15	242	242	228	14	0	456903	388516
GTGYCAGCMGCCGCGGTAA,CCGYCWATTYMTTTRAGTTT	SILVA (only NR);Bacteria;Actinobacteriota;Actinobacteria;Streptosporangiales;Thermomonosporaceae;Spirillospora;	100	15	7	7	7	0	0	457138	388737
GTGYCAGCMGCCGCGGTAA,CCGYCWATTYMTTTRAGTTT	SILVA (only NR);Bacteria;Actinobacteriota;Actinobacteria;Streptosporangiales;Thermomonosporaceae;Thermobispora;	55.6	15	9	9	5	4	0	457136	388739
GTGYCAGCMGCCGCGGTAA,CCGYCWATTYMTTTRAGTTT	SILVA (only NR);Bacteria;Actinobacteriota;Actinobacteria;Streptosporangiales;Thermomonosporaceae;Thermomonospora;	100	15	9	9	9	0	0	457136	388735
GTGYCAGCMGCCGCGGTAA,CCGYCWATTYMTTTRAGTTT	SILVA (only NR);Bacteria;Actinobacteriota;Actinobacteria;Streptosporangiales;Thermomonosporaceae;Thermostaphylospora;	100	15	10	10	10	0	0	457135	388734
GTGYCAGCMGCCGCGGTAA,CCGYCWATTYMTTTRAGTTT	SILVA (only NR);Bacteria;Actinobacteriota;Actinobacteria;Streptosporangiales;Thermomonosporaceae;[Streptomyces] thermoautotrophicus;	100	15	3	3	3	0	0	457142	388741
GTGYCAGCMGCCGCGGTAA,CCGYCWATTYMTTTRAGTTT	SILVA (only NR);Bacteria;Actinobacteriota;Actinobacteria;Streptosporangiales;Thermomonosporaceae;uncultured;	75	15	4	4	3	1	0	457141	388741
GTGYCAGCMGCCGCGGTAA,CCGYCWATTYMTTTRAGTTT	SILVA (only NR);Bacteria;Actinobacteriota;Actinobacteria;uncultured;	100	15	15	15	15	0	0	457130	388729
GTGYCAGCMGCCGCGGTAA,CCGYCWATTYMTTTRAGTTT	SILVA (only NR);Bacteria;Actinobacteriota;Coriobacteriia;	88	15	1162	1162	1023	139	0	455983	387721
GTGYCAGCMGCCGCGGTAA,CCGYCWATTYMTTTRAGTTT	SILVA (only NR);Bacteria;Actinobacteriota;Coriobacteriia;CG2-30-50-142;	100	15	8	8	8	0	0	457137	388736
GTGYCAGCMGCCGCGGTAA,CCGYCWATTYMTTTRAGTTT	SILVA (only NR);Bacteria;Actinobacteriota;Coriobacteriia;Coriobacteriales;	87.3	15	1040	1040	908	132	0	456105	387836
GTGYCAGCMGCCGCGGTAA,CCGYCWATTYMTTTRAGTTT	SILVA (only NR);Bacteria;Actinobacteriota;Coriobacteriia;Coriobacteriales;Atopobiaceae;	87.7	15	211	211	185	26	0	456934	388559
GTGYCAGCMGCCGCGGTAA,CCGYCWATTYMTTTRAGTTT	SILVA (only NR);Bacteria;Actinobacteriota;Coriobacteriia;Coriobacteriales;Atopobiaceae;Atopobium;	81.3	15	75	75	61	14	0	457070	388683
GTGYCAGCMGCCGCGGTAA,CCGYCWATTYMTTTRAGTTT	SILVA (only NR);Bacteria;Actinobacteriota;Coriobacteriia;Coriobacteriales;Atopobiaceae;Coriobacteriaceae UCG-002;	100	15	17	17	17	0	0	457128	388727
GTGYCAGCMGCCGCGGTAA,CCGYCWATTYMTTTRAGTTT	SILVA (only NR);Bacteria;Actinobacteriota;Coriobacteriia;Coriobacteriales;Atopobiaceae;Coriobacteriaceae UCG-003;	77.8	15	9	9	7	2	0	457136	388737
GTGYCAGCMGCCGCGGTAA,CCGYCWATTYMTTTRAGTTT	SILVA (only NR);Bacteria;Actinobacteriota;Coriobacteriia;Coriobacteriales;Atopobiaceae;Libanicoccus;	93.3	15	15	15	14	1	0	457130	388730
GTGYCAGCMGCCGCGGTAA,CCGYCWATTYMTTTRAGTTT	SILVA (only NR);Bacteria;Actinobacteriota;Coriobacteriia;Coriobacteriales;Atopobiaceae;Olsenella;	91.9	15	86	86	79	7	0	457059	388665
GTGYCAGCMGCCGCGGTAA,CCGYCWATTYMTTTRAGTTT	SILVA (only NR);Bacteria;Actinobacteriota;Coriobacteriia;Coriobacteriales;Atopobiaceae;uncultured;	85.7	15	7	7	6	1	0	457138	388738
GTGYCAGCMGCCGCGGTAA,CCGYCWATTYMTTTRAGTTT	SILVA (only NR);Bacteria;Actinobacteriota;Coriobacteriia;Coriobacteriales;Coriobacteriaceae;	82.6	15	351	351	290	61	0	456794	388454
GTGYCAGCMGCCGCGGTAA,CCGYCWATTYMTTTRAGTTT	SILVA (only NR);Bacteria;Actinobacteriota;Coriobacteriia;Coriobacteriales;Coriobacteriaceae;Collinsella;	82	15	334	334	274	60	0	456811	388470
GTGYCAGCMGCCGCGGTAA,CCGYCWATTYMTTTRAGTTT	SILVA (only NR);Bacteria;Actinobacteriota;Coriobacteriia;Coriobacteriales;Coriobacteriaceae;Coriobacterium;	87.5	15	8	8	7	1	0	457137	388737
GTGYCAGCMGCCGCGGTAA,CCGYCWATTYMTTTRAGTTT	SILVA (only NR);Bacteria;Actinobacteriota;Coriobacteriia;Coriobacteriales;Coriobacteriaceae;Enorma;	100	15	9	9	9	0	0	457136	388735
GTGYCAGCMGCCGCGGTAA,CCGYCWATTYMTTTRAGTTT	SILVA (only NR);Bacteria;Actinobacteriota;Coriobacteriia;Coriobacteriales;Coriobacteriales Incertae Sedis;	95.6	15	68	68	65	3	0	457077	388679
GTGYCAGCMGCCGCGGTAA,CCGYCWATTYMTTTRAGTTT	SILVA (only NR);Bacteria;Actinobacteriota;Coriobacteriia;Coriobacteriales;Coriobacteriales Incertae Sedis;Phoenicibacter;	75	15	8	8	6	2	0	457137	388738
GTGYCAGCMGCCGCGGTAA,CCGYCWATTYMTTTRAGTTT	SILVA (only NR);Bacteria;Actinobacteriota;Coriobacteriia;Coriobacteriales;Coriobacteriales Incertae Sedis;Raoultibacter;	100	15	16	16	16	0	0	457129	388728
GTGYCAGCMGCCGCGGTAA,CCGYCWATTYMTTTRAGTTT	SILVA (only NR);Bacteria;Actinobacteriota;Coriobacteriia;Coriobacteriales;Coriobacteriales Incertae Sedis;uncultured;	97.7	15	44	44	43	1	0	457101	388701
GTGYCAGCMGCCGCGGTAA,CCGYCWATTYMTTTRAGTTT	SILVA (only NR);Bacteria;Actinobacteriota;Coriobacteriia;Coriobacteriales;Eggerthellaceae;	89.4	15	387	387	346	41	0	456758	388398
GTGYCAGCMGCCGCGGTAA,CCGYCWATTYMTTTRAGTTT	SILVA (only NR);Bacteria;Actinobacteriota;Coriobacteriia;Coriobacteriales;Eggerthellaceae;Adlercreutzia;	100	15	10	10	10	0	0	457135	388734
GTGYCAGCMGCCGCGGTAA,CCGYCWATTYMTTTRAGTTT	SILVA (only NR);Bacteria;Actinobacteriota;Coriobacteriia;Coriobacteriales;Eggerthellaceae;Asaccharobacter;	100	15	2	2	2	0	0	457143	388742
GTGYCAGCMGCCGCGGTAA,CCGYCWATTYMTTTRAGTTT	SILVA (only NR);Bacteria;Actinobacteriota;Coriobacteriia;Coriobacteriales;Eggerthellaceae;CHKCI002;	100	15	2	2	2	0	0	457143	388742
GTGYCAGCMGCCGCGGTAA,CCGYCWATTYMTTTRAGTTT	SILVA (only NR);Bacteria;Actinobacteriota;Coriobacteriia;Coriobacteriales;Eggerthellaceae;Cryptobacterium;	100	15	3	3	3	0	0	457142	388741
GTGYCAGCMGCCGCGGTAA,CCGYCWATTYMTTTRAGTTT	SILVA (only NR);Bacteria;Actinobacteriota;Coriobacteriia;Coriobacteriales;Eggerthellaceae;DNF00809;	100	15	13	13	13	0	0	457132	388731
GTGYCAGCMGCCGCGGTAA,CCGYCWATTYMTTTRAGTTT	SILVA (only NR);Bacteria;Actinobacteriota;Coriobacteriia;Coriobacteriales;Eggerthellaceae;Denitrobacterium;	100	15	4	4	4	0	0	457141	388740
GTGYCAGCMGCCGCGGTAA,CCGYCWATTYMTTTRAGTTT	SILVA (only NR);Bacteria;Actinobacteriota;Coriobacteriia;Coriobacteriales;Eggerthellaceae;Eggerthella;	84.4	15	32	32	27	5	0	457113	388717
GTGYCAGCMGCCGCGGTAA,CCGYCWATTYMTTTRAGTTT	SILVA (only NR);Bacteria;Actinobacteriota;Coriobacteriia;Coriobacteriales;Eggerthellaceae;Enterorhabdus;	89	15	136	136	121	15	0	457009	388623
GTGYCAGCMGCCGCGGTAA,CCGYCWATTYMTTTRAGTTT	SILVA (only NR);Bacteria;Actinobacteriota;Coriobacteriia;Coriobacteriales;Eggerthellaceae;Enteroscipio;	100	15	2	2	2	0	0	457143	388742
GTGYCAGCMGCCGCGGTAA,CCGYCWATTYMTTTRAGTTT	SILVA (only NR);Bacteria;Actinobacteriota;Coriobacteriia;Coriobacteriales;Eggerthellaceae;Gordonibacter;	95.7	15	23	23	22	1	0	457122	388722
GTGYCAGCMGCCGCGGTAA,CCGYCWATTYMTTTRAGTTT	SILVA (only NR);Bacteria;Actinobacteriota;Coriobacteriia;Coriobacteriales;Eggerthellaceae;Paraeggerthella;	71.4	15	7	7	5	2	0	457138	388739
GTGYCAGCMGCCGCGGTAA,CCGYCWATTYMTTTRAGTTT	SILVA (only NR);Bacteria;Actinobacteriota;Coriobacteriia;Coriobacteriales;Eggerthellaceae;Parvibacter;	83.3	15	6	6	5	1	0	457139	388739
GTGYCAGCMGCCGCGGTAA,CCGYCWATTYMTTTRAGTTT	SILVA (only NR);Bacteria;Actinobacteriota;Coriobacteriia;Coriobacteriales;Eggerthellaceae;Senegalimassilia;	91.7	15	24	24	22	2	0	457121	388722
GTGYCAGCMGCCGCGGTAA,CCGYCWATTYMTTTRAGTTT	SILVA (only NR);Bacteria;Actinobacteriota;Coriobacteriia;Coriobacteriales;Eggerthellaceae;Slackia;	86.3	15	51	51	44	7	0	457094	388700
GTGYCAGCMGCCGCGGTAA,CCGYCWATTYMTTTRAGTTT	SILVA (only NR);Bacteria;Actinobacteriota;Coriobacteriia;Coriobacteriales;Eggerthellaceae;uncultured;	88.9	15	72	72	64	8	0	457073	388680
GTGYCAGCMGCCGCGGTAA,CCGYCWATTYMTTTRAGTTT	SILVA (only NR);Bacteria;Actinobacteriota;Coriobacteriia;Coriobacteriales;uncultured;	95.5	15	22	22	21	1	0	457123	388723
GTGYCAGCMGCCGCGGTAA,CCGYCWATTYMTTTRAGTTT	SILVA (only NR);Bacteria;Actinobacteriota;Coriobacteriia;FS118-23B-02;	90.9	15	11	11	10	1	0	457134	388734
GTGYCAGCMGCCGCGGTAA,CCGYCWATTYMTTTRAGTTT	SILVA (only NR);Bacteria;Actinobacteriota;Coriobacteriia;OPB41;	94.2	15	103	103	97	6	0	457042	388647
GTGYCAGCMGCCGCGGTAA,CCGYCWATTYMTTTRAGTTT	SILVA (only NR);Bacteria;Actinobacteriota;MB-A2-108;	89.2	15	194	194	173	21	0	456951	388571
GTGYCAGCMGCCGCGGTAA,CCGYCWATTYMTTTRAGTTT	SILVA (only NR);Bacteria;Actinobacteriota;RBG-16-55-12;	93.8	15	32	32	30	2	0	457113	388714
GTGYCAGCMGCCGCGGTAA,CCGYCWATTYMTTTRAGTTT	SILVA (only NR);Bacteria;Actinobacteriota;Rubrobacteria;	17.2	14.9	261	261	45	216	0	456884	388699
GTGYCAGCMGCCGCGGTAA,CCGYCWATTYMTTTRAGTTT	SILVA (only NR);Bacteria;Actinobacteriota;Rubrobacteria;Rubrobacterales;	17.2	14.9	261	261	45	216	0	456884	388699
GTGYCAGCMGCCGCGGTAA,CCGYCWATTYMTTTRAGTTT	SILVA (only NR);Bacteria;Actinobacteriota;Rubrobacteria;Rubrobacterales;Rubrobacteriaceae;	17.2	14.9	261	261	45	216	0	456884	388699
GTGYCAGCMGCCGCGGTAA,CCGYCWATTYMTTTRAGTTT	SILVA (only NR);Bacteria;Actinobacteriota;Rubrobacteria;Rubrobacterales;Rubrobacteriaceae;Rubrobacter;	17.2	14.9	261	261	45	216	0	456884	388699
GTGYCAGCMGCCGCGGTAA,CCGYCWATTYMTTTRAGTTT	SILVA (only NR);Bacteria;Actinobacteriota;Thermoleophilia;	91.7	15	1750	1750	1604	146	0	455395	387140
GTGYCAGCMGCCGCGGTAA,CCGYCWATTYMTTTRAGTTT	SILVA (only NR);Bacteria;Actinobacteriota;Thermoleophilia;Gaiellales;	91.7	15	1029	1029	944	85	0	456116	387800
GTGYCAGCMGCCGCGGTAA,CCGYCWATTYMTTTRAGTTT	SILVA (only NR);Bacteria;Actinobacteriota;Thermoleophilia;Gaiellales;Gaiellaceae;	90.1	15	203	203	183	20	0	456942	388561
GTGYCAGCMGCCGCGGTAA,CCGYCWATTYMTTTRAGTTT	SILVA (only NR);Bacteria;Actinobacteriota;Thermoleophilia;Gaiellales;Gaiellaceae;Gaiella;	90.1	15	203	203	183	20	0	456942	388561
GTGYCAGCMGCCGCGGTAA,CCGYCWATTYMTTTRAGTTT	SILVA (only NR);Bacteria;Actinobacteriota;Thermoleophilia;Gaiellales;uncultured;	92.1	15	823	823	758	65	0	456322	387986
GTGYCAGCMGCCGCGGTAA,CCGYCWATTYMTTTRAGTTT	SILVA (only NR);Bacteria;Actinobacteriota;Thermoleophilia;Solirubrobacterales;	91.5	15	692	692	633	59	0	456453	388111
GTGYCAGCMGCCGCGGTAA,CCGYCWATTYMTTTRAGTTT	SILVA (only NR);Bacteria;Actinobacteriota;Thermoleophilia;Solirubrobacterales;67-14;	91.4	15	327	327	299	28	0	456818	388445
GTGYCAGCMGCCGCGGTAA,CCGYCWATTYMTTTRAGTTT	SILVA (only NR);Bacteria;Actinobacteriota;Thermoleophilia;Solirubrobacterales;Solirubrobacteraceae;	91.5	15	365	365	334	31	0	456780	388410
GTGYCAGCMGCCGCGGTAA,CCGYCWATTYMTTTRAGTTT	SILVA (only NR);Bacteria;Actinobacteriota;Thermoleophilia;Solirubrobacterales;Solirubrobacteraceae;Conexibacter;	93.6	15	110	110	103	7	0	457035	388641
GTGYCAGCMGCCGCGGTAA,CCGYCWATTYMTTTRAGTTT	SILVA (only NR);Bacteria;Actinobacteriota;Thermoleophilia;Solirubrobacterales;Solirubrobacteraceae;JCM 18997;	100	15	5	5	5	0	0	457140	388739
GTGYCAGCMGCCGCGGTAA,CCGYCWATTYMTTTRAGTTT	SILVA (only NR);Bacteria;Actinobacteriota;Thermoleophilia;Solirubrobacterales;Solirubrobacteraceae;Parviterribacter;	84.6	15	13	13	11	2	0	457132	388733
GTGYCAGCMGCCGCGGTAA,CCGYCWATTYMTTTRAGTTT	SILVA (only NR);Bacteria;Actinobacteriota;Thermoleophilia;Solirubrobacterales;Solirubrobacteraceae;Patulibacter;	100	15	17	17	17	0	0	457128	388727
GTGYCAGCMGCCGCGGTAA,CCGYCWATTYMTTTRAGTTT	SILVA (only NR);Bacteria;Actinobacteriota;Thermoleophilia;Solirubrobacterales;Solirubrobacteraceae;Solirubrobacter;	89.6	15	183	183	164	19	0	456962	388580
GTGYCAGCMGCCGCGGTAA,CCGYCWATTYMTTTRAGTTT	SILVA (only NR);Bacteria;Actinobacteriota;Thermoleophilia;Solirubrobacterales;Solirubrobacteraceae;uncultured;	91.2	15	34	34	31	3	0	457111	388713
GTGYCAGCMGCCGCGGTAA,CCGYCWATTYMTTTRAGTTT	SILVA (only NR);Bacteria;Actinobacteriota;Thermoleophilia;Thermophilales;	80	15	5	5	4	1	0	457140	388740
GTGYCAGCMGCCGCGGTAA,CCGYCWATTYMTTTRAGTTT	SILVA (only NR);Bacteria;Actinobacteriota;Thermoleophilia;Thermophilales;Thermoleophilaceae;	80	15	5	5	4	1	0	457140	388740
GTGYCAGCMGCCGCGGTAA,CCGYCWATTYMTTTRAGTTT	SILVA (only NR);Bacteria;Actinobacteriota;Thermoleophilia;Thermophilales;Thermoleophilaceae;Thermoleophilum;	80	15	5	5	4	1	0	457140	388740
GTGYCAGCMGCCGCGGTAA,CCGYCWATTYMTTTRAGTTT	SILVA (only NR);Bacteria;Actinobacteriota;Thermoleophilia;uncultured;	95.8	15	24	24	23	1	0	457121	388721
GTGYCAGCMGCCGCGGTAA,CCGYCWATTYMTTTRAGTTT	SILVA (only NR);Bacteria;Actinobacteriota;WCHB1-81;	93.3	15	89	89	83	6	0	457056	388661
GTGYCAGCMGCCGCGGTAA,CCGYCWATTYMTTTRAGTTT	SILVA (only NR);Bacteria;Aerophobota;	1.4	14.9	70	70	1	69	0	457075	388743
GTGYCAGCMGCCGCGGTAA,CCGYCWATTYMTTTRAGTTT	SILVA (only NR);Bacteria;Aerophobota;Aerophobia;	1.4	14.9	70	70	1	69	0	457075	388743
GTGYCAGCMGCCGCGGTAA,CCGYCWATTYMTTTRAGTTT	SILVA (only NR);Bacteria;Aerophobota;Aerophobia;Aerophobales;	1.4	14.9	70	70	1	69	0	457075	388743
GTGYCAGCMGCCGCGGTAA,CCGYCWATTYMTTTRAGTTT	SILVA (only NR);Bacteria;AncK6;	91.3	15	23	23	21	2	0	457122	388723
GTGYCAGCMGCCGCGGTAA,CCGYCWATTYMTTTRAGTTT	SILVA (only NR);Bacteria;Apal-E12;	100	15	3	3	3	0	0	457142	388741
GTGYCAGCMGCCGCGGTAA,CCGYCWATTYMTTTRAGTTT	SILVA (only NR);Bacteria;Aquificota;	88.5	15	253	253	224	29	0	456892	388520
GTGYCAGCMGCCGCGGTAA,CCGYCWATTYMTTTRAGTTT	SILVA (only NR);Bacteria;Aquificota;Aquificae;	87.6	15	226	226	198	28	0	456919	388546
GTGYCAGCMGCCGCGGTAA,CCGYCWATTYMTTTRAGTTT	SILVA (only NR);Bacteria;Aquificota;Aquificae;Aquificales;	87.7	15	130	130	114	16	0	457015	388630
GTGYCAGCMGCCGCGGTAA,CCGYCWATTYMTTTRAGTTT	SILVA (only NR);Bacteria;Aquificota;Aquificae;Aquificales;Aquificaceae;	85.6	15	90	90	77	13	0	457055	388667
GTGYCAGCMGCCGCGGTAA,CCGYCWATTYMTTTRAGTTT	SILVA (only NR);Bacteria;Aquificota;Aquificae;Aquificales;Aquificaceae;Aquifex;	100	15	3	3	3	0	0	457142	388741
GTGYCAGCMGCCGCGGTAA,CCGYCWATTYMTTTRAGTTT	SILVA (only NR);Bacteria;Aquificota;Aquificae;Aquificales;Aquificaceae;Hydrogenivirga;	100	15	4	4	4	0	0	457141	388740
GTGYCAGCMGCCGCGGTAA,CCGYCWATTYMTTTRAGTTT	SILVA (only NR);Bacteria;Aquificota;Aquificae;Aquificales;Aquificaceae;Hydrogenobacter;	83.3	15	30	30	25	5	0	457115	388719
GTGYCAGCMGCCGCGGTAA,CCGYCWATTYMTTTRAGTTT	SILVA (only NR);Bacteria;Aquificota;Aquificae;Aquificales;Aquificaceae;Thermocrinis;	87.5	15	48	48	42	6	0	457097	388702
GTGYCAGCMGCCGCGGTAA,CCGYCWATTYMTTTRAGTTT	SILVA (only NR);Bacteria;Aquificota;Aquificae;Aquificales;Aquificaceae;uncultured;	0	0	2	2	0	2	0	457143	388744
GTGYCAGCMGCCGCGGTAA,CCGYCWATTYMTTTRAGTTT	SILVA (only NR);Bacteria;Aquificota;Aquificae;Aquificales;Hydrogenobaculaceae;	92.5	15	40	40	37	3	0	457105	388707
GTGYCAGCMGCCGCGGTAA,CCGYCWATTYMTTTRAGTTT	SILVA (only NR);Bacteria;Aquificota;Aquificae;Aquificales;Hydrogenobaculaceae;Hydrogenobaculum;	92.5	15	40	40	37	3	0	457105	388707
GTGYCAGCMGCCGCGGTAA,CCGYCWATTYMTTTRAGTTT	SILVA (only NR);Bacteria;Aquificota;Aquificae;Hydrogenothermales;	87.5	15	96	96	84	12	0	457049	388660
GTGYCAGCMGCCGCGGTAA,CCGYCWATTYMTTTRAGTTT	SILVA (only NR);Bacteria;Aquificota;Aquificae;Hydrogenothermales;Hydrogenothermaceae;	87.5	15	96	96	84	12	0	457049	388660
GTGYCAGCMGCCGCGGTAA,CCGYCWATTYMTTTRAGTTT	SILVA (only NR);Bacteria;Aquificota;Aquificae;Hydrogenothermales;Hydrogenothermaceae;Hydrogenothermus;	85.7	15	7	7	6	1	0	457138	388738
GTGYCAGCMGCCGCGGTAA,CCGYCWATTYMTTTRAGTTT	SILVA (only NR);Bacteria;Aquificota;Aquificae;Hydrogenothermales;Hydrogenothermaceae;Persephonella;	93.8	15	16	16	15	1	0	457129	388729
GTGYCAGCMGCCGCGGTAA,CCGYCWATTYMTTTRAGTTT	SILVA (only NR);Bacteria;Aquificota;Aquificae;Hydrogenothermales;Hydrogenothermaceae;Sulfurihydrogenibium;	87	15	54	54	47	7	0	457091	388697
GTGYCAGCMGCCGCGGTAA,CCGYCWATTYMTTTRAGTTT	SILVA (only NR);Bacteria;Aquificota;Aquificae;Hydrogenothermales;Hydrogenothermaceae;Venenivibrio;	88.9	15	9	9	8	1	0	457136	388736
GTGYCAGCMGCCGCGGTAA,CCGYCWATTYMTTTRAGTTT	SILVA (only NR);Bacteria;Aquificota;Aquificae;Hydrogenothermales;Hydrogenothermaceae;uncultured;	71.4	15	7	7	5	2	0	457138	388739
GTGYCAGCMGCCGCGGTAA,CCGYCWATTYMTTTRAGTTT	SILVA (only NR);Bacteria;Aquificota;Desulfurobacteriia;	96.3	15	27	27	26	1	0	457118	388718
GTGYCAGCMGCCGCGGTAA,CCGYCWATTYMTTTRAGTTT	SILVA (only NR);Bacteria;Aquificota;Desulfurobacteriia;Desulfurobacteriales;	96.3	15	27	27	26	1	0	457118	388718
GTGYCAGCMGCCGCGGTAA,CCGYCWATTYMTTTRAGTTT	SILVA (only NR);Bacteria;Aquificota;Desulfurobacteriia;Desulfurobacteriales;Desulfurobacteriaceae;	96.3	15	27	27	26	1	0	457118	388718
GTGYCAGCMGCCGCGGTAA,CCGYCWATTYMTTTRAGTTT	SILVA (only NR);Bacteria;Aquificota;Desulfurobacteriia;Desulfurobacteriales;Desulfurobacteriaceae;Balnearium;	100	15	2	2	2	0	0	457143	388742
GTGYCAGCMGCCGCGGTAA,CCGYCWATTYMTTTRAGTTT	SILVA (only NR);Bacteria;Aquificota;Desulfurobacteriia;Desulfurobacteriales;Desulfurobacteriaceae;Desulfurobacterium;	94.4	15	18	18	17	1	0	457127	388727
GTGYCAGCMGCCGCGGTAA,CCGYCWATTYMTTTRAGTTT	SILVA (only NR);Bacteria;Aquificota;Desulfurobacteriia;Desulfurobacteriales;Desulfurobacteriaceae;Phorcysia;	100	15	1	1	1	0	0	457144	388743
GTGYCAGCMGCCGCGGTAA,CCGYCWATTYMTTTRAGTTT	SILVA (only NR);Bacteria;Aquificota;Desulfurobacteriia;Desulfurobacteriales;Desulfurobacteriaceae;Thermovibrio;	100	15	5	5	5	0	0	457140	388739
GTGYCAGCMGCCGCGGTAA,CCGYCWATTYMTTTRAGTTT	SILVA (only NR);Bacteria;Armatimonadota;	89.8	15	776	776	697	79	0	456369	388047
GTGYCAGCMGCCGCGGTAA,CCGYCWATTYMTTTRAGTTT	SILVA (only NR);Bacteria;Armatimonadota;Armatimonadia;	91.7	15	156	156	143	13	0	456989	388601
GTGYCAGCMGCCGCGGTAA,CCGYCWATTYMTTTRAGTTT	SILVA (only NR);Bacteria;Armatimonadota;Armatimonadia;Armatimonadales;	91.7	15	156	156	143	13	0	456989	388601
GTGYCAGCMGCCGCGGTAA,CCGYCWATTYMTTTRAGTTT	SILVA (only NR);Bacteria;Armatimonadota;Armatimonadia;Armatimonadales;Armatimonadaceae;	100	15	12	12	12	0	0	457133	388732
GTGYCAGCMGCCGCGGTAA,CCGYCWATTYMTTTRAGTTT	SILVA (only NR);Bacteria;Armatimonadota;Armatimonadia;Armatimonadales;Armatimonadaceae;Armatimonas;	100	15	12	12	12	0	0	457133	388732
GTGYCAGCMGCCGCGGTAA,CCGYCWATTYMTTTRAGTTT	SILVA (only NR);Bacteria;Armatimonadota;Chthonomonadetes;	93.2	15	88	88	82	6	0	457057	388662
GTGYCAGCMGCCGCGGTAA,CCGYCWATTYMTTTRAGTTT	SILVA (only NR);Bacteria;Armatimonadota;Chthonomonadetes;Chthonomonadales;	93.2	15	88	88	82	6	0	457057	388662
GTGYCAGCMGCCGCGGTAA,CCGYCWATTYMTTTRAGTTT	SILVA (only NR);Bacteria;Armatimonadota;Chthonomonadetes;Chthonomonadales;Chthonomonadaceae;	94.1	15	34	34	32	2	0	457111	388712
GTGYCAGCMGCCGCGGTAA,CCGYCWATTYMTTTRAGTTT	SILVA (only NR);Bacteria;Armatimonadota;Chthonomonadetes;Chthonomonadales;Chthonomonadaceae;Chthonomonas;	94.1	15	34	34	32	2	0	457111	388712
GTGYCAGCMGCCGCGGTAA,CCGYCWATTYMTTTRAGTTT	SILVA (only NR);Bacteria;Armatimonadota;DG-56;	66.7	15	21	21	14	7	0	457124	388730
GTGYCAGCMGCCGCGGTAA,CCGYCWATTYMTTTRAGTTT	SILVA (only NR);Bacteria;Armatimonadota;Fimbriimonadia;	89.1	15	220	220	196	24	0	456925	388548
GTGYCAGCMGCCGCGGTAA,CCGYCWATTYMTTTRAGTTT	SILVA (only NR);Bacteria;Armatimonadota;Fimbriimonadia;Fimbriimonadales;	89.1	15	220	220	196	24	0	456925	388548
GTGYCAGCMGCCGCGGTAA,CCGYCWATTYMTTTRAGTTT	SILVA (only NR);Bacteria;Armatimonadota;Fimbriimonadia;Fimbriimonadales;Fimbriimonadaceae;	91.3	15	172	172	157	15	0	456973	388587
GTGYCAGCMGCCGCGGTAA,CCGYCWATTYMTTTRAGTTT	SILVA (only NR);Bacteria;Armatimonadota;Fimbriimonadia;Fimbriimonadales;Fimbriimonadaceae;Fimbriimonas;	85.7	15	7	7	6	1	0	457138	388738
GTGYCAGCMGCCGCGGTAA,CCGYCWATTYMTTTRAGTTT	SILVA (only NR);Bacteria;Armatimonadota;uncultured;	90	15	291	291	262	29	0	456854	388482
GTGYCAGCMGCCGCGGTAA,CCGYCWATTYMTTTRAGTTT	SILVA (only NR);Bacteria;BHI80-139;	90.2	15	41	41	37	4	0	457104	388707
GTGYCAGCMGCCGCGGTAA,CCGYCWATTYMTTTRAGTTT	SILVA (only NR);Bacteria;Bacteroidota;	88.5	15.4	45751	45751	40509	5242	0	411394	348235
GTGYCAGCMGCCGCGGTAA,CCGYCWATTYMTTTRAGTTT	SILVA (only NR);Bacteria;Bacteroidota;Bacteroidia;	88.7	15.3	42694	42694	37871	4823	0	414451	350873
GTGYCAGCMGCCGCGGTAA,CCGYCWATTYMTTTRAGTTT	SILVA (only NR);Bacteria;Bacteroidota;Bacteroidia;Bacteroidales;	87	15.1	21842	21842	18992	2850	0	435303	369752
GTGYCAGCMGCCGCGGTAA,CCGYCWATTYMTTTRAGTTT	SILVA (only NR);Bacteria;Bacteroidota;Bacteroidia;Bacteroidales;009E01-B-SD-P15;	100	15	9	9	9	0	0	457136	388735
GTGYCAGCMGCCGCGGTAA,CCGYCWATTYMTTTRAGTTT	SILVA (only NR);Bacteria;Bacteroidota;Bacteroidia;Bacteroidales;3M1PL1-52 termite group;	100	15	13	13	13	0	0	457132	388731
GTGYCAGCMGCCGCGGTAA,CCGYCWATTYMTTTRAGTTT	SILVA (only NR);Bacteria;Bacteroidota;Bacteroidia;Bacteroidales;Bacteroidaceae;	82.3	14.9	3631	3631	2990	641	0	453514	385754
GTGYCAGCMGCCGCGGTAA,CCGYCWATTYMTTTRAGTTT	SILVA (only NR);Bacteria;Bacteroidota;Bacteroidia;Bacteroidales;Bacteroidaceae;Bacteroides;	82.3	14.9	3631	3631	2990	641	0	453514	385754
GTGYCAGCMGCCGCGGTAA,CCGYCWATTYMTTTRAGTTT	SILVA (only NR);Bacteria;Bacteroidota;Bacteroidia;Bacteroidales;Bacteroidales BS11 gut group;	91.8	15	97	97	89	8	0	457048	388655
GTGYCAGCMGCCGCGGTAA,CCGYCWATTYMTTTRAGTTT	SILVA (only NR);Bacteria;Bacteroidota;Bacteroidia;Bacteroidales;Bacteroidales Incertae Sedis;	100	15	3	3	3	0	0	457142	388741
GTGYCAGCMGCCGCGGTAA,CCGYCWATTYMTTTRAGTTT	SILVA (only NR);Bacteria;Bacteroidota;Bacteroidia;Bacteroidales;Bacteroidales Incertae Sedis;Phocaeicola;	100	15	3	3	3	0	0	457142	388741
GTGYCAGCMGCCGCGGTAA,CCGYCWATTYMTTTRAGTTT	SILVA (only NR);Bacteria;Bacteroidota;Bacteroidia;Bacteroidales;Bacteroidales RF16 group;	94.4	15	125	125	118	7	0	457020	388626
GTGYCAGCMGCCGCGGTAA,CCGYCWATTYMTTTRAGTTT	SILVA (only NR);Bacteria;Bacteroidota;Bacteroidia;Bacteroidales;Bacteroidales UCG-001;	87.2	15	133	133	116	17	0	457012	388628
GTGYCAGCMGCCGCGGTAA,CCGYCWATTYMTTTRAGTTT	SILVA (only NR);Bacteria;Bacteroidota;Bacteroidia;Bacteroidales;Bacteroidetes BD2-2;	83.1	15	586	586	487	99	0	456559	388257
GTGYCAGCMGCCGCGGTAA,CCGYCWATTYMTTTRAGTTT	SILVA (only NR);Bacteria;Bacteroidota;Bacteroidia;Bacteroidales;Bacteroidetes vadinHA17;	91.6	15	333	333	305	28	0	456812	388439
GTGYCAGCMGCCGCGGTAA,CCGYCWATTYMTTTRAGTTT	SILVA (only NR);Bacteria;Bacteroidota;Bacteroidia;Bacteroidales;Barnesiellaceae;	84.3	15	140	140	118	22	0	457005	388626
GTGYCAGCMGCCGCGGTAA,CCGYCWATTYMTTTRAGTTT	SILVA (only NR);Bacteria;Bacteroidota;Bacteroidia;Bacteroidales;Barnesiellaceae;Barnesiella;	78.6	15	84	84	66	18	0	457061	388678
GTGYCAGCMGCCGCGGTAA,CCGYCWATTYMTTTRAGTTT	SILVA (only NR);Bacteria;Bacteroidota;Bacteroidia;Bacteroidales;Barnesiellaceae;Coprobacter;	92.3	15	26	26	24	2	0	457119	388720
GTGYCAGCMGCCGCGGTAA,CCGYCWATTYMTTTRAGTTT	SILVA (only NR);Bacteria;Bacteroidota;Bacteroidia;Bacteroidales;Barnesiellaceae;uncultured;	93.3	15	30	30	28	2	0	457115	388716
GTGYCAGCMGCCGCGGTAA,CCGYCWATTYMTTTRAGTTT	SILVA (only NR);Bacteria;Bacteroidota;Bacteroidia;Bacteroidales;CAP-aah99b04;	80	15	5	5	4	1	0	457140	388740
GTGYCAGCMGCCGCGGTAA,CCGYCWATTYMTTTRAGTTT	SILVA (only NR);Bacteria;Bacteroidota;Bacteroidia;Bacteroidales;COB P4-1 termite group;	100	15	11	11	11	0	0	457134	388733
GTGYCAGCMGCCGCGGTAA,CCGYCWATTYMTTTRAGTTT	SILVA (only NR);Bacteria;Bacteroidota;Bacteroidia;Bacteroidales;CR-115;	100	15	4	4	4	0	0	457141	388740
GTGYCAGCMGCCGCGGTAA,CCGYCWATTYMTTTRAGTTT	SILVA (only NR);Bacteria;Bacteroidota;Bacteroidia;Bacteroidales;Dysgonomonadaceae;	90.6	15	876	876	794	82	0	456269	387950
GTGYCAGCMGCCGCGGTAA,CCGYCWATTYMTTTRAGTTT	SILVA (only NR);Bacteria;Bacteroidota;Bacteroidia;Bacteroidales;Dysgonomonadaceae;Candidatus Armantifilum;	97.7	15	44	44	43	1	0	457101	388701
GTGYCAGCMGCCGCGGTAA,CCGYCWATTYMTTTRAGTTT	SILVA (only NR);Bacteria;Bacteroidota;Bacteroidia;Bacteroidales;Dysgonomonadaceae;Candidatus Azobacteroides;	100	15	23	23	23	0	0	457122	388721
GTGYCAGCMGCCGCGGTAA,CCGYCWATTYMTTTRAGTTT	SILVA (only NR);Bacteria;Bacteroidota;Bacteroidia;Bacteroidales;Dysgonomonadaceae;Candidatus Symbiothrix;	94.7	15	75	75	71	4	0	457070	388673
GTGYCAGCMGCCGCGGTAA,CCGYCWATTYMTTTRAGTTT	SILVA (only NR);Bacteria;Bacteroidota;Bacteroidia;Bacteroidales;Dysgonomonadaceae;Dysgonomonas;	89.3	15	159	159	142	17	0	456986	388602
GTGYCAGCMGCCGCGGTAA,CCGYCWATTYMTTTRAGTTT	SILVA (only NR);Bacteria;Bacteroidota;Bacteroidia;Bacteroidales;Dysgonomonadaceae;Fermentimonas;	96.3	15	136	136	131	5	0	457009	388613
GTGYCAGCMGCCGCGGTAA,CCGYCWATTYMTTTRAGTTT	SILVA (only NR);Bacteria;Bacteroidota;Bacteroidia;Bacteroidales;Dysgonomonadaceae;Petrimonas;	93.6	15	47	47	44	3	0	457098	388700
GTGYCAGCMGCCGCGGTAA,CCGYCWATTYMTTTRAGTTT	SILVA (only NR);Bacteria;Bacteroidota;Bacteroidia;Bacteroidales;Dysgonomonadaceae;Proteiniphilum;	84.7	15	275	275	233	42	0	456870	388511
GTGYCAGCMGCCGCGGTAA,CCGYCWATTYMTTTRAGTTT	SILVA (only NR);Bacteria;Bacteroidota;Bacteroidia;Bacteroidales;Dysgonomonadaceae;uncultured;	92.7	15	110	110	102	8	0	457035	388642
GTGYCAGCMGCCGCGGTAA,CCGYCWATTYMTTTRAGTTT	SILVA (only NR);Bacteria;Bacteroidota;Bacteroidia;Bacteroidales;F082;	89.6	15	366	366	328	38	0	456779	388416
GTGYCAGCMGCCGCGGTAA,CCGYCWATTYMTTTRAGTTT	SILVA (only NR);Bacteria;Bacteroidota;Bacteroidia;Bacteroidales;FTLpost3;	100	15	9	9	9	0	0	457136	388735
GTGYCAGCMGCCGCGGTAA,CCGYCWATTYMTTTRAGTTT	SILVA (only NR);Bacteria;Bacteroidota;Bacteroidia;Bacteroidales;GZKB124;	100	15	5	5	5	0	0	457140	388739
GTGYCAGCMGCCGCGGTAA,CCGYCWATTYMTTTRAGTTT	SILVA (only NR);Bacteria;Bacteroidota;Bacteroidia;Bacteroidales;HAW-RM37-2;	100	15	2	2	2	0	0	457143	388742
GTGYCAGCMGCCGCGGTAA,CCGYCWATTYMTTTRAGTTT	SILVA (only NR);Bacteria;Bacteroidota;Bacteroidia;Bacteroidales;Ika33;	85.7	15	7	7	6	1	0	457138	388738
GTGYCAGCMGCCGCGGTAA,CCGYCWATTYMTTTRAGTTT	SILVA (only NR);Bacteria;Bacteroidota;Bacteroidia;Bacteroidales;LKC2.127-25;	85.7	15	7	7	6	1	0	457138	388738
GTGYCAGCMGCCGCGGTAA,CCGYCWATTYMTTTRAGTTT	SILVA (only NR);Bacteria;Bacteroidota;Bacteroidia;Bacteroidales;M2PB4-65 termite group;	97.7	15	44	44	43	1	0	457101	388701
GTGYCAGCMGCCGCGGTAA,CCGYCWATTYMTTTRAGTTT	SILVA (only NR);Bacteria;Bacteroidota;Bacteroidia;Bacteroidales;ML635J-40 aquatic group;	80.8	15	120	120	97	23	0	457025	388647
GTGYCAGCMGCCGCGGTAA,CCGYCWATTYMTTTRAGTTT	SILVA (only NR);Bacteria;Bacteroidota;Bacteroidia;Bacteroidales;Marinifilaceae;	90	15	472	472	425	47	0	456673	388319
GTGYCAGCMGCCGCGGTAA,CCGYCWATTYMTTTRAGTTT	SILVA (only NR);Bacteria;Bacteroidota;Bacteroidia;Bacteroidales;Marinifilaceae;Butyricimonas;	92.9	15	56	56	52	4	0	457089	388692
GTGYCAGCMGCCGCGGTAA,CCGYCWATTYMTTTRAGTTT	SILVA (only NR);Bacteria;Bacteroidota;Bacteroidia;Bacteroidales;Marinifilaceae;Marinifilum;	93.8	15	224	224	210	14	0	456921	388534
GTGYCAGCMGCCGCGGTAA,CCGYCWATTYMTTTRAGTTT	SILVA (only NR);Bacteria;Bacteroidota;Bacteroidia;Bacteroidales;Marinifilaceae;Odoribacter;	75.5	15	102	102	77	25	0	457043	388667
GTGYCAGCMGCCGCGGTAA,CCGYCWATTYMTTTRAGTTT	SILVA (only NR);Bacteria;Bacteroidota;Bacteroidia;Bacteroidales;Marinifilaceae;Sanguibacteroides;	100	15	8	8	8	0	0	457137	388736
GTGYCAGCMGCCGCGGTAA,CCGYCWATTYMTTTRAGTTT	SILVA (only NR);Bacteria;Bacteroidota;Bacteroidia;Bacteroidales;Marinifilaceae;uncultured;	95.1	15	82	82	78	4	0	457063	388666
GTGYCAGCMGCCGCGGTAA,CCGYCWATTYMTTTRAGTTT	SILVA (only NR);Bacteria;Bacteroidota;Bacteroidia;Bacteroidales;Marinilabiliaceae;	84.5	15	611	611	516	95	0	456534	388228
GTGYCAGCMGCCGCGGTAA,CCGYCWATTYMTTTRAGTTT	SILVA (only NR);Bacteria;Bacteroidota;Bacteroidia;Bacteroidales;Marinilabiliaceae;Alkaliflexus;	88.2	15	17	17	15	2	0	457128	388729
GTGYCAGCMGCCGCGGTAA,CCGYCWATTYMTTTRAGTTT	SILVA (only NR);Bacteria;Bacteroidota;Bacteroidia;Bacteroidales;Marinilabiliaceae;Alkalitalea;	100	15	3	3	3	0	0	457142	388741
GTGYCAGCMGCCGCGGTAA,CCGYCWATTYMTTTRAGTTT	SILVA (only NR);Bacteria;Bacteroidota;Bacteroidia;Bacteroidales;Marinilabiliaceae;Anaerophaga;	91.7	15	24	24	22	2	0	457121	388722
GTGYCAGCMGCCGCGGTAA,CCGYCWATTYMTTTRAGTTT	SILVA (only NR);Bacteria;Bacteroidota;Bacteroidia;Bacteroidales;Marinilabiliaceae;Carboxylicivirga;	94.1	15	51	51	48	3	0	457094	388696
GTGYCAGCMGCCGCGGTAA,CCGYCWATTYMTTTRAGTTT	SILVA (only NR);Bacteria;Bacteroidota;Bacteroidia;Bacteroidales;Marinilabiliaceae;Geofilum;	100	15	1	1	1	0	0	457144	388743
GTGYCAGCMGCCGCGGTAA,CCGYCWATTYMTTTRAGTTT	SILVA (only NR);Bacteria;Bacteroidota;Bacteroidia;Bacteroidales;Marinilabiliaceae;Labilibacter;	92.9	15	14	14	13	1	0	457131	388731
GTGYCAGCMGCCGCGGTAA,CCGYCWATTYMTTTRAGTTT	SILVA (only NR);Bacteria;Bacteroidota;Bacteroidia;Bacteroidales;Marinilabiliaceae;Mangroviflexus;	63.6	15	11	11	7	4	0	457134	388737
GTGYCAGCMGCCGCGGTAA,CCGYCWATTYMTTTRAGTTT	SILVA (only NR);Bacteria;Bacteroidota;Bacteroidia;Bacteroidales;Marinilabiliaceae;Marinilabilia;	87.5	15	8	8	7	1	0	457137	388737
GTGYCAGCMGCCGCGGTAA,CCGYCWATTYMTTTRAGTTT	SILVA (only NR);Bacteria;Bacteroidota;Bacteroidia;Bacteroidales;Marinilabiliaceae;Natronoflexus;	100	15	1	1	1	0	0	457144	388743
GTGYCAGCMGCCGCGGTAA,CCGYCWATTYMTTTRAGTTT	SILVA (only NR);Bacteria;Bacteroidota;Bacteroidia;Bacteroidales;Marinilabiliaceae;Ruminofilibacter;	100	15	8	8	8	0	0	457137	388736
GTGYCAGCMGCCGCGGTAA,CCGYCWATTYMTTTRAGTTT	SILVA (only NR);Bacteria;Bacteroidota;Bacteroidia;Bacteroidales;Marinilabiliaceae;Saccharicrinis;	60	15	5	5	3	2	0	457140	388741
GTGYCAGCMGCCGCGGTAA,CCGYCWATTYMTTTRAGTTT	SILVA (only NR);Bacteria;Bacteroidota;Bacteroidia;Bacteroidales;Marinilabiliaceae;Thermophagus;	100	15	1	1	1	0	0	457144	388743
GTGYCAGCMGCCGCGGTAA,CCGYCWATTYMTTTRAGTTT	SILVA (only NR);Bacteria;Bacteroidota;Bacteroidia;Bacteroidales;Marinilabiliaceae;[Cytophaga] xylanolytica group;	92.9	15	14	14	13	1	0	457131	388731
GTGYCAGCMGCCGCGGTAA,CCGYCWATTYMTTTRAGTTT	SILVA (only NR);Bacteria;Bacteroidota;Bacteroidia;Bacteroidales;Marinilabiliaceae;uncultured;	82.9	15	449	449	372	77	0	456696	388372
GTGYCAGCMGCCGCGGTAA,CCGYCWATTYMTTTRAGTTT	SILVA (only NR);Bacteria;Bacteroidota;Bacteroidia;Bacteroidales;MgMjR-022;	100	15	7	7	7	0	0	457138	388737
GTGYCAGCMGCCGCGGTAA,CCGYCWATTYMTTTRAGTTT	SILVA (only NR);Bacteria;Bacteroidota;Bacteroidia;Bacteroidales;Muribaculaceae;	86.3	15	2753	2753	2375	378	0	454392	386369
GTGYCAGCMGCCGCGGTAA,CCGYCWATTYMTTTRAGTTT	SILVA (only NR);Bacteria;Bacteroidota;Bacteroidia;Bacteroidales;Muribaculaceae;CAG-873;	100	15	8	8	8	0	0	457137	388736
GTGYCAGCMGCCGCGGTAA,CCGYCWATTYMTTTRAGTTT	SILVA (only NR);Bacteria;Bacteroidota;Bacteroidia;Bacteroidales;Muribaculaceae;Muribaculum;	92	15	25	25	23	2	0	457120	388721
GTGYCAGCMGCCGCGGTAA,CCGYCWATTYMTTTRAGTTT	SILVA (only NR);Bacteria;Bacteroidota;Bacteroidia;Bacteroidales;Paludibacteraceae;	93.6	15	391	391	366	25	0	456754	388378
GTGYCAGCMGCCGCGGTAA,CCGYCWATTYMTTTRAGTTT	SILVA (only NR);Bacteria;Bacteroidota;Bacteroidia;Bacteroidales;Paludibacteraceae;F0058;	85.1	15	47	47	40	7	0	457098	388704
GTGYCAGCMGCCGCGGTAA,CCGYCWATTYMTTTRAGTTT	SILVA (only NR);Bacteria;Bacteroidota;Bacteroidia;Bacteroidales;Paludibacteraceae;H1;	92.3	15	13	13	12	1	0	457132	388732
GTGYCAGCMGCCGCGGTAA,CCGYCWATTYMTTTRAGTTT	SILVA (only NR);Bacteria;Bacteroidota;Bacteroidia;Bacteroidales;Paludibacteraceae;Microbacter;	90	15	10	10	9	1	0	457135	388735
GTGYCAGCMGCCGCGGTAA,CCGYCWATTYMTTTRAGTTT	SILVA (only NR);Bacteria;Bacteroidota;Bacteroidia;Bacteroidales;Paludibacteraceae;Paludibacter;	95.4	15	151	151	144	7	0	456994	388600
GTGYCAGCMGCCGCGGTAA,CCGYCWATTYMTTTRAGTTT	SILVA (only NR);Bacteria;Bacteroidota;Bacteroidia;Bacteroidales;Paludibacteraceae;uncultured;	94.7	15	170	170	161	9	0	456975	388583
GTGYCAGCMGCCGCGGTAA,CCGYCWATTYMTTTRAGTTT	SILVA (only NR);Bacteria;Bacteroidota;Bacteroidia;Bacteroidales;PeH15;	92.9	15	14	14	13	1	0	457131	388731
GTGYCAGCMGCCGCGGTAA,CCGYCWATTYMTTTRAGTTT	SILVA (only NR);Bacteria;Bacteroidota;Bacteroidia;Bacteroidales;Porphyromonadaceae;	80.5	15	647	647	521	126	0	456498	388223
GTGYCAGCMGCCGCGGTAA,CCGYCWATTYMTTTRAGTTT	SILVA (only NR);Bacteria;Bacteroidota;Bacteroidia;Bacteroidales;Porphyromonadaceae;Falsiporphyromonas;	100	15	1	1	1	0	0	457144	388743
GTGYCAGCMGCCGCGGTAA,CCGYCWATTYMTTTRAGTTT	SILVA (only NR);Bacteria;Bacteroidota;Bacteroidia;Bacteroidales;Porphyromonadaceae;Porphyromonas;	80.4	15	644	644	518	126	0	456501	388226
GTGYCAGCMGCCGCGGTAA,CCGYCWATTYMTTTRAGTTT	SILVA (only NR);Bacteria;Bacteroidota;Bacteroidia;Bacteroidales;Prevotellaceae;	88.1	15	5074	5074	4471	603	0	452071	384273
GTGYCAGCMGCCGCGGTAA,CCGYCWATTYMTTTRAGTTT	SILVA (only NR);Bacteria;Bacteroidota;Bacteroidia;Bacteroidales;Prevotellaceae;Alloprevotella;	83.2	15	435	435	362	73	0	456710	388382
GTGYCAGCMGCCGCGGTAA,CCGYCWATTYMTTTRAGTTT	SILVA (only NR);Bacteria;Bacteroidota;Bacteroidia;Bacteroidales;Prevotellaceae;Paraprevotella;	95.3	15	43	43	41	2	0	457102	388703
GTGYCAGCMGCCGCGGTAA,CCGYCWATTYMTTTRAGTTT	SILVA (only NR);Bacteria;Bacteroidota;Bacteroidia;Bacteroidales;Prevotellaceae;Prevotella;	90.2	15	2164	2164	1951	213	0	454981	386793
GTGYCAGCMGCCGCGGTAA,CCGYCWATTYMTTTRAGTTT	SILVA (only NR);Bacteria;Bacteroidota;Bacteroidia;Bacteroidales;Prevotellaceae;Prevotella_7;	86.7	15	535	535	464	71	0	456610	388280
GTGYCAGCMGCCGCGGTAA,CCGYCWATTYMTTTRAGTTT	SILVA (only NR);Bacteria;Bacteroidota;Bacteroidia;Bacteroidales;Prevotellaceae;Prevotella_9;	83	15	1041	1041	864	177	0	456104	387880
GTGYCAGCMGCCGCGGTAA,CCGYCWATTYMTTTRAGTTT	SILVA (only NR);Bacteria;Bacteroidota;Bacteroidia;Bacteroidales;Prevotellaceae;Prevotellaceae Ga6A1 group;	100	15	21	21	21	0	0	457124	388723
GTGYCAGCMGCCGCGGTAA,CCGYCWATTYMTTTRAGTTT	SILVA (only NR);Bacteria;Bacteroidota;Bacteroidia;Bacteroidales;Prevotellaceae;Prevotellaceae NK3B31 group;	90.4	15	115	115	104	11	0	457030	388640
GTGYCAGCMGCCGCGGTAA,CCGYCWATTYMTTTRAGTTT	SILVA (only NR);Bacteria;Bacteroidota;Bacteroidia;Bacteroidales;Prevotellaceae;Prevotellaceae UCG-001;	92.5	15	321	321	297	24	0	456824	388447
GTGYCAGCMGCCGCGGTAA,CCGYCWATTYMTTTRAGTTT	SILVA (only NR);Bacteria;Bacteroidota;Bacteroidia;Bacteroidales;Prevotellaceae;Prevotellaceae UCG-003;	95.6	15	158	158	151	7	0	456987	388593
GTGYCAGCMGCCGCGGTAA,CCGYCWATTYMTTTRAGTTT	SILVA (only NR);Bacteria;Bacteroidota;Bacteroidia;Bacteroidales;Prevotellaceae;Prevotellaceae UCG-004;	92	15	100	100	92	8	0	457045	388652
GTGYCAGCMGCCGCGGTAA,CCGYCWATTYMTTTRAGTTT	SILVA (only NR);Bacteria;Bacteroidota;Bacteroidia;Bacteroidales;Prevotellaceae;Prevotellaceae YAB2003 group;	100	15	9	9	9	0	0	457136	388735
GTGYCAGCMGCCGCGGTAA,CCGYCWATTYMTTTRAGTTT	SILVA (only NR);Bacteria;Bacteroidota;Bacteroidia;Bacteroidales;Prevotellaceae;uncultured;	86.8	15	129	129	112	17	0	457016	388632
GTGYCAGCMGCCGCGGTAA,CCGYCWATTYMTTTRAGTTT	SILVA (only NR);Bacteria;Bacteroidota;Bacteroidia;Bacteroidales;Prolixibacteraceae;	91.7	15	755	755	692	63	0	456390	388052
GTGYCAGCMGCCGCGGTAA,CCGYCWATTYMTTTRAGTTT	SILVA (only NR);Bacteria;Bacteroidota;Bacteroidia;Bacteroidales;Prolixibacteraceae;BSV13;	94.2	15	86	86	81	5	0	457059	388663
GTGYCAGCMGCCGCGGTAA,CCGYCWATTYMTTTRAGTTT	SILVA (only NR);Bacteria;Bacteroidota;Bacteroidia;Bacteroidales;Prolixibacteraceae;Draconibacterium;	96.3	15	54	54	52	2	0	457091	388692
GTGYCAGCMGCCGCGGTAA,CCGYCWATTYMTTTRAGTTT	SILVA (only NR);Bacteria;Bacteroidota;Bacteroidia;Bacteroidales;Prolixibacteraceae;Mangrovibacterium;	50	15	4	4	2	2	0	457141	388742
GTGYCAGCMGCCGCGGTAA,CCGYCWATTYMTTTRAGTTT	SILVA (only NR);Bacteria;Bacteroidota;Bacteroidia;Bacteroidales;Prolixibacteraceae;Mariniphaga;	85.7	15	7	7	6	1	0	457138	388738
GTGYCAGCMGCCGCGGTAA,CCGYCWATTYMTTTRAGTTT	SILVA (only NR);Bacteria;Bacteroidota;Bacteroidia;Bacteroidales;Prolixibacteraceae;Meniscus;	82.4	15	17	17	14	3	0	457128	388730
GTGYCAGCMGCCGCGGTAA,CCGYCWATTYMTTTRAGTTT	SILVA (only NR);Bacteria;Bacteroidota;Bacteroidia;Bacteroidales;Prolixibacteraceae;Prolixibacter;	78.6	15	14	14	11	3	0	457131	388733
GTGYCAGCMGCCGCGGTAA,CCGYCWATTYMTTTRAGTTT	SILVA (only NR);Bacteria;Bacteroidota;Bacteroidia;Bacteroidales;Prolixibacteraceae;Roseimarinus;	91.4	15	81	81	74	7	0	457064	388670
GTGYCAGCMGCCGCGGTAA,CCGYCWATTYMTTTRAGTTT	SILVA (only NR);Bacteria;Bacteroidota;Bacteroidia;Bacteroidales;Prolixibacteraceae;Sunxiuqinia;	80	15	15	15	12	3	0	457130	388732
GTGYCAGCMGCCGCGGTAA,CCGYCWATTYMTTTRAGTTT	SILVA (only NR);Bacteria;Bacteroidota;Bacteroidia;Bacteroidales;Prolixibacteraceae;Tangfeifania;	77.8	15	27	27	21	6	0	457118	388723
GTGYCAGCMGCCGCGGTAA,CCGYCWATTYMTTTRAGTTT	SILVA (only NR);Bacteria;Bacteroidota;Bacteroidia;Bacteroidales;Prolixibacteraceae;WCHB1-32;	94.3	15	176	176	166	10	0	456969	388578
GTGYCAGCMGCCGCGGTAA,CCGYCWATTYMTTTRAGTTT	SILVA (only NR);Bacteria;Bacteroidota;Bacteroidia;Bacteroidales;Prolixibacteraceae;uncultured;	92.8	15	264	264	245	19	0	456881	388499
GTGYCAGCMGCCGCGGTAA,CCGYCWATTYMTTTRAGTTT	SILVA (only NR);Bacteria;Bacteroidota;Bacteroidia;Bacteroidales;RH-aaj90h05;	100	15	3	3	3	0	0	457142	388741
GTGYCAGCMGCCGCGGTAA,CCGYCWATTYMTTTRAGTTT	SILVA (only NR);Bacteria;Bacteroidota;Bacteroidia;Bacteroidales;Rikenellaceae;	89.4	15	2859	2859	2557	302	0	454286	386187
GTGYCAGCMGCCGCGGTAA,CCGYCWATTYMTTTRAGTTT	SILVA (only NR);Bacteria;Bacteroidota;Bacteroidia;Bacteroidales;Rikenellaceae;Alistipes;	86.1	15	554	554	477	77	0	456591	388267
GTGYCAGCMGCCGCGGTAA,CCGYCWATTYMTTTRAGTTT	SILVA (only NR);Bacteria;Bacteroidota;Bacteroidia;Bacteroidales;Rikenellaceae;Anaerocella;	73.7	15	19	19	14	5	0	457126	388730
GTGYCAGCMGCCGCGGTAA,CCGYCWATTYMTTTRAGTTT	SILVA (only NR);Bacteria;Bacteroidota;Bacteroidia;Bacteroidales;Rikenellaceae;Bact-08;	83.3	15	6	6	5	1	0	457139	388739
GTGYCAGCMGCCGCGGTAA,CCGYCWATTYMTTTRAGTTT	SILVA (only NR);Bacteria;Bacteroidota;Bacteroidia;Bacteroidales;Rikenellaceae;DMER64;	88.8	15	152	152	135	17	0	456993	388609
GTGYCAGCMGCCGCGGTAA,CCGYCWATTYMTTTRAGTTT	SILVA (only NR);Bacteria;Bacteroidota;Bacteroidia;Bacteroidales;Rikenellaceae;M2PB4-61 termite group;	95.5	15	22	22	21	1	0	457123	388723
GTGYCAGCMGCCGCGGTAA,CCGYCWATTYMTTTRAGTTT	SILVA (only NR);Bacteria;Bacteroidota;Bacteroidia;Bacteroidales;Rikenellaceae;Mucinivorans;	100	15	4	4	4	0	0	457141	388740
GTGYCAGCMGCCGCGGTAA,CCGYCWATTYMTTTRAGTTT	SILVA (only NR);Bacteria;Bacteroidota;Bacteroidia;Bacteroidales;Rikenellaceae;Rikenella;	84.6	15	39	39	33	6	0	457106	388711
GTGYCAGCMGCCGCGGTAA,CCGYCWATTYMTTTRAGTTT	SILVA (only NR);Bacteria;Bacteroidota;Bacteroidia;Bacteroidales;Rikenellaceae;Rikenellaceae RC9 gut group;	92.5	15	1613	1613	1492	121	0	455532	387252
GTGYCAGCMGCCGCGGTAA,CCGYCWATTYMTTTRAGTTT	SILVA (only NR);Bacteria;Bacteroidota;Bacteroidia;Bacteroidales;Rikenellaceae;S50 wastewater-sludge group;	100	15	5	5	5	0	0	457140	388739
GTGYCAGCMGCCGCGGTAA,CCGYCWATTYMTTTRAGTTT	SILVA (only NR);Bacteria;Bacteroidota;Bacteroidia;Bacteroidales;Rikenellaceae;SP3-e08;	89.5	15	19	19	17	2	0	457126	388727
GTGYCAGCMGCCGCGGTAA,CCGYCWATTYMTTTRAGTTT	SILVA (only NR);Bacteria;Bacteroidota;Bacteroidia;Bacteroidales;Rikenellaceae;U29-B03;	100	15	19	19	19	0	0	457126	388725
GTGYCAGCMGCCGCGGTAA,CCGYCWATTYMTTTRAGTTT	SILVA (only NR);Bacteria;Bacteroidota;Bacteroidia;Bacteroidales;Rikenellaceae;dgA-11 gut group;	86.7	15	45	45	39	6	0	457100	388705
GTGYCAGCMGCCGCGGTAA,CCGYCWATTYMTTTRAGTTT	SILVA (only NR);Bacteria;Bacteroidota;Bacteroidia;Bacteroidales;Rikenellaceae;hoa5-07d05 gut group;	83.3	15	12	12	10	2	0	457133	388734
GTGYCAGCMGCCGCGGTAA,CCGYCWATTYMTTTRAGTTT	SILVA (only NR);Bacteria;Bacteroidota;Bacteroidia;Bacteroidales;Rikenellaceae;uncultured;	81.6	15	343	343	280	63	0	456802	388464
GTGYCAGCMGCCGCGGTAA,CCGYCWATTYMTTTRAGTTT	SILVA (only NR);Bacteria;Bacteroidota;Bacteroidia;Bacteroidales;Rs-E47 termite group;	98	15	99	99	97	2	0	457046	388647
GTGYCAGCMGCCGCGGTAA,CCGYCWATTYMTTTRAGTTT	SILVA (only NR);Bacteria;Bacteroidota;Bacteroidia;Bacteroidales;Rs-E47 termite group;GWE2-42-42;	97.5	15	81	81	79	2	0	457064	388665
GTGYCAGCMGCCGCGGTAA,CCGYCWATTYMTTTRAGTTT	SILVA (only NR);Bacteria;Bacteroidota;Bacteroidia;Bacteroidales;SB-5;	81.5	15	383	383	312	71	0	456762	388432
GTGYCAGCMGCCGCGGTAA,CCGYCWATTYMTTTRAGTTT	SILVA (only NR);Bacteria;Bacteroidota;Bacteroidia;Bacteroidales;Salinivirgaceae;	75.4	15	179	179	135	44	0	456966	388609
GTGYCAGCMGCCGCGGTAA,CCGYCWATTYMTTTRAGTTT	SILVA (only NR);Bacteria;Bacteroidota;Bacteroidia;Bacteroidales;Salinivirgaceae;Salinivirga;	73.1	15	52	52	38	14	0	457093	388706
GTGYCAGCMGCCGCGGTAA,CCGYCWATTYMTTTRAGTTT	SILVA (only NR);Bacteria;Bacteroidota;Bacteroidia;Bacteroidales;Salinivirgaceae;uncultured;	76.4	15	127	127	97	30	0	457018	388647
GTGYCAGCMGCCGCGGTAA,CCGYCWATTYMTTTRAGTTT	SILVA (only NR);Bacteria;Bacteroidota;Bacteroidia;Bacteroidales;Tannerellaceae;	86	15	659	659	567	92	0	456486	388177
GTGYCAGCMGCCGCGGTAA,CCGYCWATTYMTTTRAGTTT	SILVA (only NR);Bacteria;Bacteroidota;Bacteroidia;Bacteroidales;Tannerellaceae;Candidatus Vestibaculum;	91.2	15	34	34	31	3	0	457111	388713
GTGYCAGCMGCCGCGGTAA,CCGYCWATTYMTTTRAGTTT	SILVA (only NR);Bacteria;Bacteroidota;Bacteroidia;Bacteroidales;Tannerellaceae;Macellibacteroides;	80.6	15	62	62	50	12	0	457083	388694
GTGYCAGCMGCCGCGGTAA,CCGYCWATTYMTTTRAGTTT	SILVA (only NR);Bacteria;Bacteroidota;Bacteroidia;Bacteroidales;Tannerellaceae;Parabacteroides;	85.2	15	460	460	392	68	0	456685	388352
GTGYCAGCMGCCGCGGTAA,CCGYCWATTYMTTTRAGTTT	SILVA (only NR);Bacteria;Bacteroidota;Bacteroidia;Bacteroidales;Tannerellaceae;Tannerella;	91	15	78	78	71	7	0	457067	388673
GTGYCAGCMGCCGCGGTAA,CCGYCWATTYMTTTRAGTTT	SILVA (only NR);Bacteria;Bacteroidota;Bacteroidia;Bacteroidales;Tannerellaceae;uncultured;	95.2	15	21	21	20	1	0	457124	388724
GTGYCAGCMGCCGCGGTAA,CCGYCWATTYMTTTRAGTTT	SILVA (only NR);Bacteria;Bacteroidota;Bacteroidia;Bacteroidales;Williamwhitmaniaceae;	91.4	15	152	152	139	13	0	456993	388605
GTGYCAGCMGCCGCGGTAA,CCGYCWATTYMTTTRAGTTT	SILVA (only NR);Bacteria;Bacteroidota;Bacteroidia;Bacteroidales;Williamwhitmaniaceae;Acetobacteroides;	92.9	15	14	14	13	1	0	457131	388731
GTGYCAGCMGCCGCGGTAA,CCGYCWATTYMTTTRAGTTT	SILVA (only NR);Bacteria;Bacteroidota;Bacteroidia;Bacteroidales;Williamwhitmaniaceae;BCf9-17 termite group;	100	15	26	26	26	0	0	457119	388718
GTGYCAGCMGCCGCGGTAA,CCGYCWATTYMTTTRAGTTT	SILVA (only NR);Bacteria;Bacteroidota;Bacteroidia;Bacteroidales;Williamwhitmaniaceae;Blvii28 wastewater-sludge group;	86.7	15	75	75	65	10	0	457070	388679
GTGYCAGCMGCCGCGGTAA,CCGYCWATTYMTTTRAGTTT	SILVA (only NR);Bacteria;Bacteroidota;Bacteroidia;Bacteroidales;Williamwhitmaniaceae;Rs-D38 termite group;	90.9	15	22	22	20	2	0	457123	388724
GTGYCAGCMGCCGCGGTAA,CCGYCWATTYMTTTRAGTTT	SILVA (only NR);Bacteria;Bacteroidota;Bacteroidia;Bacteroidales;Williamwhitmaniaceae;Williamwhitmania;	100	15	6	6	6	0	0	457139	388738
GTGYCAGCMGCCGCGGTAA,CCGYCWATTYMTTTRAGTTT	SILVA (only NR);Bacteria;Bacteroidota;Bacteroidia;Bacteroidales;Williamwhitmaniaceae;uncultured;	100	15	8	8	8	0	0	457137	388736
GTGYCAGCMGCCGCGGTAA,CCGYCWATTYMTTTRAGTTT	SILVA (only NR);Bacteria;Bacteroidota;Bacteroidia;Bacteroidales;gir-aah93h0;	100	15	6	6	6	0	0	457139	388738
GTGYCAGCMGCCGCGGTAA,CCGYCWATTYMTTTRAGTTT	SILVA (only NR);Bacteria;Bacteroidota;Bacteroidia;Bacteroidales;p-251-o5;	91.4	15	139	139	127	12	0	457006	388617
GTGYCAGCMGCCGCGGTAA,CCGYCWATTYMTTTRAGTTT	SILVA (only NR);Bacteria;Bacteroidota;Bacteroidia;Bacteroidales;p-2534-18B5 gut group;	90.6	15	32	32	29	3	0	457113	388715
GTGYCAGCMGCCGCGGTAA,CCGYCWATTYMTTTRAGTTT	SILVA (only NR);Bacteria;Bacteroidota;Bacteroidia;Bacteroidales;uncultured;	94.2	15	69	69	65	4	0	457076	388679
GTGYCAGCMGCCGCGGTAA,CCGYCWATTYMTTTRAGTTT	SILVA (only NR);Bacteria;Bacteroidota;Bacteroidia;Bacteroidales;vadinHA21;	100	15	8	8	8	0	0	457137	388736
GTGYCAGCMGCCGCGGTAA,CCGYCWATTYMTTTRAGTTT	SILVA (only NR);Bacteria;Bacteroidota;Bacteroidia;Bacteroidetes VC2.1 Bac22;	90.2	15	214	214	193	21	0	456931	388551
GTGYCAGCMGCCGCGGTAA,CCGYCWATTYMTTTRAGTTT	SILVA (only NR);Bacteria;Bacteroidota;Bacteroidia;Chitinophagales;	90.2	15	4399	4399	3969	430	0	452746	384775
GTGYCAGCMGCCGCGGTAA,CCGYCWATTYMTTTRAGTTT	SILVA (only NR);Bacteria;Bacteroidota;Bacteroidia;Chitinophagales;37-13;	77.3	15	66	66	51	15	0	457079	388693
GTGYCAGCMGCCGCGGTAA,CCGYCWATTYMTTTRAGTTT	SILVA (only NR);Bacteria;Bacteroidota;Bacteroidia;Chitinophagales;Chitinophagaceae;	93	15	2544	2544	2366	178	0	454601	386378
GTGYCAGCMGCCGCGGTAA,CCGYCWATTYMTTTRAGTTT	SILVA (only NR);Bacteria;Bacteroidota;Bacteroidia;Chitinophagales;Chitinophagaceae;Arachidicoccus;	100	15	18	18	18	0	0	457127	388726
GTGYCAGCMGCCGCGGTAA,CCGYCWATTYMTTTRAGTTT	SILVA (only NR);Bacteria;Bacteroidota;Bacteroidia;Chitinophagales;Chitinophagaceae;Asinibacterium;	100	15	8	8	8	0	0	457137	388736
GTGYCAGCMGCCGCGGTAA,CCGYCWATTYMTTTRAGTTT	SILVA (only NR);Bacteria;Bacteroidota;Bacteroidia;Chitinophagales;Chitinophagaceae;Aurantisolimonas;	96.7	15	61	61	59	2	0	457084	388685
GTGYCAGCMGCCGCGGTAA,CCGYCWATTYMTTTRAGTTT	SILVA (only NR);Bacteria;Bacteroidota;Bacteroidia;Chitinophagales;Chitinophagaceae;Chitinophaga;	95.4	15	175	175	167	8	0	456970	388577
GTGYCAGCMGCCGCGGTAA,CCGYCWATTYMTTTRAGTTT	SILVA (only NR);Bacteria;Bacteroidota;Bacteroidia;Chitinophagales;Chitinophagaceae;Cnuella;	96.9	15	32	32	31	1	0	457113	388713
GTGYCAGCMGCCGCGGTAA,CCGYCWATTYMTTTRAGTTT	SILVA (only NR);Bacteria;Bacteroidota;Bacteroidia;Chitinophagales;Chitinophagaceae;Crenotalea;	100	15	1	1	1	0	0	457144	388743
GTGYCAGCMGCCGCGGTAA,CCGYCWATTYMTTTRAGTTT	SILVA (only NR);Bacteria;Bacteroidota;Bacteroidia;Chitinophagales;Chitinophagaceae;Dinghuibacter;	91.2	15	57	57	52	5	0	457088	388692
GTGYCAGCMGCCGCGGTAA,CCGYCWATTYMTTTRAGTTT	SILVA (only NR);Bacteria;Bacteroidota;Bacteroidia;Chitinophagales;Chitinophagaceae;Edaphobaculum;	93.7	15	189	189	177	12	0	456956	388567
GTGYCAGCMGCCGCGGTAA,CCGYCWATTYMTTTRAGTTT	SILVA (only NR);Bacteria;Bacteroidota;Bacteroidia;Chitinophagales;Chitinophagaceae;Ferruginibacter;	92.9	15	308	308	286	22	0	456837	388458
GTGYCAGCMGCCGCGGTAA,CCGYCWATTYMTTTRAGTTT	SILVA (only NR);Bacteria;Bacteroidota;Bacteroidia;Chitinophagales;Chitinophagaceae;Filimonas;	95.5	15	22	22	21	1	0	457123	388723
GTGYCAGCMGCCGCGGTAA,CCGYCWATTYMTTTRAGTTT	SILVA (only NR);Bacteria;Bacteroidota;Bacteroidia;Chitinophagales;Chitinophagaceae;Filobacterium;	100	15	4	4	4	0	0	457141	388740
GTGYCAGCMGCCGCGGTAA,CCGYCWATTYMTTTRAGTTT	SILVA (only NR);Bacteria;Bacteroidota;Bacteroidia;Chitinophagales;Chitinophagaceae;Flaviaesturariibacter;	94.7	15	19	19	18	1	0	457126	388726
GTGYCAGCMGCCGCGGTAA,CCGYCWATTYMTTTRAGTTT	SILVA (only NR);Bacteria;Bacteroidota;Bacteroidia;Chitinophagales;Chitinophagaceae;Flavihumibacter;	91.7	15	24	24	22	2	0	457121	388722
GTGYCAGCMGCCGCGGTAA,CCGYCWATTYMTTTRAGTTT	SILVA (only NR);Bacteria;Bacteroidota;Bacteroidia;Chitinophagales;Chitinophagaceae;Flavisolibacter;	93.4	15	196	196	183	13	0	456949	388561
GTGYCAGCMGCCGCGGTAA,CCGYCWATTYMTTTRAGTTT	SILVA (only NR);Bacteria;Bacteroidota;Bacteroidia;Chitinophagales;Chitinophagaceae;Flavitalea;	93.5	15	46	46	43	3	0	457099	388701
GTGYCAGCMGCCGCGGTAA,CCGYCWATTYMTTTRAGTTT	SILVA (only NR);Bacteria;Bacteroidota;Bacteroidia;Chitinophagales;Chitinophagaceae;Haoranjiania;	100	15	6	6	6	0	0	457139	388738
GTGYCAGCMGCCGCGGTAA,CCGYCWATTYMTTTRAGTTT	SILVA (only NR);Bacteria;Bacteroidota;Bacteroidia;Chitinophagales;Chitinophagaceae;Heliimonas;	85.7	15	7	7	6	1	0	457138	388738
GTGYCAGCMGCCGCGGTAA,CCGYCWATTYMTTTRAGTTT	SILVA (only NR);Bacteria;Bacteroidota;Bacteroidia;Chitinophagales;Chitinophagaceae;Hydrobacter;	50	15	2	2	1	1	0	457143	388743
GTGYCAGCMGCCGCGGTAA,CCGYCWATTYMTTTRAGTTT	SILVA (only NR);Bacteria;Bacteroidota;Bacteroidia;Chitinophagales;Chitinophagaceae;Hydrotalea;	87.5	15	8	8	7	1	0	457137	388737
GTGYCAGCMGCCGCGGTAA,CCGYCWATTYMTTTRAGTTT	SILVA (only NR);Bacteria;Bacteroidota;Bacteroidia;Chitinophagales;Chitinophagaceae;Lacibacter;	93.8	15	16	16	15	1	0	457129	388729
GTGYCAGCMGCCGCGGTAA,CCGYCWATTYMTTTRAGTTT	SILVA (only NR);Bacteria;Bacteroidota;Bacteroidia;Chitinophagales;Chitinophagaceae;Niabella;	93.3	15	60	60	56	4	0	457085	388688
GTGYCAGCMGCCGCGGTAA,CCGYCWATTYMTTTRAGTTT	SILVA (only NR);Bacteria;Bacteroidota;Bacteroidia;Chitinophagales;Chitinophagaceae;Niastella;	93	15	57	57	53	4	0	457088	388691
GTGYCAGCMGCCGCGGTAA,CCGYCWATTYMTTTRAGTTT	SILVA (only NR);Bacteria;Bacteroidota;Bacteroidia;Chitinophagales;Chitinophagaceae;Niveitalea;	100	15	1	1	1	0	0	457144	388743
GTGYCAGCMGCCGCGGTAA,CCGYCWATTYMTTTRAGTTT	SILVA (only NR);Bacteria;Bacteroidota;Bacteroidia;Chitinophagales;Chitinophagaceae;Parafilimonas;	95	15	20	20	19	1	0	457125	388725
GTGYCAGCMGCCGCGGTAA,CCGYCWATTYMTTTRAGTTT	SILVA (only NR);Bacteria;Bacteroidota;Bacteroidia;Chitinophagales;Chitinophagaceae;Parasediminibacterium;	100	15	11	11	11	0	0	457134	388733
GTGYCAGCMGCCGCGGTAA,CCGYCWATTYMTTTRAGTTT	SILVA (only NR);Bacteria;Bacteroidota;Bacteroidia;Chitinophagales;Chitinophagaceae;Parasegetibacter;	88.2	15	17	17	15	2	0	457128	388729
GTGYCAGCMGCCGCGGTAA,CCGYCWATTYMTTTRAGTTT	SILVA (only NR);Bacteria;Bacteroidota;Bacteroidia;Chitinophagales;Chitinophagaceae;Pseudoflavitalea;	95.8	15	24	24	23	1	0	457121	388721
GTGYCAGCMGCCGCGGTAA,CCGYCWATTYMTTTRAGTTT	SILVA (only NR);Bacteria;Bacteroidota;Bacteroidia;Chitinophagales;Chitinophagaceae;Puia;	89.9	15	79	79	71	8	0	457066	388673
GTGYCAGCMGCCGCGGTAA,CCGYCWATTYMTTTRAGTTT	SILVA (only NR);Bacteria;Bacteroidota;Bacteroidia;Chitinophagales;Chitinophagaceae;Rurimicrobium;	83.3	15	6	6	5	1	0	457139	388739
GTGYCAGCMGCCGCGGTAA,CCGYCWATTYMTTTRAGTTT	SILVA (only NR);Bacteria;Bacteroidota;Bacteroidia;Chitinophagales;Chitinophagaceae;Sediminibacterium;	82.1	15	95	95	78	17	0	457050	388666
GTGYCAGCMGCCGCGGTAA,CCGYCWATTYMTTTRAGTTT	SILVA (only NR);Bacteria;Bacteroidota;Bacteroidia;Chitinophagales;Chitinophagaceae;Segetibacter;	92.2	15	128	128	118	10	0	457017	388626
GTGYCAGCMGCCGCGGTAA,CCGYCWATTYMTTTRAGTTT	SILVA (only NR);Bacteria;Bacteroidota;Bacteroidia;Chitinophagales;Chitinophagaceae;Taibaiella;	90.9	15	99	99	90	9	0	457046	388654
GTGYCAGCMGCCGCGGTAA,CCGYCWATTYMTTTRAGTTT	SILVA (only NR);Bacteria;Bacteroidota;Bacteroidia;Chitinophagales;Chitinophagaceae;Terrimonas;	93.4	15	211	211	197	14	0	456934	388547
GTGYCAGCMGCCGCGGTAA,CCGYCWATTYMTTTRAGTTT	SILVA (only NR);Bacteria;Bacteroidota;Bacteroidia;Chitinophagales;Chitinophagaceae;Thermoflavifilum;	75	15	4	4	3	1	0	457141	388741
GTGYCAGCMGCCGCGGTAA,CCGYCWATTYMTTTRAGTTT	SILVA (only NR);Bacteria;Bacteroidota;Bacteroidia;Chitinophagales;Chitinophagaceae;UTBCD1;	100	15	13	13	13	0	0	457132	388731
GTGYCAGCMGCCGCGGTAA,CCGYCWATTYMTTTRAGTTT	SILVA (only NR);Bacteria;Bacteroidota;Bacteroidia;Chitinophagales;Chitinophagaceae;Vibrionimonas;	100	15	5	5	5	0	0	457140	388739
GTGYCAGCMGCCGCGGTAA,CCGYCWATTYMTTTRAGTTT	SILVA (only NR);Bacteria;Bacteroidota;Bacteroidia;Chitinophagales;Chitinophagaceae;uncultured;	93.7	15	505	505	473	32	0	456640	388271
GTGYCAGCMGCCGCGGTAA,CCGYCWATTYMTTTRAGTTT	SILVA (only NR);Bacteria;Bacteroidota;Bacteroidia;Chitinophagales;Saprospiraceae;	86.8	15	1415	1415	1228	187	0	455730	387516
GTGYCAGCMGCCGCGGTAA,CCGYCWATTYMTTTRAGTTT	SILVA (only NR);Bacteria;Bacteroidota;Bacteroidia;Chitinophagales;Saprospiraceae;Aureispira;	92.6	15	27	27	25	2	0	457118	388719
GTGYCAGCMGCCGCGGTAA,CCGYCWATTYMTTTRAGTTT	SILVA (only NR);Bacteria;Bacteroidota;Bacteroidia;Chitinophagales;Saprospiraceae;Candidatus Aquirestis;	66.7	15	27	27	18	9	0	457118	388726
GTGYCAGCMGCCGCGGTAA,CCGYCWATTYMTTTRAGTTT	SILVA (only NR);Bacteria;Bacteroidota;Bacteroidia;Chitinophagales;Saprospiraceae;Haliscomenobacter;	79.4	15	34	34	27	7	0	457111	388717
GTGYCAGCMGCCGCGGTAA,CCGYCWATTYMTTTRAGTTT	SILVA (only NR);Bacteria;Bacteroidota;Bacteroidia;Chitinophagales;Saprospiraceae;Lewinella;	89	15	136	136	121	15	0	457009	388623
GTGYCAGCMGCCGCGGTAA,CCGYCWATTYMTTTRAGTTT	SILVA (only NR);Bacteria;Bacteroidota;Bacteroidia;Chitinophagales;Saprospiraceae;Membranicola;	85.7	15	21	21	18	3	0	457124	388726
GTGYCAGCMGCCGCGGTAA,CCGYCWATTYMTTTRAGTTT	SILVA (only NR);Bacteria;Bacteroidota;Bacteroidia;Chitinophagales;Saprospiraceae;OLB8;	77.8	15	18	18	14	4	0	457127	388730
GTGYCAGCMGCCGCGGTAA,CCGYCWATTYMTTTRAGTTT	SILVA (only NR);Bacteria;Bacteroidota;Bacteroidia;Chitinophagales;Saprospiraceae;Phaeodactylibacter;	78.2	15	179	179	140	39	0	456966	388604
GTGYCAGCMGCCGCGGTAA,CCGYCWATTYMTTTRAGTTT	SILVA (only NR);Bacteria;Bacteroidota;Bacteroidia;Chitinophagales;Saprospiraceae;Portibacter;	97.1	15	34	34	33	1	0	457111	388711
GTGYCAGCMGCCGCGGTAA,CCGYCWATTYMTTTRAGTTT	SILVA (only NR);Bacteria;Bacteroidota;Bacteroidia;Chitinophagales;Saprospiraceae;Rubidimonas;	88.9	15	18	18	16	2	0	457127	388728
GTGYCAGCMGCCGCGGTAA,CCGYCWATTYMTTTRAGTTT	SILVA (only NR);Bacteria;Bacteroidota;Bacteroidia;Chitinophagales;Saprospiraceae;Saprospira;	91.7	15	12	12	11	1	0	457133	388733
GTGYCAGCMGCCGCGGTAA,CCGYCWATTYMTTTRAGTTT	SILVA (only NR);Bacteria;Bacteroidota;Bacteroidia;Chitinophagales;Saprospiraceae;uncultured;	88.6	15	909	909	805	104	0	456236	387939
GTGYCAGCMGCCGCGGTAA,CCGYCWATTYMTTTRAGTTT	SILVA (only NR);Bacteria;Bacteroidota;Bacteroidia;Chitinophagales;uncultured;	86.6	15	374	374	324	50	0	456771	388420
GTGYCAGCMGCCGCGGTAA,CCGYCWATTYMTTTRAGTTT	SILVA (only NR);Bacteria;Bacteroidota;Bacteroidia;Cytophagales;	90	15	3573	3573	3215	358	0	453572	385529
GTGYCAGCMGCCGCGGTAA,CCGYCWATTYMTTTRAGTTT	SILVA (only NR);Bacteria;Bacteroidota;Bacteroidia;Cytophagales;Amoebophilaceae;	85.9	15	135	135	116	19	0	457010	388628
GTGYCAGCMGCCGCGGTAA,CCGYCWATTYMTTTRAGTTT	SILVA (only NR);Bacteria;Bacteroidota;Bacteroidia;Cytophagales;Amoebophilaceae;Candidatus Amoebophilus;	76.7	15	60	60	46	14	0	457085	388698
GTGYCAGCMGCCGCGGTAA,CCGYCWATTYMTTTRAGTTT	SILVA (only NR);Bacteria;Bacteroidota;Bacteroidia;Cytophagales;Amoebophilaceae;Candidatus Cardinium;	100	15	23	23	23	0	0	457122	388721
GTGYCAGCMGCCGCGGTAA,CCGYCWATTYMTTTRAGTTT	SILVA (only NR);Bacteria;Bacteroidota;Bacteroidia;Cytophagales;Amoebophilaceae;Candidatus Paenicardinium;	100	15	6	6	6	0	0	457139	388738
GTGYCAGCMGCCGCGGTAA,CCGYCWATTYMTTTRAGTTT	SILVA (only NR);Bacteria;Bacteroidota;Bacteroidia;Cytophagales;Amoebophilaceae;uncultured;	88.4	15	43	43	38	5	0	457102	388706
GTGYCAGCMGCCGCGGTAA,CCGYCWATTYMTTTRAGTTT	SILVA (only NR);Bacteria;Bacteroidota;Bacteroidia;Cytophagales;Bernardetiaceae;	84.6	15	13	13	11	2	0	457132	388733
GTGYCAGCMGCCGCGGTAA,CCGYCWATTYMTTTRAGTTT	SILVA (only NR);Bacteria;Bacteroidota;Bacteroidia;Cytophagales;Bernardetiaceae;Bernardetia;	100	15	3	3	3	0	0	457142	388741
GTGYCAGCMGCCGCGGTAA,CCGYCWATTYMTTTRAGTTT	SILVA (only NR);Bacteria;Bacteroidota;Bacteroidia;Cytophagales;Bernardetiaceae;Garritya;	50	15	2	2	1	1	0	457143	388743
GTGYCAGCMGCCGCGGTAA,CCGYCWATTYMTTTRAGTTT	SILVA (only NR);Bacteria;Bacteroidota;Bacteroidia;Cytophagales;Bernardetiaceae;Hugenholtzia;	80	15	5	5	4	1	0	457140	388740
GTGYCAGCMGCCGCGGTAA,CCGYCWATTYMTTTRAGTTT	SILVA (only NR);Bacteria;Bacteroidota;Bacteroidia;Cytophagales;Bernardetiaceae;uncultured;	100	15	3	3	3	0	0	457142	388741
GTGYCAGCMGCCGCGGTAA,CCGYCWATTYMTTTRAGTTT	SILVA (only NR);Bacteria;Bacteroidota;Bacteroidia;Cytophagales;Cyclobacteriaceae;	93.3	15	953	953	889	64	0	456192	387855
GTGYCAGCMGCCGCGGTAA,CCGYCWATTYMTTTRAGTTT	SILVA (only NR);Bacteria;Bacteroidota;Bacteroidia;Cytophagales;Cyclobacteriaceae;Algoriphagus;	98.2	15	165	165	162	3	0	456980	388582
GTGYCAGCMGCCGCGGTAA,CCGYCWATTYMTTTRAGTTT	SILVA (only NR);Bacteria;Bacteroidota;Bacteroidia;Cytophagales;Cyclobacteriaceae;Anditalea;	100	15	2	2	2	0	0	457143	388742
GTGYCAGCMGCCGCGGTAA,CCGYCWATTYMTTTRAGTTT	SILVA (only NR);Bacteria;Bacteroidota;Bacteroidia;Cytophagales;Cyclobacteriaceae;Aquiflexum;	92.9	15	14	14	13	1	0	457131	388731
GTGYCAGCMGCCGCGGTAA,CCGYCWATTYMTTTRAGTTT	SILVA (only NR);Bacteria;Bacteroidota;Bacteroidia;Cytophagales;Cyclobacteriaceae;Aureibacter;	100	15	1	1	1	0	0	457144	388743
GTGYCAGCMGCCGCGGTAA,CCGYCWATTYMTTTRAGTTT	SILVA (only NR);Bacteria;Bacteroidota;Bacteroidia;Cytophagales;Cyclobacteriaceae;Belliella;	100	15	12	12	12	0	0	457133	388732
GTGYCAGCMGCCGCGGTAA,CCGYCWATTYMTTTRAGTTT	SILVA (only NR);Bacteria;Bacteroidota;Bacteroidia;Cytophagales;Cyclobacteriaceae;Catalinimonas;	83.3	15	12	12	10	2	0	457133	388734
GTGYCAGCMGCCGCGGTAA,CCGYCWATTYMTTTRAGTTT	SILVA (only NR);Bacteria;Bacteroidota;Bacteroidia;Cytophagales;Cyclobacteriaceae;Cecembia;	83.3	15	6	6	5	1	0	457139	388739
GTGYCAGCMGCCGCGGTAA,CCGYCWATTYMTTTRAGTTT	SILVA (only NR);Bacteria;Bacteroidota;Bacteroidia;Cytophagales;Cyclobacteriaceae;Cesiribacter;	100	15	11	11	11	0	0	457134	388733
GTGYCAGCMGCCGCGGTAA,CCGYCWATTYMTTTRAGTTT	SILVA (only NR);Bacteria;Bacteroidota;Bacteroidia;Cytophagales;Cyclobacteriaceae;Cyclobacterium;	88.2	15	34	34	30	4	0	457111	388714
GTGYCAGCMGCCGCGGTAA,CCGYCWATTYMTTTRAGTTT	SILVA (only NR);Bacteria;Bacteroidota;Bacteroidia;Cytophagales;Cyclobacteriaceae;Echinicola;	93.3	15	15	15	14	1	0	457130	388730
GTGYCAGCMGCCGCGGTAA,CCGYCWATTYMTTTRAGTTT	SILVA (only NR);Bacteria;Bacteroidota;Bacteroidia;Cytophagales;Cyclobacteriaceae;Ekhidna;	91.2	15	34	34	31	3	0	457111	388713
GTGYCAGCMGCCGCGGTAA,CCGYCWATTYMTTTRAGTTT	SILVA (only NR);Bacteria;Bacteroidota;Bacteroidia;Cytophagales;Cyclobacteriaceae;Fabibacter;	100	15	24	24	24	0	0	457121	388720
GTGYCAGCMGCCGCGGTAA,CCGYCWATTYMTTTRAGTTT	SILVA (only NR);Bacteria;Bacteroidota;Bacteroidia;Cytophagales;Cyclobacteriaceae;Fontibacter;	100	15	3	3	3	0	0	457142	388741
GTGYCAGCMGCCGCGGTAA,CCGYCWATTYMTTTRAGTTT	SILVA (only NR);Bacteria;Bacteroidota;Bacteroidia;Cytophagales;Cyclobacteriaceae;Fulvitalea;	100	15	1	1	1	0	0	457144	388743
GTGYCAGCMGCCGCGGTAA,CCGYCWATTYMTTTRAGTTT	SILVA (only NR);Bacteria;Bacteroidota;Bacteroidia;Cytophagales;Cyclobacteriaceae;Fulvivirga;	95.2	15	42	42	40	2	0	457103	388704
GTGYCAGCMGCCGCGGTAA,CCGYCWATTYMTTTRAGTTT	SILVA (only NR);Bacteria;Bacteroidota;Bacteroidia;Cytophagales;Cyclobacteriaceae;Imperialibacter;	90	15	20	20	18	2	0	457125	388726
GTGYCAGCMGCCGCGGTAA,CCGYCWATTYMTTTRAGTTT	SILVA (only NR);Bacteria;Bacteroidota;Bacteroidia;Cytophagales;Cyclobacteriaceae;Indibacter;	100	15	4	4	4	0	0	457141	388740
GTGYCAGCMGCCGCGGTAA,CCGYCWATTYMTTTRAGTTT	SILVA (only NR);Bacteria;Bacteroidota;Bacteroidia;Cytophagales;Cyclobacteriaceae;Litoribacter;	100	15	2	2	2	0	0	457143	388742
GTGYCAGCMGCCGCGGTAA,CCGYCWATTYMTTTRAGTTT	SILVA (only NR);Bacteria;Bacteroidota;Bacteroidia;Cytophagales;Cyclobacteriaceae;Lunatimonas;	100	15	4	4	4	0	0	457141	388740
GTGYCAGCMGCCGCGGTAA,CCGYCWATTYMTTTRAGTTT	SILVA (only NR);Bacteria;Bacteroidota;Bacteroidia;Cytophagales;Cyclobacteriaceae;Mariniradius;	75	15	4	4	3	1	0	457141	388741
GTGYCAGCMGCCGCGGTAA,CCGYCWATTYMTTTRAGTTT	SILVA (only NR);Bacteria;Bacteroidota;Bacteroidia;Cytophagales;Cyclobacteriaceae;Marinoscillum;	92	15	75	75	69	6	0	457070	388675
GTGYCAGCMGCCGCGGTAA,CCGYCWATTYMTTTRAGTTT	SILVA (only NR);Bacteria;Bacteroidota;Bacteroidia;Cytophagales;Cyclobacteriaceae;Marivirga;	84.6	15	26	26	22	4	0	457119	388722
GTGYCAGCMGCCGCGGTAA,CCGYCWATTYMTTTRAGTTT	SILVA (only NR);Bacteria;Bacteroidota;Bacteroidia;Cytophagales;Cyclobacteriaceae;Mongoliibacter;	100	15	1	1	1	0	0	457144	388743
GTGYCAGCMGCCGCGGTAA,CCGYCWATTYMTTTRAGTTT	SILVA (only NR);Bacteria;Bacteroidota;Bacteroidia;Cytophagales;Cyclobacteriaceae;Mongoliicoccus;	100	15	4	4	4	0	0	457141	388740
GTGYCAGCMGCCGCGGTAA,CCGYCWATTYMTTTRAGTTT	SILVA (only NR);Bacteria;Bacteroidota;Bacteroidia;Cytophagales;Cyclobacteriaceae;Mongoliitalea;	100	15	5	5	5	0	0	457140	388739
GTGYCAGCMGCCGCGGTAA,CCGYCWATTYMTTTRAGTTT	SILVA (only NR);Bacteria;Bacteroidota;Bacteroidia;Cytophagales;Cyclobacteriaceae;Nafulsella;	100	15	3	3	3	0	0	457142	388741
GTGYCAGCMGCCGCGGTAA,CCGYCWATTYMTTTRAGTTT	SILVA (only NR);Bacteria;Bacteroidota;Bacteroidia;Cytophagales;Cyclobacteriaceae;Negadavirga;	100	15	2	2	2	0	0	457143	388742
GTGYCAGCMGCCGCGGTAA,CCGYCWATTYMTTTRAGTTT	SILVA (only NR);Bacteria;Bacteroidota;Bacteroidia;Cytophagales;Cyclobacteriaceae;Nitritalea;	100	15	2	2	2	0	0	457143	388742
GTGYCAGCMGCCGCGGTAA,CCGYCWATTYMTTTRAGTTT	SILVA (only NR);Bacteria;Bacteroidota;Bacteroidia;Cytophagales;Cyclobacteriaceae;Persicobacter;	71.4	15	7	7	5	2	0	457138	388739
GTGYCAGCMGCCGCGGTAA,CCGYCWATTYMTTTRAGTTT	SILVA (only NR);Bacteria;Bacteroidota;Bacteroidia;Cytophagales;Cyclobacteriaceae;Reichenbachiella;	96.2	15	26	26	25	1	0	457119	388719
GTGYCAGCMGCCGCGGTAA,CCGYCWATTYMTTTRAGTTT	SILVA (only NR);Bacteria;Bacteroidota;Bacteroidia;Cytophagales;Cyclobacteriaceae;Rhodonellum;	100	15	2	2	2	0	0	457143	388742
GTGYCAGCMGCCGCGGTAA,CCGYCWATTYMTTTRAGTTT	SILVA (only NR);Bacteria;Bacteroidota;Bacteroidia;Cytophagales;Cyclobacteriaceae;Roseivirga;	92.9	15	14	14	13	1	0	457131	388731
GTGYCAGCMGCCGCGGTAA,CCGYCWATTYMTTTRAGTTT	SILVA (only NR);Bacteria;Bacteroidota;Bacteroidia;Cytophagales;Cyclobacteriaceae;Shivajiella;	100	15	3	3	3	0	0	457142	388741
GTGYCAGCMGCCGCGGTAA,CCGYCWATTYMTTTRAGTTT	SILVA (only NR);Bacteria;Bacteroidota;Bacteroidia;Cytophagales;Cyclobacteriaceae;Tunicatimonas;	92.3	15	13	13	12	1	0	457132	388732
GTGYCAGCMGCCGCGGTAA,CCGYCWATTYMTTTRAGTTT	SILVA (only NR);Bacteria;Bacteroidota;Bacteroidia;Cytophagales;Cyclobacteriaceae;uncultured;	91.6	15	345	345	316	29	0	456800	388428
GTGYCAGCMGCCGCGGTAA,CCGYCWATTYMTTTRAGTTT	SILVA (only NR);Bacteria;Bacteroidota;Bacteroidia;Cytophagales;Cytophagaceae;	93.1	15	130	130	121	9	0	457015	388623
GTGYCAGCMGCCGCGGTAA,CCGYCWATTYMTTTRAGTTT	SILVA (only NR);Bacteria;Bacteroidota;Bacteroidia;Cytophagales;Cytophagaceae;Cytophaga;	94.1	15	51	51	48	3	0	457094	388696
GTGYCAGCMGCCGCGGTAA,CCGYCWATTYMTTTRAGTTT	SILVA (only NR);Bacteria;Bacteroidota;Bacteroidia;Cytophagales;Cytophagaceae;Rhodocytophaga;	93.3	15	30	30	28	2	0	457115	388716
GTGYCAGCMGCCGCGGTAA,CCGYCWATTYMTTTRAGTTT	SILVA (only NR);Bacteria;Bacteroidota;Bacteroidia;Cytophagales;Cytophagaceae;Siphonobacter;	88.9	15	9	9	8	1	0	457136	388736
GTGYCAGCMGCCGCGGTAA,CCGYCWATTYMTTTRAGTTT	SILVA (only NR);Bacteria;Bacteroidota;Bacteroidia;Cytophagales;Cytophagaceae;Sporocytophaga;	91.7	15	36	36	33	3	0	457109	388711
GTGYCAGCMGCCGCGGTAA,CCGYCWATTYMTTTRAGTTT	SILVA (only NR);Bacteria;Bacteroidota;Bacteroidia;Cytophagales;Cytophagaceae;uncultured;	100	15	3	3	3	0	0	457142	388741
GTGYCAGCMGCCGCGGTAA,CCGYCWATTYMTTTRAGTTT	SILVA (only NR);Bacteria;Bacteroidota;Bacteroidia;Cytophagales;Flammeovirgaceae;	94.8	15	97	97	92	5	0	457048	388652
GTGYCAGCMGCCGCGGTAA,CCGYCWATTYMTTTRAGTTT	SILVA (only NR);Bacteria;Bacteroidota;Bacteroidia;Cytophagales;Flammeovirgaceae;Algivirga;	100	15	3	3	3	0	0	457142	388741
GTGYCAGCMGCCGCGGTAA,CCGYCWATTYMTTTRAGTTT	SILVA (only NR);Bacteria;Bacteroidota;Bacteroidia;Cytophagales;Flammeovirgaceae;Flammeovirga;	97.2	15	36	36	35	1	0	457109	388709
GTGYCAGCMGCCGCGGTAA,CCGYCWATTYMTTTRAGTTT	SILVA (only NR);Bacteria;Bacteroidota;Bacteroidia;Cytophagales;Flammeovirgaceae;Flexithrix;	92.3	15	26	26	24	2	0	457119	388720
GTGYCAGCMGCCGCGGTAA,CCGYCWATTYMTTTRAGTTT	SILVA (only NR);Bacteria;Bacteroidota;Bacteroidia;Cytophagales;Flammeovirgaceae;Limibacter;	50	15	2	2	1	1	0	457143	388743
GTGYCAGCMGCCGCGGTAA,CCGYCWATTYMTTTRAGTTT	SILVA (only NR);Bacteria;Bacteroidota;Bacteroidia;Cytophagales;Flammeovirgaceae;Luteivirga;	87.5	15	8	8	7	1	0	457137	388737
GTGYCAGCMGCCGCGGTAA,CCGYCWATTYMTTTRAGTTT	SILVA (only NR);Bacteria;Bacteroidota;Bacteroidia;Cytophagales;Flammeovirgaceae;Perexilibacter;	100	15	3	3	3	0	0	457142	388741
GTGYCAGCMGCCGCGGTAA,CCGYCWATTYMTTTRAGTTT	SILVA (only NR);Bacteria;Bacteroidota;Bacteroidia;Cytophagales;Flammeovirgaceae;Rapidithrix;	100	15	10	10	10	0	0	457135	388734
GTGYCAGCMGCCGCGGTAA,CCGYCWATTYMTTTRAGTTT	SILVA (only NR);Bacteria;Bacteroidota;Bacteroidia;Cytophagales;Flammeovirgaceae;Sediminitomix;	100	15	2	2	2	0	0	457143	388742
GTGYCAGCMGCCGCGGTAA,CCGYCWATTYMTTTRAGTTT	SILVA (only NR);Bacteria;Bacteroidota;Bacteroidia;Cytophagales;Flammeovirgaceae;uncultured;	100	15	6	6	6	0	0	457139	388738
GTGYCAGCMGCCGCGGTAA,CCGYCWATTYMTTTRAGTTT	SILVA (only NR);Bacteria;Bacteroidota;Bacteroidia;Cytophagales;Hymenobacteraceae;	81.4	15	898	898	731	167	0	456247	388013
GTGYCAGCMGCCGCGGTAA,CCGYCWATTYMTTTRAGTTT	SILVA (only NR);Bacteria;Bacteroidota;Bacteroidia;Cytophagales;Hymenobacteraceae;Adhaeribacter;	95.8	15	118	118	113	5	0	457027	388631
GTGYCAGCMGCCGCGGTAA,CCGYCWATTYMTTTRAGTTT	SILVA (only NR);Bacteria;Bacteroidota;Bacteroidia;Cytophagales;Hymenobacteraceae;Hymenobacter;	72.5	14.9	567	567	411	156	0	456578	388333
GTGYCAGCMGCCGCGGTAA,CCGYCWATTYMTTTRAGTTT	SILVA (only NR);Bacteria;Bacteroidota;Bacteroidia;Cytophagales;Hymenobacteraceae;Nibribacter;	95.2	15	21	21	20	1	0	457124	388724
GTGYCAGCMGCCGCGGTAA,CCGYCWATTYMTTTRAGTTT	SILVA (only NR);Bacteria;Bacteroidota;Bacteroidia;Cytophagales;Hymenobacteraceae;Pontibacter;	97	15	169	169	164	5	0	456976	388580
GTGYCAGCMGCCGCGGTAA,CCGYCWATTYMTTTRAGTTT	SILVA (only NR);Bacteria;Bacteroidota;Bacteroidia;Cytophagales;Hymenobacteraceae;Rufibacter;	100	15	23	23	23	0	0	457122	388721
GTGYCAGCMGCCGCGGTAA,CCGYCWATTYMTTTRAGTTT	SILVA (only NR);Bacteria;Bacteroidota;Bacteroidia;Cytophagales;MWH-CFBk5;	92.5	15	40	40	37	3	0	457105	388707
GTGYCAGCMGCCGCGGTAA,CCGYCWATTYMTTTRAGTTT	SILVA (only NR);Bacteria;Bacteroidota;Bacteroidia;Cytophagales;Microscillaceae;	92.7	15	660	660	612	48	0	456485	388132
GTGYCAGCMGCCGCGGTAA,CCGYCWATTYMTTTRAGTTT	SILVA (only NR);Bacteria;Bacteroidota;Bacteroidia;Cytophagales;Microscillaceae;Chryseolinea;	93.8	15	65	65	61	4	0	457080	388683
GTGYCAGCMGCCGCGGTAA,CCGYCWATTYMTTTRAGTTT	SILVA (only NR);Bacteria;Bacteroidota;Bacteroidia;Cytophagales;Microscillaceae;Eisenibacter;	85.7	15	7	7	6	1	0	457138	388738
GTGYCAGCMGCCGCGGTAA,CCGYCWATTYMTTTRAGTTT	SILVA (only NR);Bacteria;Bacteroidota;Bacteroidia;Cytophagales;Microscillaceae;Flexibacter;	82.4	15	17	17	14	3	0	457128	388730
GTGYCAGCMGCCGCGGTAA,CCGYCWATTYMTTTRAGTTT	SILVA (only NR);Bacteria;Bacteroidota;Bacteroidia;Cytophagales;Microscillaceae;Hassallia;	89.5	15	57	57	51	6	0	457088	388693
GTGYCAGCMGCCGCGGTAA,CCGYCWATTYMTTTRAGTTT	SILVA (only NR);Bacteria;Bacteroidota;Bacteroidia;Cytophagales;Microscillaceae;Microscilla;	91.7	15	12	12	11	1	0	457133	388733
GTGYCAGCMGCCGCGGTAA,CCGYCWATTYMTTTRAGTTT	SILVA (only NR);Bacteria;Bacteroidota;Bacteroidia;Cytophagales;Microscillaceae;OLB12;	97.2	15	36	36	35	1	0	457109	388709
GTGYCAGCMGCCGCGGTAA,CCGYCWATTYMTTTRAGTTT	SILVA (only NR);Bacteria;Bacteroidota;Bacteroidia;Cytophagales;Microscillaceae;Ohtaekwangia;	90.6	15	53	53	48	5	0	457092	388696
GTGYCAGCMGCCGCGGTAA,CCGYCWATTYMTTTRAGTTT	SILVA (only NR);Bacteria;Bacteroidota;Bacteroidia;Cytophagales;Microscillaceae;Thermoflexibacter;	85.7	15	7	7	6	1	0	457138	388738
GTGYCAGCMGCCGCGGTAA,CCGYCWATTYMTTTRAGTTT	SILVA (only NR);Bacteria;Bacteroidota;Bacteroidia;Cytophagales;Microscillaceae;uncultured;	93.6	15	404	404	378	26	0	456741	388366
GTGYCAGCMGCCGCGGTAA,CCGYCWATTYMTTTRAGTTT	SILVA (only NR);Bacteria;Bacteroidota;Bacteroidia;Cytophagales;Mooreiaceae;	100	15	3	3	3	0	0	457142	388741
GTGYCAGCMGCCGCGGTAA,CCGYCWATTYMTTTRAGTTT	SILVA (only NR);Bacteria;Bacteroidota;Bacteroidia;Cytophagales;Mooreiaceae;Mooreia;	100	15	3	3	3	0	0	457142	388741
GTGYCAGCMGCCGCGGTAA,CCGYCWATTYMTTTRAGTTT	SILVA (only NR);Bacteria;Bacteroidota;Bacteroidia;Cytophagales;Raineyaceae;	93.8	15	16	16	15	1	0	457129	388729
GTGYCAGCMGCCGCGGTAA,CCGYCWATTYMTTTRAGTTT	SILVA (only NR);Bacteria;Bacteroidota;Bacteroidia;Cytophagales;Raineyaceae;Raineya;	93.8	15	16	16	15	1	0	457129	388729
GTGYCAGCMGCCGCGGTAA,CCGYCWATTYMTTTRAGTTT	SILVA (only NR);Bacteria;Bacteroidota;Bacteroidia;Cytophagales;Spirosomaceae;	93.9	15	603	603	566	37	0	456542	388178
GTGYCAGCMGCCGCGGTAA,CCGYCWATTYMTTTRAGTTT	SILVA (only NR);Bacteria;Bacteroidota;Bacteroidia;Cytophagales;Spirosomaceae;Arcicella;	90.9	15	44	44	40	4	0	457101	388704
GTGYCAGCMGCCGCGGTAA,CCGYCWATTYMTTTRAGTTT	SILVA (only NR);Bacteria;Bacteroidota;Bacteroidia;Cytophagales;Spirosomaceae;Arsenicibacter;	100	15	3	3	3	0	0	457142	388741
GTGYCAGCMGCCGCGGTAA,CCGYCWATTYMTTTRAGTTT	SILVA (only NR);Bacteria;Bacteroidota;Bacteroidia;Cytophagales;Spirosomaceae;Dyadobacter;	94	15	133	133	125	8	0	457012	388619
GTGYCAGCMGCCGCGGTAA,CCGYCWATTYMTTTRAGTTT	SILVA (only NR);Bacteria;Bacteroidota;Bacteroidia;Cytophagales;Spirosomaceae;Emticicia;	96.8	15	31	31	30	1	0	457114	388714
GTGYCAGCMGCCGCGGTAA,CCGYCWATTYMTTTRAGTTT	SILVA (only NR);Bacteria;Bacteroidota;Bacteroidia;Cytophagales;Spirosomaceae;Fibrella;	92.3	15	13	13	12	1	0	457132	388732
GTGYCAGCMGCCGCGGTAA,CCGYCWATTYMTTTRAGTTT	SILVA (only NR);Bacteria;Bacteroidota;Bacteroidia;Cytophagales;Spirosomaceae;Fibrisoma;	88.9	15	9	9	8	1	0	457136	388736
GTGYCAGCMGCCGCGGTAA,CCGYCWATTYMTTTRAGTTT	SILVA (only NR);Bacteria;Bacteroidota;Bacteroidia;Cytophagales;Spirosomaceae;Flectobacillus;	84.2	15	19	19	16	3	0	457126	388728
GTGYCAGCMGCCGCGGTAA,CCGYCWATTYMTTTRAGTTT	SILVA (only NR);Bacteria;Bacteroidota;Bacteroidia;Cytophagales;Spirosomaceae;Fluviimonas;	100	15	3	3	3	0	0	457142	388741
GTGYCAGCMGCCGCGGTAA,CCGYCWATTYMTTTRAGTTT	SILVA (only NR);Bacteria;Bacteroidota;Bacteroidia;Cytophagales;Spirosomaceae;Huanghella;	100	15	1	1	1	0	0	457144	388743
GTGYCAGCMGCCGCGGTAA,CCGYCWATTYMTTTRAGTTT	SILVA (only NR);Bacteria;Bacteroidota;Bacteroidia;Cytophagales;Spirosomaceae;Lacihabitans;	95	15	20	20	19	1	0	457125	388725
GTGYCAGCMGCCGCGGTAA,CCGYCWATTYMTTTRAGTTT	SILVA (only NR);Bacteria;Bacteroidota;Bacteroidia;Cytophagales;Spirosomaceae;Larkinella;	100	15	26	26	26	0	0	457119	388718
GTGYCAGCMGCCGCGGTAA,CCGYCWATTYMTTTRAGTTT	SILVA (only NR);Bacteria;Bacteroidota;Bacteroidia;Cytophagales;Spirosomaceae;Leadbetterella;	89.5	15	19	19	17	2	0	457126	388727
GTGYCAGCMGCCGCGGTAA,CCGYCWATTYMTTTRAGTTT	SILVA (only NR);Bacteria;Bacteroidota;Bacteroidia;Cytophagales;Spirosomaceae;Nibrella;	100	15	5	5	5	0	0	457140	388739
GTGYCAGCMGCCGCGGTAA,CCGYCWATTYMTTTRAGTTT	SILVA (only NR);Bacteria;Bacteroidota;Bacteroidia;Cytophagales;Spirosomaceae;Persicitalea;	100	15	17	17	17	0	0	457128	388727
GTGYCAGCMGCCGCGGTAA,CCGYCWATTYMTTTRAGTTT	SILVA (only NR);Bacteria;Bacteroidota;Bacteroidia;Cytophagales;Spirosomaceae;Pseudarcicella;	90	15	30	30	27	3	0	457115	388717
GTGYCAGCMGCCGCGGTAA,CCGYCWATTYMTTTRAGTTT	SILVA (only NR);Bacteria;Bacteroidota;Bacteroidia;Cytophagales;Spirosomaceae;Rhabdobacter;	100	15	6	6	6	0	0	457139	388738
GTGYCAGCMGCCGCGGTAA,CCGYCWATTYMTTTRAGTTT	SILVA (only NR);Bacteria;Bacteroidota;Bacteroidia;Cytophagales;Spirosomaceae;Rudanella;	100	15	4	4	4	0	0	457141	388740
GTGYCAGCMGCCGCGGTAA,CCGYCWATTYMTTTRAGTTT	SILVA (only NR);Bacteria;Bacteroidota;Bacteroidia;Cytophagales;Spirosomaceae;Runella;	88.9	15	36	36	32	4	0	457109	388712
GTGYCAGCMGCCGCGGTAA,CCGYCWATTYMTTTRAGTTT	SILVA (only NR);Bacteria;Bacteroidota;Bacteroidia;Cytophagales;Spirosomaceae;Spirosoma;	96.9	15	129	129	125	4	0	457016	388619
GTGYCAGCMGCCGCGGTAA,CCGYCWATTYMTTTRAGTTT	SILVA (only NR);Bacteria;Bacteroidota;Bacteroidia;Cytophagales;Spirosomaceae;Taeseokella;	85.7	15	7	7	6	1	0	457138	388738
GTGYCAGCMGCCGCGGTAA,CCGYCWATTYMTTTRAGTTT	SILVA (only NR);Bacteria;Bacteroidota;Bacteroidia;Cytophagales;Spirosomaceae;uncultured;	90.5	15	42	42	38	4	0	457103	388706
GTGYCAGCMGCCGCGGTAA,CCGYCWATTYMTTTRAGTTT	SILVA (only NR);Bacteria;Bacteroidota;Bacteroidia;Cytophagales;Thermonemataceae;	100	15	5	5	5	0	0	457140	388739
GTGYCAGCMGCCGCGGTAA,CCGYCWATTYMTTTRAGTTT	SILVA (only NR);Bacteria;Bacteroidota;Bacteroidia;Cytophagales;Thermonemataceae;Thermonema;	100	15	5	5	5	0	0	457140	388739
GTGYCAGCMGCCGCGGTAA,CCGYCWATTYMTTTRAGTTT	SILVA (only NR);Bacteria;Bacteroidota;Bacteroidia;Cytophagales;uncultured;	84.2	15	19	19	16	3	0	457126	388728
GTGYCAGCMGCCGCGGTAA,CCGYCWATTYMTTTRAGTTT	SILVA (only NR);Bacteria;Bacteroidota;Bacteroidia;Flavobacteriales;	90.7	15.1	9773	9773	8867	906	0	447372	379877
GTGYCAGCMGCCGCGGTAA,CCGYCWATTYMTTTRAGTTT	SILVA (only NR);Bacteria;Bacteroidota;Bacteroidia;Flavobacteriales;Blattabacteriaceae;	70.4	15	267	267	188	79	0	456878	388556
GTGYCAGCMGCCGCGGTAA,CCGYCWATTYMTTTRAGTTT	SILVA (only NR);Bacteria;Bacteroidota;Bacteroidia;Flavobacteriales;Blattabacteriaceae;Blattabacterium;	100	15	46	46	46	0	0	457099	388698
GTGYCAGCMGCCGCGGTAA,CCGYCWATTYMTTTRAGTTT	SILVA (only NR);Bacteria;Bacteroidota;Bacteroidia;Flavobacteriales;Blattabacteriaceae;Candidatus Brownia;	85.7	15	14	14	12	2	0	457131	388732
GTGYCAGCMGCCGCGGTAA,CCGYCWATTYMTTTRAGTTT	SILVA (only NR);Bacteria;Bacteroidota;Bacteroidia;Flavobacteriales;Blattabacteriaceae;Candidatus Sulcia;	56.4	15	117	117	66	51	0	457028	388678
GTGYCAGCMGCCGCGGTAA,CCGYCWATTYMTTTRAGTTT	SILVA (only NR);Bacteria;Bacteroidota;Bacteroidia;Flavobacteriales;Blattabacteriaceae;Candidatus Uzinura;	67.6	15	74	74	50	24	0	457071	388694
GTGYCAGCMGCCGCGGTAA,CCGYCWATTYMTTTRAGTTT	SILVA (only NR);Bacteria;Bacteroidota;Bacteroidia;Flavobacteriales;Blattabacteriaceae;uncultured;	100	15	12	12	12	0	0	457133	388732
GTGYCAGCMGCCGCGGTAA,CCGYCWATTYMTTTRAGTTT	SILVA (only NR);Bacteria;Bacteroidota;Bacteroidia;Flavobacteriales;Crocinitomicaceae;	92.5	15	387	387	358	29	0	456758	388386
GTGYCAGCMGCCGCGGTAA,CCGYCWATTYMTTTRAGTTT	SILVA (only NR);Bacteria;Bacteroidota;Bacteroidia;Flavobacteriales;Crocinitomicaceae;Brumimicrobium;	95.5	15	22	22	21	1	0	457123	388723
GTGYCAGCMGCCGCGGTAA,CCGYCWATTYMTTTRAGTTT	SILVA (only NR);Bacteria;Bacteroidota;Bacteroidia;Flavobacteriales;Crocinitomicaceae;Crocinitomix;	91.7	15	84	84	77	7	0	457061	388667
GTGYCAGCMGCCGCGGTAA,CCGYCWATTYMTTTRAGTTT	SILVA (only NR);Bacteria;Bacteroidota;Bacteroidia;Flavobacteriales;Crocinitomicaceae;Fluviicola;	93	15	230	230	214	16	0	456915	388530
GTGYCAGCMGCCGCGGTAA,CCGYCWATTYMTTTRAGTTT	SILVA (only NR);Bacteria;Bacteroidota;Bacteroidia;Flavobacteriales;Crocinitomicaceae;Lishizhenia;	100	15	3	3	3	0	0	457142	388741
GTGYCAGCMGCCGCGGTAA,CCGYCWATTYMTTTRAGTTT	SILVA (only NR);Bacteria;Bacteroidota;Bacteroidia;Flavobacteriales;Crocinitomicaceae;Salinirepens;	91.7	15	12	12	11	1	0	457133	388733
GTGYCAGCMGCCGCGGTAA,CCGYCWATTYMTTTRAGTTT	SILVA (only NR);Bacteria;Bacteroidota;Bacteroidia;Flavobacteriales;Crocinitomicaceae;Wandonia;	100	15	7	7	7	0	0	457138	388737
GTGYCAGCMGCCGCGGTAA,CCGYCWATTYMTTTRAGTTT	SILVA (only NR);Bacteria;Bacteroidota;Bacteroidia;Flavobacteriales;Crocinitomicaceae;uncultured;	86.2	15	29	29	25	4	0	457116	388719
GTGYCAGCMGCCGCGGTAA,CCGYCWATTYMTTTRAGTTT	SILVA (only NR);Bacteria;Bacteroidota;Bacteroidia;Flavobacteriales;Cryomorphaceae;	91.5	15	425	425	389	36	0	456720	388355
GTGYCAGCMGCCGCGGTAA,CCGYCWATTYMTTTRAGTTT	SILVA (only NR);Bacteria;Bacteroidota;Bacteroidia;Flavobacteriales;Cryomorphaceae;Cryomorpha;	84	15	50	50	42	8	0	457095	388702
GTGYCAGCMGCCGCGGTAA,CCGYCWATTYMTTTRAGTTT	SILVA (only NR);Bacteria;Bacteroidota;Bacteroidia;Flavobacteriales;Cryomorphaceae;Luteibaculum;	87.5	15	8	8	7	1	0	457137	388737
GTGYCAGCMGCCGCGGTAA,CCGYCWATTYMTTTRAGTTT	SILVA (only NR);Bacteria;Bacteroidota;Bacteroidia;Flavobacteriales;Cryomorphaceae;NS10 marine group;	92.7	15	41	41	38	3	0	457104	388706
GTGYCAGCMGCCGCGGTAA,CCGYCWATTYMTTTRAGTTT	SILVA (only NR);Bacteria;Bacteroidota;Bacteroidia;Flavobacteriales;Cryomorphaceae;Owenweeksia;	91.2	15	34	34	31	3	0	457111	388713
GTGYCAGCMGCCGCGGTAA,CCGYCWATTYMTTTRAGTTT	SILVA (only NR);Bacteria;Bacteroidota;Bacteroidia;Flavobacteriales;Cryomorphaceae;Phaeocystidibacter;	100	15	7	7	7	0	0	457138	388737
GTGYCAGCMGCCGCGGTAA,CCGYCWATTYMTTTRAGTTT	SILVA (only NR);Bacteria;Bacteroidota;Bacteroidia;Flavobacteriales;Cryomorphaceae;Vicingus;	88.1	15	67	67	59	8	0	457078	388685
GTGYCAGCMGCCGCGGTAA,CCGYCWATTYMTTTRAGTTT	SILVA (only NR);Bacteria;Bacteroidota;Bacteroidia;Flavobacteriales;Cryomorphaceae;uncultured;	94.4	15	215	215	203	12	0	456930	388541
GTGYCAGCMGCCGCGGTAA,CCGYCWATTYMTTTRAGTTT	SILVA (only NR);Bacteria;Bacteroidota;Bacteroidia;Flavobacteriales;Flavobacteriaceae;	91.9	15.1	6681	6681	6137	544	0	450464	382607
GTGYCAGCMGCCGCGGTAA,CCGYCWATTYMTTTRAGTTT	SILVA (only NR);Bacteria;Bacteroidota;Bacteroidia;Flavobacteriales;Flavobacteriaceae;Actibacter;	95	15	20	20	19	1	0	457125	388725
GTGYCAGCMGCCGCGGTAA,CCGYCWATTYMTTTRAGTTT	SILVA (only NR);Bacteria;Bacteroidota;Bacteroidia;Flavobacteriales;Flavobacteriaceae;Aequorivita;	93.9	15	33	33	31	2	0	457112	388713
GTGYCAGCMGCCGCGGTAA,CCGYCWATTYMTTTRAGTTT	SILVA (only NR);Bacteria;Bacteroidota;Bacteroidia;Flavobacteriales;Flavobacteriaceae;Aestuariibaculum;	100	15	7	7	7	0	0	457138	388737
GTGYCAGCMGCCGCGGTAA,CCGYCWATTYMTTTRAGTTT	SILVA (only NR);Bacteria;Bacteroidota;Bacteroidia;Flavobacteriales;Flavobacteriaceae;Aestuariimonas;	100	15	4	4	4	0	0	457141	388740
GTGYCAGCMGCCGCGGTAA,CCGYCWATTYMTTTRAGTTT	SILVA (only NR);Bacteria;Bacteroidota;Bacteroidia;Flavobacteriales;Flavobacteriaceae;Aestuariivivens;	100	15	3	3	3	0	0	457142	388741
GTGYCAGCMGCCGCGGTAA,CCGYCWATTYMTTTRAGTTT	SILVA (only NR);Bacteria;Bacteroidota;Bacteroidia;Flavobacteriales;Flavobacteriaceae;Algibacter;	97.5	15	40	40	39	1	0	457105	388705
GTGYCAGCMGCCGCGGTAA,CCGYCWATTYMTTTRAGTTT	SILVA (only NR);Bacteria;Bacteroidota;Bacteroidia;Flavobacteriales;Flavobacteriaceae;Algitalea;	90	15	10	10	9	1	0	457135	388735
GTGYCAGCMGCCGCGGTAA,CCGYCWATTYMTTTRAGTTT	SILVA (only NR);Bacteria;Bacteroidota;Bacteroidia;Flavobacteriales;Flavobacteriaceae;Antarcticibacterium;	96.7	15	30	30	29	1	0	457115	388715
GTGYCAGCMGCCGCGGTAA,CCGYCWATTYMTTTRAGTTT	SILVA (only NR);Bacteria;Bacteroidota;Bacteroidia;Flavobacteriales;Flavobacteriaceae;Antarcticimonas;	100	15	2	2	2	0	0	457143	388742
GTGYCAGCMGCCGCGGTAA,CCGYCWATTYMTTTRAGTTT	SILVA (only NR);Bacteria;Bacteroidota;Bacteroidia;Flavobacteriales;Flavobacteriaceae;Aquibacter;	96.3	15	108	108	104	4	0	457037	388640
GTGYCAGCMGCCGCGGTAA,CCGYCWATTYMTTTRAGTTT	SILVA (only NR);Bacteria;Bacteroidota;Bacteroidia;Flavobacteriales;Flavobacteriaceae;Aquimarina;	94	15	67	67	63	4	0	457078	388681
GTGYCAGCMGCCGCGGTAA,CCGYCWATTYMTTTRAGTTT	SILVA (only NR);Bacteria;Bacteroidota;Bacteroidia;Flavobacteriales;Flavobacteriaceae;Arcticiflavibacter;	94.7	15	19	19	18	1	0	457126	388726
GTGYCAGCMGCCGCGGTAA,CCGYCWATTYMTTTRAGTTT	SILVA (only NR);Bacteria;Bacteroidota;Bacteroidia;Flavobacteriales;Flavobacteriaceae;Arenibacter;	98	15	49	49	48	1	0	457096	388696
GTGYCAGCMGCCGCGGTAA,CCGYCWATTYMTTTRAGTTT	SILVA (only NR);Bacteria;Bacteroidota;Bacteroidia;Flavobacteriales;Flavobacteriaceae;Arenitalea;	100	15	1	1	1	0	0	457144	388743
GTGYCAGCMGCCGCGGTAA,CCGYCWATTYMTTTRAGTTT	SILVA (only NR);Bacteria;Bacteroidota;Bacteroidia;Flavobacteriales;Flavobacteriaceae;Ascidiimonas;	100	15	3	3	3	0	0	457142	388741
GTGYCAGCMGCCGCGGTAA,CCGYCWATTYMTTTRAGTTT	SILVA (only NR);Bacteria;Bacteroidota;Bacteroidia;Flavobacteriales;Flavobacteriaceae;Aurantiacicella;	100	15	1	1	1	0	0	457144	388743
GTGYCAGCMGCCGCGGTAA,CCGYCWATTYMTTTRAGTTT	SILVA (only NR);Bacteria;Bacteroidota;Bacteroidia;Flavobacteriales;Flavobacteriaceae;Aurantivirga;	100	15	14	14	14	0	0	457131	388730
GTGYCAGCMGCCGCGGTAA,CCGYCWATTYMTTTRAGTTT	SILVA (only NR);Bacteria;Bacteroidota;Bacteroidia;Flavobacteriales;Flavobacteriaceae;Aureicoccus;	100	15	1	1	1	0	0	457144	388743
GTGYCAGCMGCCGCGGTAA,CCGYCWATTYMTTTRAGTTT	SILVA (only NR);Bacteria;Bacteroidota;Bacteroidia;Flavobacteriales;Flavobacteriaceae;Aureimarina;	100	15	2	2	2	0	0	457143	388742
GTGYCAGCMGCCGCGGTAA,CCGYCWATTYMTTTRAGTTT	SILVA (only NR);Bacteria;Bacteroidota;Bacteroidia;Flavobacteriales;Flavobacteriaceae;Aureisphaera;	100	15	5	5	5	0	0	457140	388739
GTGYCAGCMGCCGCGGTAA,CCGYCWATTYMTTTRAGTTT	SILVA (only NR);Bacteria;Bacteroidota;Bacteroidia;Flavobacteriales;Flavobacteriaceae;Aureitalea;	100	15	2	2	2	0	0	457143	388742
GTGYCAGCMGCCGCGGTAA,CCGYCWATTYMTTTRAGTTT	SILVA (only NR);Bacteria;Bacteroidota;Bacteroidia;Flavobacteriales;Flavobacteriaceae;Aureivirga;	100	15	2	2	2	0	0	457143	388742
GTGYCAGCMGCCGCGGTAA,CCGYCWATTYMTTTRAGTTT	SILVA (only NR);Bacteria;Bacteroidota;Bacteroidia;Flavobacteriales;Flavobacteriaceae;Bizionia;	100	15	22	22	22	0	0	457123	388722
GTGYCAGCMGCCGCGGTAA,CCGYCWATTYMTTTRAGTTT	SILVA (only NR);Bacteria;Bacteroidota;Bacteroidia;Flavobacteriales;Flavobacteriaceae;Capnocytophaga;	83.4	15	482	482	402	80	0	456663	388342
GTGYCAGCMGCCGCGGTAA,CCGYCWATTYMTTTRAGTTT	SILVA (only NR);Bacteria;Bacteroidota;Bacteroidia;Flavobacteriales;Flavobacteriaceae;Cellulophaga;	95.2	15	63	63	60	3	0	457082	388684
GTGYCAGCMGCCGCGGTAA,CCGYCWATTYMTTTRAGTTT	SILVA (only NR);Bacteria;Bacteroidota;Bacteroidia;Flavobacteriales;Flavobacteriaceae;Changchengzhania;	100	15	4	4	4	0	0	457141	388740
GTGYCAGCMGCCGCGGTAA,CCGYCWATTYMTTTRAGTTT	SILVA (only NR);Bacteria;Bacteroidota;Bacteroidia;Flavobacteriales;Flavobacteriaceae;Citreitalea;	88.9	15	9	9	8	1	0	457136	388736
GTGYCAGCMGCCGCGGTAA,CCGYCWATTYMTTTRAGTTT	SILVA (only NR);Bacteria;Bacteroidota;Bacteroidia;Flavobacteriales;Flavobacteriaceae;Coenonia;	60	15	5	5	3	2	0	457140	388741
GTGYCAGCMGCCGCGGTAA,CCGYCWATTYMTTTRAGTTT	SILVA (only NR);Bacteria;Bacteroidota;Bacteroidia;Flavobacteriales;Flavobacteriaceae;Confluentibacter;	88.9	15	9	9	8	1	0	457136	388736
GTGYCAGCMGCCGCGGTAA,CCGYCWATTYMTTTRAGTTT	SILVA (only NR);Bacteria;Bacteroidota;Bacteroidia;Flavobacteriales;Flavobacteriaceae;Corallibacter;	100	15	3	3	3	0	0	457142	388741
GTGYCAGCMGCCGCGGTAA,CCGYCWATTYMTTTRAGTTT	SILVA (only NR);Bacteria;Bacteroidota;Bacteroidia;Flavobacteriales;Flavobacteriaceae;Costertonia;	100	15	6	6	6	0	0	457139	388738
GTGYCAGCMGCCGCGGTAA,CCGYCWATTYMTTTRAGTTT	SILVA (only NR);Bacteria;Bacteroidota;Bacteroidia;Flavobacteriales;Flavobacteriaceae;Croceibacter;	100	15	4	4	4	0	0	457141	388740
GTGYCAGCMGCCGCGGTAA,CCGYCWATTYMTTTRAGTTT	SILVA (only NR);Bacteria;Bacteroidota;Bacteroidia;Flavobacteriales;Flavobacteriaceae;Croceitalea;	100	15	16	16	16	0	0	457129	388728
GTGYCAGCMGCCGCGGTAA,CCGYCWATTYMTTTRAGTTT	SILVA (only NR);Bacteria;Bacteroidota;Bacteroidia;Flavobacteriales;Flavobacteriaceae;Dokdonia;	97.9	15	48	48	47	1	0	457097	388697
GTGYCAGCMGCCGCGGTAA,CCGYCWATTYMTTTRAGTTT	SILVA (only NR);Bacteria;Bacteroidota;Bacteroidia;Flavobacteriales;Flavobacteriaceae;Eudoraea;	88.9	15	9	9	8	1	0	457136	388736
GTGYCAGCMGCCGCGGTAA,CCGYCWATTYMTTTRAGTTT	SILVA (only NR);Bacteria;Bacteroidota;Bacteroidia;Flavobacteriales;Flavobacteriaceae;Euzebyella;	86.7	15	15	15	13	2	0	457130	388731
GTGYCAGCMGCCGCGGTAA,CCGYCWATTYMTTTRAGTTT	SILVA (only NR);Bacteria;Bacteroidota;Bacteroidia;Flavobacteriales;Flavobacteriaceae;Flagellimonas;	75	15	4	4	3	1	0	457141	388741
GTGYCAGCMGCCGCGGTAA,CCGYCWATTYMTTTRAGTTT	SILVA (only NR);Bacteria;Bacteroidota;Bacteroidia;Flavobacteriales;Flavobacteriaceae;Flavicella;	100	15	10	10	10	0	0	457135	388734
GTGYCAGCMGCCGCGGTAA,CCGYCWATTYMTTTRAGTTT	SILVA (only NR);Bacteria;Bacteroidota;Bacteroidia;Flavobacteriales;Flavobacteriaceae;Flavimarina;	85.7	15	7	7	6	1	0	457138	388738
GTGYCAGCMGCCGCGGTAA,CCGYCWATTYMTTTRAGTTT	SILVA (only NR);Bacteria;Bacteroidota;Bacteroidia;Flavobacteriales;Flavobacteriaceae;Flaviramulus;	100	15	2	2	2	0	0	457143	388742
GTGYCAGCMGCCGCGGTAA,CCGYCWATTYMTTTRAGTTT	SILVA (only NR);Bacteria;Bacteroidota;Bacteroidia;Flavobacteriales;Flavobacteriaceae;Flavirhabdus;	86.7	15	15	15	13	2	0	457130	388731
GTGYCAGCMGCCGCGGTAA,CCGYCWATTYMTTTRAGTTT	SILVA (only NR);Bacteria;Bacteroidota;Bacteroidia;Flavobacteriales;Flavobacteriaceae;Flavivirga;	100	15	4	4	4	0	0	457141	388740
GTGYCAGCMGCCGCGGTAA,CCGYCWATTYMTTTRAGTTT	SILVA (only NR);Bacteria;Bacteroidota;Bacteroidia;Flavobacteriales;Flavobacteriaceae;Flavobacterium;	92.2	15	2191	2191	2020	171	0	454954	386724
GTGYCAGCMGCCGCGGTAA,CCGYCWATTYMTTTRAGTTT	SILVA (only NR);Bacteria;Bacteroidota;Bacteroidia;Flavobacteriales;Flavobacteriaceae;Formosa;	86.5	15	104	104	90	14	0	457041	388654
GTGYCAGCMGCCGCGGTAA,CCGYCWATTYMTTTRAGTTT	SILVA (only NR);Bacteria;Bacteroidota;Bacteroidia;Flavobacteriales;Flavobacteriaceae;Frondibacter;	100	15	2	2	2	0	0	457143	388742
GTGYCAGCMGCCGCGGTAA,CCGYCWATTYMTTTRAGTTT	SILVA (only NR);Bacteria;Bacteroidota;Bacteroidia;Flavobacteriales;Flavobacteriaceae;Fulvibacter;	100	15	2	2	2	0	0	457143	388742
GTGYCAGCMGCCGCGGTAA,CCGYCWATTYMTTTRAGTTT	SILVA (only NR);Bacteria;Bacteroidota;Bacteroidia;Flavobacteriales;Flavobacteriaceae;Gaetbulibacter;	100	15	17	17	17	0	0	457128	388727
GTGYCAGCMGCCGCGGTAA,CCGYCWATTYMTTTRAGTTT	SILVA (only NR);Bacteria;Bacteroidota;Bacteroidia;Flavobacteriales;Flavobacteriaceae;Galbibacter;	100	15	6	6	6	0	0	457139	388738
GTGYCAGCMGCCGCGGTAA,CCGYCWATTYMTTTRAGTTT	SILVA (only NR);Bacteria;Bacteroidota;Bacteroidia;Flavobacteriales;Flavobacteriaceae;Gangjinia;	100	15	9	9	9	0	0	457136	388735
GTGYCAGCMGCCGCGGTAA,CCGYCWATTYMTTTRAGTTT	SILVA (only NR);Bacteria;Bacteroidota;Bacteroidia;Flavobacteriales;Flavobacteriaceae;Gelidibacter;	100	15	17	17	17	0	0	457128	388727
GTGYCAGCMGCCGCGGTAA,CCGYCWATTYMTTTRAGTTT	SILVA (only NR);Bacteria;Bacteroidota;Bacteroidia;Flavobacteriales;Flavobacteriaceae;Geojedonia;	100	15	3	3	3	0	0	457142	388741
GTGYCAGCMGCCGCGGTAA,CCGYCWATTYMTTTRAGTTT	SILVA (only NR);Bacteria;Bacteroidota;Bacteroidia;Flavobacteriales;Flavobacteriaceae;Gillisia;	97.3	15	37	37	36	1	0	457108	388708
GTGYCAGCMGCCGCGGTAA,CCGYCWATTYMTTTRAGTTT	SILVA (only NR);Bacteria;Bacteroidota;Bacteroidia;Flavobacteriales;Flavobacteriaceae;Gilvibacter;	100	15	10	10	10	0	0	457135	388734
GTGYCAGCMGCCGCGGTAA,CCGYCWATTYMTTTRAGTTT	SILVA (only NR);Bacteria;Bacteroidota;Bacteroidia;Flavobacteriales;Flavobacteriaceae;Gramella;	100	15	44	44	44	0	0	457101	388700
GTGYCAGCMGCCGCGGTAA,CCGYCWATTYMTTTRAGTTT	SILVA (only NR);Bacteria;Bacteroidota;Bacteroidia;Flavobacteriales;Flavobacteriaceae;Hanstruepera;	100	15	2	2	2	0	0	457143	388742
GTGYCAGCMGCCGCGGTAA,CCGYCWATTYMTTTRAGTTT	SILVA (only NR);Bacteria;Bacteroidota;Bacteroidia;Flavobacteriales;Flavobacteriaceae;Hoppeia;	100	15	12	12	12	0	0	457133	388732
GTGYCAGCMGCCGCGGTAA,CCGYCWATTYMTTTRAGTTT	SILVA (only NR);Bacteria;Bacteroidota;Bacteroidia;Flavobacteriales;Flavobacteriaceae;Hwangdonia;	100	15	3	3	3	0	0	457142	388741
GTGYCAGCMGCCGCGGTAA,CCGYCWATTYMTTTRAGTTT	SILVA (only NR);Bacteria;Bacteroidota;Bacteroidia;Flavobacteriales;Flavobacteriaceae;Hyunsoonleella;	90.9	15	11	11	10	1	0	457134	388734
GTGYCAGCMGCCGCGGTAA,CCGYCWATTYMTTTRAGTTT	SILVA (only NR);Bacteria;Bacteroidota;Bacteroidia;Flavobacteriales;Flavobacteriaceae;Ichthyenterobacterium;	100	15	3	3	3	0	0	457142	388741
GTGYCAGCMGCCGCGGTAA,CCGYCWATTYMTTTRAGTTT	SILVA (only NR);Bacteria;Bacteroidota;Bacteroidia;Flavobacteriales;Flavobacteriaceae;Imtechella;	100	15	2	2	2	0	0	457143	388742
GTGYCAGCMGCCGCGGTAA,CCGYCWATTYMTTTRAGTTT	SILVA (only NR);Bacteria;Bacteroidota;Bacteroidia;Flavobacteriales;Flavobacteriaceae;Jejudonia;	85.7	15	7	7	6	1	0	457138	388738
GTGYCAGCMGCCGCGGTAA,CCGYCWATTYMTTTRAGTTT	SILVA (only NR);Bacteria;Bacteroidota;Bacteroidia;Flavobacteriales;Flavobacteriaceae;Jejuia;	100	15	3	3	3	0	0	457142	388741
GTGYCAGCMGCCGCGGTAA,CCGYCWATTYMTTTRAGTTT	SILVA (only NR);Bacteria;Bacteroidota;Bacteroidia;Flavobacteriales;Flavobacteriaceae;Joostella;	88.9	15	9	9	8	1	0	457136	388736
GTGYCAGCMGCCGCGGTAA,CCGYCWATTYMTTTRAGTTT	SILVA (only NR);Bacteria;Bacteroidota;Bacteroidia;Flavobacteriales;Flavobacteriaceae;Kordia;	93.8	15	32	32	30	2	0	457113	388714
GTGYCAGCMGCCGCGGTAA,CCGYCWATTYMTTTRAGTTT	SILVA (only NR);Bacteria;Bacteroidota;Bacteroidia;Flavobacteriales;Flavobacteriaceae;Kriegella;	100	15	2	2	2	0	0	457143	388742
GTGYCAGCMGCCGCGGTAA,CCGYCWATTYMTTTRAGTTT	SILVA (only NR);Bacteria;Bacteroidota;Bacteroidia;Flavobacteriales;Flavobacteriaceae;Lacinutrix;	100	15	20	20	20	0	0	457125	388724
GTGYCAGCMGCCGCGGTAA,CCGYCWATTYMTTTRAGTTT	SILVA (only NR);Bacteria;Bacteroidota;Bacteroidia;Flavobacteriales;Flavobacteriaceae;Leeuwenhoekiella;	83.3	15	24	24	20	4	0	457121	388724
GTGYCAGCMGCCGCGGTAA,CCGYCWATTYMTTTRAGTTT	SILVA (only NR);Bacteria;Bacteroidota;Bacteroidia;Flavobacteriales;Flavobacteriaceae;Leptobacterium;	100	15	2	2	2	0	0	457143	388742
GTGYCAGCMGCCGCGGTAA,CCGYCWATTYMTTTRAGTTT	SILVA (only NR);Bacteria;Bacteroidota;Bacteroidia;Flavobacteriales;Flavobacteriaceae;Litoribaculum;	100	15	1	1	1	0	0	457144	388743
GTGYCAGCMGCCGCGGTAA,CCGYCWATTYMTTTRAGTTT	SILVA (only NR);Bacteria;Bacteroidota;Bacteroidia;Flavobacteriales;Flavobacteriaceae;Lutaonella;	100	15	1	1	1	0	0	457144	388743
GTGYCAGCMGCCGCGGTAA,CCGYCWATTYMTTTRAGTTT	SILVA (only NR);Bacteria;Bacteroidota;Bacteroidia;Flavobacteriales;Flavobacteriaceae;Lutibacter;	97.1	15	68	68	66	2	0	457077	388678
GTGYCAGCMGCCGCGGTAA,CCGYCWATTYMTTTRAGTTT	SILVA (only NR);Bacteria;Bacteroidota;Bacteroidia;Flavobacteriales;Flavobacteriaceae;Lutimonas;	100	15	14	14	14	0	0	457131	388730
GTGYCAGCMGCCGCGGTAA,CCGYCWATTYMTTTRAGTTT	SILVA (only NR);Bacteria;Bacteroidota;Bacteroidia;Flavobacteriales;Flavobacteriaceae;Mangrovimonas;	100	15	5	5	5	0	0	457140	388739
GTGYCAGCMGCCGCGGTAA,CCGYCWATTYMTTTRAGTTT	SILVA (only NR);Bacteria;Bacteroidota;Bacteroidia;Flavobacteriales;Flavobacteriaceae;Maribacter;	91.1	15	124	124	113	11	0	457021	388631
GTGYCAGCMGCCGCGGTAA,CCGYCWATTYMTTTRAGTTT	SILVA (only NR);Bacteria;Bacteroidota;Bacteroidia;Flavobacteriales;Flavobacteriaceae;Mariniflexile;	100	15	10	10	10	0	0	457135	388734
GTGYCAGCMGCCGCGGTAA,CCGYCWATTYMTTTRAGTTT	SILVA (only NR);Bacteria;Bacteroidota;Bacteroidia;Flavobacteriales;Flavobacteriaceae;Maritimimonas;	91.1	15	135	135	123	12	0	457010	388621
GTGYCAGCMGCCGCGGTAA,CCGYCWATTYMTTTRAGTTT	SILVA (only NR);Bacteria;Bacteroidota;Bacteroidia;Flavobacteriales;Flavobacteriaceae;Marixanthomonas;	100	15	10	10	10	0	0	457135	388734
GTGYCAGCMGCCGCGGTAA,CCGYCWATTYMTTTRAGTTT	SILVA (only NR);Bacteria;Bacteroidota;Bacteroidia;Flavobacteriales;Flavobacteriaceae;Meridianimaribacter;	75	15	4	4	3	1	0	457141	388741
GTGYCAGCMGCCGCGGTAA,CCGYCWATTYMTTTRAGTTT	SILVA (only NR);Bacteria;Bacteroidota;Bacteroidia;Flavobacteriales;Flavobacteriaceae;Mesoflavibacter;	95	15	20	20	19	1	0	457125	388725
GTGYCAGCMGCCGCGGTAA,CCGYCWATTYMTTTRAGTTT	SILVA (only NR);Bacteria;Bacteroidota;Bacteroidia;Flavobacteriales;Flavobacteriaceae;Mesonia;	76	15	25	25	19	6	0	457120	388725
GTGYCAGCMGCCGCGGTAA,CCGYCWATTYMTTTRAGTTT	SILVA (only NR);Bacteria;Bacteroidota;Bacteroidia;Flavobacteriales;Flavobacteriaceae;Muricauda;	92.8	15	111	111	103	8	0	457034	388641
GTGYCAGCMGCCGCGGTAA,CCGYCWATTYMTTTRAGTTT	SILVA (only NR);Bacteria;Bacteroidota;Bacteroidia;Flavobacteriales;Flavobacteriaceae;Muriicola;	87.5	15	8	8	7	1	0	457137	388737
GTGYCAGCMGCCGCGGTAA,CCGYCWATTYMTTTRAGTTT	SILVA (only NR);Bacteria;Bacteroidota;Bacteroidia;Flavobacteriales;Flavobacteriaceae;Myroides;	84.3	15	89	89	75	14	0	457056	388669
GTGYCAGCMGCCGCGGTAA,CCGYCWATTYMTTTRAGTTT	SILVA (only NR);Bacteria;Bacteroidota;Bacteroidia;Flavobacteriales;Flavobacteriaceae;NS2b marine group;	92.6	15	54	54	50	4	0	457091	388694
GTGYCAGCMGCCGCGGTAA,CCGYCWATTYMTTTRAGTTT	SILVA (only NR);Bacteria;Bacteroidota;Bacteroidia;Flavobacteriales;Flavobacteriaceae;NS3a marine group;	82.9	15	35	35	29	6	0	457110	388715
GTGYCAGCMGCCGCGGTAA,CCGYCWATTYMTTTRAGTTT	SILVA (only NR);Bacteria;Bacteroidota;Bacteroidia;Flavobacteriales;Flavobacteriaceae;NS4 marine group;	92.4	15	144	144	133	11	0	457001	388611
GTGYCAGCMGCCGCGGTAA,CCGYCWATTYMTTTRAGTTT	SILVA (only NR);Bacteria;Bacteroidota;Bacteroidia;Flavobacteriales;Flavobacteriaceae;NS5 marine group;	93.2	15	249	249	232	17	0	456896	388512
GTGYCAGCMGCCGCGGTAA,CCGYCWATTYMTTTRAGTTT	SILVA (only NR);Bacteria;Bacteroidota;Bacteroidia;Flavobacteriales;Flavobacteriaceae;Neptunitalea;	100	15	4	4	4	0	0	457141	388740
GTGYCAGCMGCCGCGGTAA,CCGYCWATTYMTTTRAGTTT	SILVA (only NR);Bacteria;Bacteroidota;Bacteroidia;Flavobacteriales;Flavobacteriaceae;Nonlabens;	96.4	15	55	55	53	2	0	457090	388691
GTGYCAGCMGCCGCGGTAA,CCGYCWATTYMTTTRAGTTT	SILVA (only NR);Bacteria;Bacteroidota;Bacteroidia;Flavobacteriales;Flavobacteriaceae;Ochrovirga;	100	15	1	1	1	0	0	457144	388743
GTGYCAGCMGCCGCGGTAA,CCGYCWATTYMTTTRAGTTT	SILVA (only NR);Bacteria;Bacteroidota;Bacteroidia;Flavobacteriales;Flavobacteriaceae;Olleya;	90	15	20	20	18	2	0	457125	388726
GTGYCAGCMGCCGCGGTAA,CCGYCWATTYMTTTRAGTTT	SILVA (only NR);Bacteria;Bacteroidota;Bacteroidia;Flavobacteriales;Flavobacteriaceae;Pibocella;	85.7	15	7	7	6	1	0	457138	388738
GTGYCAGCMGCCGCGGTAA,CCGYCWATTYMTTTRAGTTT	SILVA (only NR);Bacteria;Bacteroidota;Bacteroidia;Flavobacteriales;Flavobacteriaceae;Planktosalinus;	91.7	15	12	12	11	1	0	457133	388733
GTGYCAGCMGCCGCGGTAA,CCGYCWATTYMTTTRAGTTT	SILVA (only NR);Bacteria;Bacteroidota;Bacteroidia;Flavobacteriales;Flavobacteriaceae;Polaribacter;	95.6	15	181	181	173	8	0	456964	388571
GTGYCAGCMGCCGCGGTAA,CCGYCWATTYMTTTRAGTTT	SILVA (only NR);Bacteria;Bacteroidota;Bacteroidia;Flavobacteriales;Flavobacteriaceae;Postechiella;	100	15	3	3	3	0	0	457142	388741
GTGYCAGCMGCCGCGGTAA,CCGYCWATTYMTTTRAGTTT	SILVA (only NR);Bacteria;Bacteroidota;Bacteroidia;Flavobacteriales;Flavobacteriaceae;Pricia;	90	15	10	10	9	1	0	457135	388735
GTGYCAGCMGCCGCGGTAA,CCGYCWATTYMTTTRAGTTT	SILVA (only NR);Bacteria;Bacteroidota;Bacteroidia;Flavobacteriales;Flavobacteriaceae;Pseudofulvibacter;	91.5	15	129	129	118	11	0	457016	388626
GTGYCAGCMGCCGCGGTAA,CCGYCWATTYMTTTRAGTTT	SILVA (only NR);Bacteria;Bacteroidota;Bacteroidia;Flavobacteriales;Flavobacteriaceae;Pseudozobellia;	100	15	2	2	2	0	0	457143	388742
GTGYCAGCMGCCGCGGTAA,CCGYCWATTYMTTTRAGTTT	SILVA (only NR);Bacteria;Bacteroidota;Bacteroidia;Flavobacteriales;Flavobacteriaceae;Psychroflexus;	88.3	15	103	103	91	12	0	457042	388653
GTGYCAGCMGCCGCGGTAA,CCGYCWATTYMTTTRAGTTT	SILVA (only NR);Bacteria;Bacteroidota;Bacteroidia;Flavobacteriales;Flavobacteriaceae;Psychroserpens;	91.4	15	35	35	32	3	0	457110	388712
GTGYCAGCMGCCGCGGTAA,CCGYCWATTYMTTTRAGTTT	SILVA (only NR);Bacteria;Bacteroidota;Bacteroidia;Flavobacteriales;Flavobacteriaceae;Pustulibacterium;	100	15	1	1	1	0	0	457144	388743
GTGYCAGCMGCCGCGGTAA,CCGYCWATTYMTTTRAGTTT	SILVA (only NR);Bacteria;Bacteroidota;Bacteroidia;Flavobacteriales;Flavobacteriaceae;Robertkochia;	100	15	1	1	1	0	0	457144	388743
GTGYCAGCMGCCGCGGTAA,CCGYCWATTYMTTTRAGTTT	SILVA (only NR);Bacteria;Bacteroidota;Bacteroidia;Flavobacteriales;Flavobacteriaceae;Robiginitalea;	87	15	46	46	40	6	0	457099	388704
GTGYCAGCMGCCGCGGTAA,CCGYCWATTYMTTTRAGTTT	SILVA (only NR);Bacteria;Bacteroidota;Bacteroidia;Flavobacteriales;Flavobacteriaceae;Sabulilitoribacter;	50	15	2	2	1	1	0	457143	388743
GTGYCAGCMGCCGCGGTAA,CCGYCWATTYMTTTRAGTTT	SILVA (only NR);Bacteria;Bacteroidota;Bacteroidia;Flavobacteriales;Flavobacteriaceae;Salegentibacter;	84.1	15	82	82	69	13	0	457063	388675
GTGYCAGCMGCCGCGGTAA,CCGYCWATTYMTTTRAGTTT	SILVA (only NR);Bacteria;Bacteroidota;Bacteroidia;Flavobacteriales;Flavobacteriaceae;Salinimicrobium;	91.1	15	79	79	72	7	0	457066	388672
GTGYCAGCMGCCGCGGTAA,CCGYCWATTYMTTTRAGTTT	SILVA (only NR);Bacteria;Bacteroidota;Bacteroidia;Flavobacteriales;Flavobacteriaceae;Sediminibacter;	75	15	4	4	3	1	0	457141	388741
GTGYCAGCMGCCGCGGTAA,CCGYCWATTYMTTTRAGTTT	SILVA (only NR);Bacteria;Bacteroidota;Bacteroidia;Flavobacteriales;Flavobacteriaceae;Sediminicola;	100	15	14	14	14	0	0	457131	388730
GTGYCAGCMGCCGCGGTAA,CCGYCWATTYMTTTRAGTTT	SILVA (only NR);Bacteria;Bacteroidota;Bacteroidia;Flavobacteriales;Flavobacteriaceae;Seonamhaeicola;	100	15	14	14	14	0	0	457131	388730
GTGYCAGCMGCCGCGGTAA,CCGYCWATTYMTTTRAGTTT	SILVA (only NR);Bacteria;Bacteroidota;Bacteroidia;Flavobacteriales;Flavobacteriaceae;Siansivirga;	100	15	3	3	3	0	0	457142	388741
GTGYCAGCMGCCGCGGTAA,CCGYCWATTYMTTTRAGTTT	SILVA (only NR);Bacteria;Bacteroidota;Bacteroidia;Flavobacteriales;Flavobacteriaceae;Sinomicrobium;	100	15	11	11	11	0	0	457134	388733
GTGYCAGCMGCCGCGGTAA,CCGYCWATTYMTTTRAGTTT	SILVA (only NR);Bacteria;Bacteroidota;Bacteroidia;Flavobacteriales;Flavobacteriaceae;Snuella;	50	15	2	2	1	1	0	457143	388743
GTGYCAGCMGCCGCGGTAA,CCGYCWATTYMTTTRAGTTT	SILVA (only NR);Bacteria;Bacteroidota;Bacteroidia;Flavobacteriales;Flavobacteriaceae;Spongiibacterium;	100	15	7	7	7	0	0	457138	388737
GTGYCAGCMGCCGCGGTAA,CCGYCWATTYMTTTRAGTTT	SILVA (only NR);Bacteria;Bacteroidota;Bacteroidia;Flavobacteriales;Flavobacteriaceae;Spongiiferula;	100	15	2	2	2	0	0	457143	388742
GTGYCAGCMGCCGCGGTAA,CCGYCWATTYMTTTRAGTTT	SILVA (only NR);Bacteria;Bacteroidota;Bacteroidia;Flavobacteriales;Flavobacteriaceae;Spongiimicrobium;	100	15	5	5	5	0	0	457140	388739
GTGYCAGCMGCCGCGGTAA,CCGYCWATTYMTTTRAGTTT	SILVA (only NR);Bacteria;Bacteroidota;Bacteroidia;Flavobacteriales;Flavobacteriaceae;Spongiimonas;	100	15	5	5	5	0	0	457140	388739
GTGYCAGCMGCCGCGGTAA,CCGYCWATTYMTTTRAGTTT	SILVA (only NR);Bacteria;Bacteroidota;Bacteroidia;Flavobacteriales;Flavobacteriaceae;Spongiivirga;	100	15	5	5	5	0	0	457140	388739
GTGYCAGCMGCCGCGGTAA,CCGYCWATTYMTTTRAGTTT	SILVA (only NR);Bacteria;Bacteroidota;Bacteroidia;Flavobacteriales;Flavobacteriaceae;Subsaxibacter;	88.2	15	17	17	15	2	0	457128	388729
GTGYCAGCMGCCGCGGTAA,CCGYCWATTYMTTTRAGTTT	SILVA (only NR);Bacteria;Bacteroidota;Bacteroidia;Flavobacteriales;Flavobacteriaceae;Subsaximicrobium;	100	15	4	4	4	0	0	457141	388740
GTGYCAGCMGCCGCGGTAA,CCGYCWATTYMTTTRAGTTT	SILVA (only NR);Bacteria;Bacteroidota;Bacteroidia;Flavobacteriales;Flavobacteriaceae;Sufflavibacter;	100	15	1	1	1	0	0	457144	388743
GTGYCAGCMGCCGCGGTAA,CCGYCWATTYMTTTRAGTTT	SILVA (only NR);Bacteria;Bacteroidota;Bacteroidia;Flavobacteriales;Flavobacteriaceae;Sungkyunkwania;	100	15	4	4	4	0	0	457141	388740
GTGYCAGCMGCCGCGGTAA,CCGYCWATTYMTTTRAGTTT	SILVA (only NR);Bacteria;Bacteroidota;Bacteroidia;Flavobacteriales;Flavobacteriaceae;Tamlana;	83.3	15	18	18	15	3	0	457127	388729
GTGYCAGCMGCCGCGGTAA,CCGYCWATTYMTTTRAGTTT	SILVA (only NR);Bacteria;Bacteroidota;Bacteroidia;Flavobacteriales;Flavobacteriaceae;Tenacibaculum;	93.4	15	227	227	212	15	0	456918	388532
GTGYCAGCMGCCGCGGTAA,CCGYCWATTYMTTTRAGTTT	SILVA (only NR);Bacteria;Bacteroidota;Bacteroidia;Flavobacteriales;Flavobacteriaceae;Ulvibacter;	88.9	15	63	63	56	7	0	457082	388688
GTGYCAGCMGCCGCGGTAA,CCGYCWATTYMTTTRAGTTT	SILVA (only NR);Bacteria;Bacteroidota;Bacteroidia;Flavobacteriales;Flavobacteriaceae;Vitellibacter;	91.3	15	23	23	21	2	0	457122	388723
GTGYCAGCMGCCGCGGTAA,CCGYCWATTYMTTTRAGTTT	SILVA (only NR);Bacteria;Bacteroidota;Bacteroidia;Flavobacteriales;Flavobacteriaceae;Wenyingzhuangia;	100	15	12	12	12	0	0	457133	388732
GTGYCAGCMGCCGCGGTAA,CCGYCWATTYMTTTRAGTTT	SILVA (only NR);Bacteria;Bacteroidota;Bacteroidia;Flavobacteriales;Flavobacteriaceae;Winogradskyella;	96.2	15	131	131	126	5	0	457014	388618
GTGYCAGCMGCCGCGGTAA,CCGYCWATTYMTTTRAGTTT	SILVA (only NR);Bacteria;Bacteroidota;Bacteroidia;Flavobacteriales;Flavobacteriaceae;Xanthomarina;	66.7	15	6	6	4	2	0	457139	388740
GTGYCAGCMGCCGCGGTAA,CCGYCWATTYMTTTRAGTTT	SILVA (only NR);Bacteria;Bacteroidota;Bacteroidia;Flavobacteriales;Flavobacteriaceae;Yeosuana;	100	15	3	3	3	0	0	457142	388741
GTGYCAGCMGCCGCGGTAA,CCGYCWATTYMTTTRAGTTT	SILVA (only NR);Bacteria;Bacteroidota;Bacteroidia;Flavobacteriales;Flavobacteriaceae;Zeaxanthinibacter;	95.5	15	22	22	21	1	0	457123	388723
GTGYCAGCMGCCGCGGTAA,CCGYCWATTYMTTTRAGTTT	SILVA (only NR);Bacteria;Bacteroidota;Bacteroidia;Flavobacteriales;Flavobacteriaceae;Zhouia;	100	15	2	2	2	0	0	457143	388742
GTGYCAGCMGCCGCGGTAA,CCGYCWATTYMTTTRAGTTT	SILVA (only NR);Bacteria;Bacteroidota;Bacteroidia;Flavobacteriales;Flavobacteriaceae;Zobellia;	100	15	19	19	19	0	0	457126	388725
GTGYCAGCMGCCGCGGTAA,CCGYCWATTYMTTTRAGTTT	SILVA (only NR);Bacteria;Bacteroidota;Bacteroidia;Flavobacteriales;Flavobacteriaceae;Zunongwangia;	87.5	15	16	16	14	2	0	457129	388730
GTGYCAGCMGCCGCGGTAA,CCGYCWATTYMTTTRAGTTT	SILVA (only NR);Bacteria;Bacteroidota;Bacteroidia;Flavobacteriales;Flavobacteriaceae;uncultured;	91.1	15	361	361	329	32	0	456784	388415
GTGYCAGCMGCCGCGGTAA,CCGYCWATTYMTTTRAGTTT	SILVA (only NR);Bacteria;Bacteroidota;Bacteroidia;Flavobacteriales;Flavobacteriales Incertae Sedis;	90.9	15	11	11	10	1	0	457134	388734
GTGYCAGCMGCCGCGGTAA,CCGYCWATTYMTTTRAGTTT	SILVA (only NR);Bacteria;Bacteroidota;Bacteroidia;Flavobacteriales;Flavobacteriales Incertae Sedis;Ichthyobacterium;	90.9	15	11	11	10	1	0	457134	388734
GTGYCAGCMGCCGCGGTAA,CCGYCWATTYMTTTRAGTTT	SILVA (only NR);Bacteria;Bacteroidota;Bacteroidia;Flavobacteriales;NS7 marine group;	90.5	15	42	42	38	4	0	457103	388706
GTGYCAGCMGCCGCGGTAA,CCGYCWATTYMTTTRAGTTT	SILVA (only NR);Bacteria;Bacteroidota;Bacteroidia;Flavobacteriales;NS9 marine group;	93.3	15	477	477	445	32	0	456668	388299
GTGYCAGCMGCCGCGGTAA,CCGYCWATTYMTTTRAGTTT	SILVA (only NR);Bacteria;Bacteroidota;Bacteroidia;Flavobacteriales;Schleiferiaceae;	91.7	15	48	48	44	4	0	457097	388700
GTGYCAGCMGCCGCGGTAA,CCGYCWATTYMTTTRAGTTT	SILVA (only NR);Bacteria;Bacteroidota;Bacteroidia;Flavobacteriales;Schleiferiaceae;Schleiferia;	91.7	15	48	48	44	4	0	457097	388700
GTGYCAGCMGCCGCGGTAA,CCGYCWATTYMTTTRAGTTT	SILVA (only NR);Bacteria;Bacteroidota;Bacteroidia;Flavobacteriales;Weeksellaceae;	87.6	15	1433	1433	1256	177	0	455712	387488
GTGYCAGCMGCCGCGGTAA,CCGYCWATTYMTTTRAGTTT	SILVA (only NR);Bacteria;Bacteroidota;Bacteroidia;Flavobacteriales;Weeksellaceae;Algoriella;	100	15	2	2	2	0	0	457143	388742
GTGYCAGCMGCCGCGGTAA,CCGYCWATTYMTTTRAGTTT	SILVA (only NR);Bacteria;Bacteroidota;Bacteroidia;Flavobacteriales;Weeksellaceae;Apibacter;	88.9	15	9	9	8	1	0	457136	388736
GTGYCAGCMGCCGCGGTAA,CCGYCWATTYMTTTRAGTTT	SILVA (only NR);Bacteria;Bacteroidota;Bacteroidia;Flavobacteriales;Weeksellaceae;Bergeyella;	78.3	15	138	138	108	30	0	457007	388636
GTGYCAGCMGCCGCGGTAA,CCGYCWATTYMTTTRAGTTT	SILVA (only NR);Bacteria;Bacteroidota;Bacteroidia;Flavobacteriales;Weeksellaceae;Candidatus Hemobacterium;	100	15	1	1	1	0	0	457144	388743
GTGYCAGCMGCCGCGGTAA,CCGYCWATTYMTTTRAGTTT	SILVA (only NR);Bacteria;Bacteroidota;Bacteroidia;Flavobacteriales;Weeksellaceae;Chishuiella;	75	15	4	4	3	1	0	457141	388741
GTGYCAGCMGCCGCGGTAA,CCGYCWATTYMTTTRAGTTT	SILVA (only NR);Bacteria;Bacteroidota;Bacteroidia;Flavobacteriales;Weeksellaceae;Chryseobacterium;	94.5	15	750	750	709	41	0	456395	388035
GTGYCAGCMGCCGCGGTAA,CCGYCWATTYMTTTRAGTTT	SILVA (only NR);Bacteria;Bacteroidota;Bacteroidia;Flavobacteriales;Weeksellaceae;Cloacibacterium;	65.2	15	227	227	148	79	0	456918	388596
GTGYCAGCMGCCGCGGTAA,CCGYCWATTYMTTTRAGTTT	SILVA (only NR);Bacteria;Bacteroidota;Bacteroidia;Flavobacteriales;Weeksellaceae;Cruoricaptor;	100	15	2	2	2	0	0	457143	388742
GTGYCAGCMGCCGCGGTAA,CCGYCWATTYMTTTRAGTTT	SILVA (only NR);Bacteria;Bacteroidota;Bacteroidia;Flavobacteriales;Weeksellaceae;Elizabethkingia;	95.2	15	62	62	59	3	0	457083	388685
GTGYCAGCMGCCGCGGTAA,CCGYCWATTYMTTTRAGTTT	SILVA (only NR);Bacteria;Bacteroidota;Bacteroidia;Flavobacteriales;Weeksellaceae;Empedobacter;	85.2	15	27	27	23	4	0	457118	388721
GTGYCAGCMGCCGCGGTAA,CCGYCWATTYMTTTRAGTTT	SILVA (only NR);Bacteria;Bacteroidota;Bacteroidia;Flavobacteriales;Weeksellaceae;Moheibacter;	95.3	15	43	43	41	2	0	457102	388703
GTGYCAGCMGCCGCGGTAA,CCGYCWATTYMTTTRAGTTT	SILVA (only NR);Bacteria;Bacteroidota;Bacteroidia;Flavobacteriales;Weeksellaceae;Ornithobacterium;	86.1	15	36	36	31	5	0	457109	388713
GTGYCAGCMGCCGCGGTAA,CCGYCWATTYMTTTRAGTTT	SILVA (only NR);Bacteria;Bacteroidota;Bacteroidia;Flavobacteriales;Weeksellaceae;Riemerella;	91.2	15	34	34	31	3	0	457111	388713
GTGYCAGCMGCCGCGGTAA,CCGYCWATTYMTTTRAGTTT	SILVA (only NR);Bacteria;Bacteroidota;Bacteroidia;Flavobacteriales;Weeksellaceae;Soonwooa;	80	15	5	5	4	1	0	457140	388740
GTGYCAGCMGCCGCGGTAA,CCGYCWATTYMTTTRAGTTT	SILVA (only NR);Bacteria;Bacteroidota;Bacteroidia;Flavobacteriales;Weeksellaceae;Wautersiella;	100	15	3	3	3	0	0	457142	388741
GTGYCAGCMGCCGCGGTAA,CCGYCWATTYMTTTRAGTTT	SILVA (only NR);Bacteria;Bacteroidota;Bacteroidia;Flavobacteriales;Weeksellaceae;Weeksella;	80	15	10	10	8	2	0	457135	388736
GTGYCAGCMGCCGCGGTAA,CCGYCWATTYMTTTRAGTTT	SILVA (only NR);Bacteria;Bacteroidota;Bacteroidia;Flavobacteriales;Weeksellaceae;uncultured;	94.4	15	72	72	68	4	0	457073	388676
GTGYCAGCMGCCGCGGTAA,CCGYCWATTYMTTTRAGTTT	SILVA (only NR);Bacteria;Bacteroidota;Bacteroidia;ML602M-17;	100	15	10	10	10	0	0	457135	388734
GTGYCAGCMGCCGCGGTAA,CCGYCWATTYMTTTRAGTTT	SILVA (only NR);Bacteria;Bacteroidota;Bacteroidia;SM1A07;	93.2	15	59	59	55	4	0	457086	388689
GTGYCAGCMGCCGCGGTAA,CCGYCWATTYMTTTRAGTTT	SILVA (only NR);Bacteria;Bacteroidota;Bacteroidia;Sphingobacteriales;	91	15	2824	2824	2570	254	0	454321	386174
GTGYCAGCMGCCGCGGTAA,CCGYCWATTYMTTTRAGTTT	SILVA (only NR);Bacteria;Bacteroidota;Bacteroidia;Sphingobacteriales;ADurb.Bin408;	100	15	7	7	7	0	0	457138	388737
GTGYCAGCMGCCGCGGTAA,CCGYCWATTYMTTTRAGTTT	SILVA (only NR);Bacteria;Bacteroidota;Bacteroidia;Sphingobacteriales;AKYH767;	88.7	15	106	106	94	12	0	457039	388650
GTGYCAGCMGCCGCGGTAA,CCGYCWATTYMTTTRAGTTT	SILVA (only NR);Bacteria;Bacteroidota;Bacteroidia;Sphingobacteriales;CMW-169;	85.7	15	7	7	6	1	0	457138	388738
GTGYCAGCMGCCGCGGTAA,CCGYCWATTYMTTTRAGTTT	SILVA (only NR);Bacteria;Bacteroidota;Bacteroidia;Sphingobacteriales;CWT CU03-E12;	100	15	6	6	6	0	0	457139	388738
GTGYCAGCMGCCGCGGTAA,CCGYCWATTYMTTTRAGTTT	SILVA (only NR);Bacteria;Bacteroidota;Bacteroidia;Sphingobacteriales;E6aC02;	77.9	15	86	86	67	19	0	457059	388677
GTGYCAGCMGCCGCGGTAA,CCGYCWATTYMTTTRAGTTT	SILVA (only NR);Bacteria;Bacteroidota;Bacteroidia;Sphingobacteriales;FFCH9454;	100	15	6	6	6	0	0	457139	388738
GTGYCAGCMGCCGCGGTAA,CCGYCWATTYMTTTRAGTTT	SILVA (only NR);Bacteria;Bacteroidota;Bacteroidia;Sphingobacteriales;GWF2-29-10;	100	15	5	5	5	0	0	457140	388739
GTGYCAGCMGCCGCGGTAA,CCGYCWATTYMTTTRAGTTT	SILVA (only NR);Bacteria;Bacteroidota;Bacteroidia;Sphingobacteriales;KD1-131;	93.3	15	15	15	14	1	0	457130	388730
GTGYCAGCMGCCGCGGTAA,CCGYCWATTYMTTTRAGTTT	SILVA (only NR);Bacteria;Bacteroidota;Bacteroidia;Sphingobacteriales;KD3-93;	93.9	15	49	49	46	3	0	457096	388698
GTGYCAGCMGCCGCGGTAA,CCGYCWATTYMTTTRAGTTT	SILVA (only NR);Bacteria;Bacteroidota;Bacteroidia;Sphingobacteriales;Lentimicrobiaceae;	86.9	15	534	534	464	70	0	456611	388280
GTGYCAGCMGCCGCGGTAA,CCGYCWATTYMTTTRAGTTT	SILVA (only NR);Bacteria;Bacteroidota;Bacteroidia;Sphingobacteriales;Lentimicrobiaceae;Lentimicrobium;	85.3	15	266	266	227	39	0	456879	388517
GTGYCAGCMGCCGCGGTAA,CCGYCWATTYMTTTRAGTTT	SILVA (only NR);Bacteria;Bacteroidota;Bacteroidia;Sphingobacteriales;LiUU-11-161;	90	15	20	20	18	2	0	457125	388726
GTGYCAGCMGCCGCGGTAA,CCGYCWATTYMTTTRAGTTT	SILVA (only NR);Bacteria;Bacteroidota;Bacteroidia;Sphingobacteriales;NS11-12 marine group;	91.8	15	196	196	180	16	0	456949	388564
GTGYCAGCMGCCGCGGTAA,CCGYCWATTYMTTTRAGTTT	SILVA (only NR);Bacteria;Bacteroidota;Bacteroidia;Sphingobacteriales;S15-21;	100	15	2	2	2	0	0	457143	388742
GTGYCAGCMGCCGCGGTAA,CCGYCWATTYMTTTRAGTTT	SILVA (only NR);Bacteria;Bacteroidota;Bacteroidia;Sphingobacteriales;S15A-MN91;	78.6	15	14	14	11	3	0	457131	388733
GTGYCAGCMGCCGCGGTAA,CCGYCWATTYMTTTRAGTTT	SILVA (only NR);Bacteria;Bacteroidota;Bacteroidia;Sphingobacteriales;SBYC-2600;	100	15	3	3	3	0	0	457142	388741
GTGYCAGCMGCCGCGGTAA,CCGYCWATTYMTTTRAGTTT	SILVA (only NR);Bacteria;Bacteroidota;Bacteroidia;Sphingobacteriales;ST-12K33;	93.9	15	49	49	46	3	0	457096	388698
GTGYCAGCMGCCGCGGTAA,CCGYCWATTYMTTTRAGTTT	SILVA (only NR);Bacteria;Bacteroidota;Bacteroidia;Sphingobacteriales;Sphingobacteriaceae;	92.7	15	1491	1491	1382	109	0	455654	387362
GTGYCAGCMGCCGCGGTAA,CCGYCWATTYMTTTRAGTTT	SILVA (only NR);Bacteria;Bacteroidota;Bacteroidia;Sphingobacteriales;Sphingobacteriaceae;Anseongella;	100	15	8	8	8	0	0	457137	388736
GTGYCAGCMGCCGCGGTAA,CCGYCWATTYMTTTRAGTTT	SILVA (only NR);Bacteria;Bacteroidota;Bacteroidia;Sphingobacteriales;Sphingobacteriaceae;Arcticibacter;	100	15	22	22	22	0	0	457123	388722
GTGYCAGCMGCCGCGGTAA,CCGYCWATTYMTTTRAGTTT	SILVA (only NR);Bacteria;Bacteroidota;Bacteroidia;Sphingobacteriales;Sphingobacteriaceae;Mucilaginibacter;	96.4	15	309	309	298	11	0	456836	388446
GTGYCAGCMGCCGCGGTAA,CCGYCWATTYMTTTRAGTTT	SILVA (only NR);Bacteria;Bacteroidota;Bacteroidia;Sphingobacteriales;Sphingobacteriaceae;Nubsella;	95.2	15	21	21	20	1	0	457124	388724
GTGYCAGCMGCCGCGGTAA,CCGYCWATTYMTTTRAGTTT	SILVA (only NR);Bacteria;Bacteroidota;Bacteroidia;Sphingobacteriales;Sphingobacteriaceae;Olivibacter;	97	15	33	33	32	1	0	457112	388712
GTGYCAGCMGCCGCGGTAA,CCGYCWATTYMTTTRAGTTT	SILVA (only NR);Bacteria;Bacteroidota;Bacteroidia;Sphingobacteriales;Sphingobacteriaceae;Parapedobacter;	94.1	15	51	51	48	3	0	457094	388696
GTGYCAGCMGCCGCGGTAA,CCGYCWATTYMTTTRAGTTT	SILVA (only NR);Bacteria;Bacteroidota;Bacteroidia;Sphingobacteriales;Sphingobacteriaceae;Pedobacter;	92.9	15	518	518	481	37	0	456627	388263
GTGYCAGCMGCCGCGGTAA,CCGYCWATTYMTTTRAGTTT	SILVA (only NR);Bacteria;Bacteroidota;Bacteroidia;Sphingobacteriales;Sphingobacteriaceae;Pelobium;	100	15	4	4	4	0	0	457141	388740
GTGYCAGCMGCCGCGGTAA,CCGYCWATTYMTTTRAGTTT	SILVA (only NR);Bacteria;Bacteroidota;Bacteroidia;Sphingobacteriales;Sphingobacteriaceae;Pseudopedobacter;	88.9	15	18	18	16	2	0	457127	388728
GTGYCAGCMGCCGCGGTAA,CCGYCWATTYMTTTRAGTTT	SILVA (only NR);Bacteria;Bacteroidota;Bacteroidia;Sphingobacteriales;Sphingobacteriaceae;Pseudosphingobacterium;	100	15	6	6	6	0	0	457139	388738
GTGYCAGCMGCCGCGGTAA,CCGYCWATTYMTTTRAGTTT	SILVA (only NR);Bacteria;Bacteroidota;Bacteroidia;Sphingobacteriales;Sphingobacteriaceae;Solitalea;	88.2	15	34	34	30	4	0	457111	388714
GTGYCAGCMGCCGCGGTAA,CCGYCWATTYMTTTRAGTTT	SILVA (only NR);Bacteria;Bacteroidota;Bacteroidia;Sphingobacteriales;Sphingobacteriaceae;Sphingobacterium;	88.4	15	380	380	336	44	0	456765	388408
GTGYCAGCMGCCGCGGTAA,CCGYCWATTYMTTTRAGTTT	SILVA (only NR);Bacteria;Bacteroidota;Bacteroidia;Sphingobacteriales;Sphingobacteriaceae;uncultured;	92.4	15	79	79	73	6	0	457066	388671
GTGYCAGCMGCCGCGGTAA,CCGYCWATTYMTTTRAGTTT	SILVA (only NR);Bacteria;Bacteroidota;Bacteroidia;Sphingobacteriales;Z4MB62;	100	15	3	3	3	0	0	457142	388741
GTGYCAGCMGCCGCGGTAA,CCGYCWATTYMTTTRAGTTT	SILVA (only NR);Bacteria;Bacteroidota;Bacteroidia;Sphingobacteriales;env.OPS 17;	92.9	15	212	212	197	15	0	456933	388547
GTGYCAGCMGCCGCGGTAA,CCGYCWATTYMTTTRAGTTT	SILVA (only NR);Bacteria;Bacteroidota;Bacteroidia;Sphingobacteriales;s74e-6049;	100	15	4	4	4	0	0	457141	388740
GTGYCAGCMGCCGCGGTAA,CCGYCWATTYMTTTRAGTTT	SILVA (only NR);Bacteria;Bacteroidota;Bacteroidia;Sphingobacteriales;uncultured;	100	15	3	3	3	0	0	457142	388741
GTGYCAGCMGCCGCGGTAA,CCGYCWATTYMTTTRAGTTT	SILVA (only NR);Bacteria;Bacteroidota;Chlorobia;	0.7	14.9	153	153	1	152	0	456992	388743
GTGYCAGCMGCCGCGGTAA,CCGYCWATTYMTTTRAGTTT	SILVA (only NR);Bacteria;Bacteroidota;Chlorobia;Chlorobiales;	0.7	14.9	153	153	1	152	0	456992	388743
GTGYCAGCMGCCGCGGTAA,CCGYCWATTYMTTTRAGTTT	SILVA (only NR);Bacteria;Bacteroidota;Chlorobia;Chlorobiales;Chlorobiaceae;	0	0	134	134	0	134	0	457011	388744
GTGYCAGCMGCCGCGGTAA,CCGYCWATTYMTTTRAGTTT	SILVA (only NR);Bacteria;Bacteroidota;Chlorobia;Chlorobiales;Chlorobiaceae;Chlorobaculum;	0	0	38	38	0	38	0	457107	388744
GTGYCAGCMGCCGCGGTAA,CCGYCWATTYMTTTRAGTTT	SILVA (only NR);Bacteria;Bacteroidota;Chlorobia;Chlorobiales;Chlorobiaceae;Chlorobium;	0	0	70	70	0	70	0	457075	388744
GTGYCAGCMGCCGCGGTAA,CCGYCWATTYMTTTRAGTTT	SILVA (only NR);Bacteria;Bacteroidota;Chlorobia;Chlorobiales;Chlorobiaceae;Prosthecochloris;	0	0	23	23	0	23	0	457122	388744
GTGYCAGCMGCCGCGGTAA,CCGYCWATTYMTTTRAGTTT	SILVA (only NR);Bacteria;Bacteroidota;Chlorobia;Chlorobiales;Chlorobiaceae;uncultured;	0	0	3	3	0	3	0	457142	388744
GTGYCAGCMGCCGCGGTAA,CCGYCWATTYMTTTRAGTTT	SILVA (only NR);Bacteria;Bacteroidota;Chlorobia;Chlorobiales;Chloroherpetonaceae;	5.3	15	19	19	1	18	0	457126	388743
GTGYCAGCMGCCGCGGTAA,CCGYCWATTYMTTTRAGTTT	SILVA (only NR);Bacteria;Bacteroidota;Chlorobia;Chlorobiales;Chloroherpetonaceae;Chloroherpeton;	25	15	4	4	1	3	0	457141	388743
GTGYCAGCMGCCGCGGTAA,CCGYCWATTYMTTTRAGTTT	SILVA (only NR);Bacteria;Bacteroidota;Chlorobia;Chlorobiales;Chloroherpetonaceae;GBChlB;	0	0	15	15	0	15	0	457130	388744
GTGYCAGCMGCCGCGGTAA,CCGYCWATTYMTTTRAGTTT	SILVA (only NR);Bacteria;Bacteroidota;Ignavibacteria;	93.4	15	378	378	353	25	0	456767	388391
GTGYCAGCMGCCGCGGTAA,CCGYCWATTYMTTTRAGTTT	SILVA (only NR);Bacteria;Bacteroidota;Ignavibacteria;Ignavibacteriales;	92.2	15	282	282	260	22	0	456863	388484
GTGYCAGCMGCCGCGGTAA,CCGYCWATTYMTTTRAGTTT	SILVA (only NR);Bacteria;Bacteroidota;Ignavibacteria;Ignavibacteriales;BSN166;	83.3	15	6	6	5	1	0	457139	388739
GTGYCAGCMGCCGCGGTAA,CCGYCWATTYMTTTRAGTTT	SILVA (only NR);Bacteria;Bacteroidota;Ignavibacteria;Ignavibacteriales;BSV40;	100	15	11	11	11	0	0	457134	388733
GTGYCAGCMGCCGCGGTAA,CCGYCWATTYMTTTRAGTTT	SILVA (only NR);Bacteria;Bacteroidota;Ignavibacteria;Ignavibacteriales;Ignavibacteriaceae;	88.2	15	76	76	67	9	0	457069	388677
GTGYCAGCMGCCGCGGTAA,CCGYCWATTYMTTTRAGTTT	SILVA (only NR);Bacteria;Bacteroidota;Ignavibacteria;Ignavibacteriales;Ignavibacteriaceae;Ignavibacterium;	88.2	15	76	76	67	9	0	457069	388677
GTGYCAGCMGCCGCGGTAA,CCGYCWATTYMTTTRAGTTT	SILVA (only NR);Bacteria;Bacteroidota;Ignavibacteria;Ignavibacteriales;LD-RB-34;	100	15	15	15	15	0	0	457130	388729
GTGYCAGCMGCCGCGGTAA,CCGYCWATTYMTTTRAGTTT	SILVA (only NR);Bacteria;Bacteroidota;Ignavibacteria;Ignavibacteriales;Melioribacteraceae;	95.9	15	73	73	70	3	0	457072	388674
GTGYCAGCMGCCGCGGTAA,CCGYCWATTYMTTTRAGTTT	SILVA (only NR);Bacteria;Bacteroidota;Ignavibacteria;Ignavibacteriales;Melioribacteraceae;IheB3-7;	94.9	15	59	59	56	3	0	457086	388688
GTGYCAGCMGCCGCGGTAA,CCGYCWATTYMTTTRAGTTT	SILVA (only NR);Bacteria;Bacteroidota;Ignavibacteria;Ignavibacteriales;Melioribacteraceae;Melioribacter;	100	15	13	13	13	0	0	457132	388731
GTGYCAGCMGCCGCGGTAA,CCGYCWATTYMTTTRAGTTT	SILVA (only NR);Bacteria;Bacteroidota;Ignavibacteria;Ignavibacteriales;PHOS-HE36;	91	15	67	67	61	6	0	457078	388683
GTGYCAGCMGCCGCGGTAA,CCGYCWATTYMTTTRAGTTT	SILVA (only NR);Bacteria;Bacteroidota;Ignavibacteria;Ignavibacteriales;SM1H02;	87.5	15	8	8	7	1	0	457137	388737
GTGYCAGCMGCCGCGGTAA,CCGYCWATTYMTTTRAGTTT	SILVA (only NR);Bacteria;Bacteroidota;Ignavibacteria;Ignavibacteriales;SR-FBR-L83;	90	15	20	20	18	2	0	457125	388726
GTGYCAGCMGCCGCGGTAA,CCGYCWATTYMTTTRAGTTT	SILVA (only NR);Bacteria;Bacteroidota;Ignavibacteria;Ignavibacteriales;UA-50;	100	15	3	3	3	0	0	457142	388741
GTGYCAGCMGCCGCGGTAA,CCGYCWATTYMTTTRAGTTT	SILVA (only NR);Bacteria;Bacteroidota;Ignavibacteria;SJA-28;	96.9	15	96	96	93	3	0	457049	388651
GTGYCAGCMGCCGCGGTAA,CCGYCWATTYMTTTRAGTTT	SILVA (only NR);Bacteria;Bacteroidota;Kapabacteria;	94.3	15	246	246	232	14	0	456899	388512
GTGYCAGCMGCCGCGGTAA,CCGYCWATTYMTTTRAGTTT	SILVA (only NR);Bacteria;Bacteroidota;Kapabacteria;Kapabacteriales;	94.3	15	246	246	232	14	0	456899	388512
GTGYCAGCMGCCGCGGTAA,CCGYCWATTYMTTTRAGTTT	SILVA (only NR);Bacteria;Bacteroidota;Kryptonia;	91.8	15	170	170	156	14	0	456975	388588
GTGYCAGCMGCCGCGGTAA,CCGYCWATTYMTTTRAGTTT	SILVA (only NR);Bacteria;Bacteroidota;Kryptonia;Kryptoniales;	91.8	15	170	170	156	14	0	456975	388588
GTGYCAGCMGCCGCGGTAA,CCGYCWATTYMTTTRAGTTT	SILVA (only NR);Bacteria;Bacteroidota;Kryptonia;Kryptoniales;BSV26;	94.7	15	150	150	142	8	0	456995	388602
GTGYCAGCMGCCGCGGTAA,CCGYCWATTYMTTTRAGTTT	SILVA (only NR);Bacteria;Bacteroidota;Kryptonia;Kryptoniales;Kryptoniaceae;	28.6	15	7	7	2	5	0	457138	388742
GTGYCAGCMGCCGCGGTAA,CCGYCWATTYMTTTRAGTTT	SILVA (only NR);Bacteria;Bacteroidota;Kryptonia;Kryptoniales;Kryptoniaceae;Candidatus Chrysopegis;	0	0	1	1	0	1	0	457144	388744
GTGYCAGCMGCCGCGGTAA,CCGYCWATTYMTTTRAGTTT	SILVA (only NR);Bacteria;Bacteroidota;Kryptonia;Kryptoniales;Kryptoniaceae;Candidatus Kryptobacter;	0	0	1	1	0	1	0	457144	388744
GTGYCAGCMGCCGCGGTAA,CCGYCWATTYMTTTRAGTTT	SILVA (only NR);Bacteria;Bacteroidota;Kryptonia;Kryptoniales;Kryptoniaceae;Candidatus Kryptonium;	0	0	2	2	0	2	0	457143	388744
GTGYCAGCMGCCGCGGTAA,CCGYCWATTYMTTTRAGTTT	SILVA (only NR);Bacteria;Bacteroidota;Kryptonia;Kryptoniales;Kryptoniaceae;Candidatus Thermokryptus;	0	0	1	1	0	1	0	457144	388744
GTGYCAGCMGCCGCGGTAA,CCGYCWATTYMTTTRAGTTT	SILVA (only NR);Bacteria;Bacteroidota;Kryptonia;Kryptoniales;MSB-3C8;	92.3	15	13	13	12	1	0	457132	388732
GTGYCAGCMGCCGCGGTAA,CCGYCWATTYMTTTRAGTTT	SILVA (only NR);Bacteria;Bacteroidota;OC31;	87.5	15	8	8	7	1	0	457137	388737
GTGYCAGCMGCCGCGGTAA,CCGYCWATTYMTTTRAGTTT	SILVA (only NR);Bacteria;Bacteroidota;Rhodothermia;	89.9	15	2102	2102	1889	213	0	455043	386855
GTGYCAGCMGCCGCGGTAA,CCGYCWATTYMTTTRAGTTT	SILVA (only NR);Bacteria;Bacteroidota;Rhodothermia;Balneolales;	93.7	15	351	351	329	22	0	456794	388415
GTGYCAGCMGCCGCGGTAA,CCGYCWATTYMTTTRAGTTT	SILVA (only NR);Bacteria;Bacteroidota;Rhodothermia;Balneolales;Balneolaceae;	93.7	15	351	351	329	22	0	456794	388415
GTGYCAGCMGCCGCGGTAA,CCGYCWATTYMTTTRAGTTT	SILVA (only NR);Bacteria;Bacteroidota;Rhodothermia;Balneolales;Balneolaceae;A815;	100	15	2	2	2	0	0	457143	388742
GTGYCAGCMGCCGCGGTAA,CCGYCWATTYMTTTRAGTTT	SILVA (only NR);Bacteria;Bacteroidota;Rhodothermia;Balneolales;Balneolaceae;Aliifodinibius;	92.3	15	13	13	12	1	0	457132	388732
GTGYCAGCMGCCGCGGTAA,CCGYCWATTYMTTTRAGTTT	SILVA (only NR);Bacteria;Bacteroidota;Rhodothermia;Balneolales;Balneolaceae;B2706-C7;	100	15	4	4	4	0	0	457141	388740
GTGYCAGCMGCCGCGGTAA,CCGYCWATTYMTTTRAGTTT	SILVA (only NR);Bacteria;Bacteroidota;Rhodothermia;Balneolales;Balneolaceae;Balneola;	92.1	15	38	38	35	3	0	457107	388709
GTGYCAGCMGCCGCGGTAA,CCGYCWATTYMTTTRAGTTT	SILVA (only NR);Bacteria;Bacteroidota;Rhodothermia;Balneolales;Balneolaceae;CK06-06-Mud-MAS4B-21;	100	15	5	5	5	0	0	457140	388739
GTGYCAGCMGCCGCGGTAA,CCGYCWATTYMTTTRAGTTT	SILVA (only NR);Bacteria;Bacteroidota;Rhodothermia;Balneolales;Balneolaceae;F1-37X2;	100	15	7	7	7	0	0	457138	388737
GTGYCAGCMGCCGCGGTAA,CCGYCWATTYMTTTRAGTTT	SILVA (only NR);Bacteria;Bacteroidota;Rhodothermia;Balneolales;Balneolaceae;Fodinibius;	100	15	6	6	6	0	0	457139	388738
GTGYCAGCMGCCGCGGTAA,CCGYCWATTYMTTTRAGTTT	SILVA (only NR);Bacteria;Bacteroidota;Rhodothermia;Balneolales;Balneolaceae;Gracilimonas;	87.5	15	40	40	35	5	0	457105	388709
GTGYCAGCMGCCGCGGTAA,CCGYCWATTYMTTTRAGTTT	SILVA (only NR);Bacteria;Bacteroidota;Rhodothermia;Balneolales;Balneolaceae;HK-RBC54;	100	15	2	2	2	0	0	457143	388742
GTGYCAGCMGCCGCGGTAA,CCGYCWATTYMTTTRAGTTT	SILVA (only NR);Bacteria;Bacteroidota;Rhodothermia;Balneolales;Balneolaceae;MAT-CR-P4-C12;	90.9	15	11	11	10	1	0	457134	388734
GTGYCAGCMGCCGCGGTAA,CCGYCWATTYMTTTRAGTTT	SILVA (only NR);Bacteria;Bacteroidota;Rhodothermia;Balneolales;Balneolaceae;ML310M-34;	100	15	8	8	8	0	0	457137	388736
GTGYCAGCMGCCGCGGTAA,CCGYCWATTYMTTTRAGTTT	SILVA (only NR);Bacteria;Bacteroidota;Rhodothermia;Balneolales;Balneolaceae;Rhodohalobacter;	80	15	5	5	4	1	0	457140	388740
GTGYCAGCMGCCGCGGTAA,CCGYCWATTYMTTTRAGTTT	SILVA (only NR);Bacteria;Bacteroidota;Rhodothermia;Balneolales;Balneolaceae;Soortia;	100	15	2	2	2	0	0	457143	388742
GTGYCAGCMGCCGCGGTAA,CCGYCWATTYMTTTRAGTTT	SILVA (only NR);Bacteria;Bacteroidota;Rhodothermia;Balneolales;Balneolaceae;uncultured;	94.6	15	203	203	192	11	0	456942	388552
GTGYCAGCMGCCGCGGTAA,CCGYCWATTYMTTTRAGTTT	SILVA (only NR);Bacteria;Bacteroidota;Rhodothermia;Rhodothermales;	89.1	15	1751	1751	1560	191	0	455394	387184
GTGYCAGCMGCCGCGGTAA,CCGYCWATTYMTTTRAGTTT	SILVA (only NR);Bacteria;Bacteroidota;Rhodothermia;Rhodothermales;Rhodothermaceae;	89.1	15	1751	1751	1560	191	0	455394	387184
GTGYCAGCMGCCGCGGTAA,CCGYCWATTYMTTTRAGTTT	SILVA (only NR);Bacteria;Bacteroidota;Rhodothermia;Rhodothermales;Rhodothermaceae;Longimonas;	87.5	15	8	8	7	1	0	457137	388737
GTGYCAGCMGCCGCGGTAA,CCGYCWATTYMTTTRAGTTT	SILVA (only NR);Bacteria;Bacteroidota;Rhodothermia;Rhodothermales;Rhodothermaceae;Natronotalea;	50	15	2	2	1	1	0	457143	388743
GTGYCAGCMGCCGCGGTAA,CCGYCWATTYMTTTRAGTTT	SILVA (only NR);Bacteria;Bacteroidota;Rhodothermia;Rhodothermales;Rhodothermaceae;Rhodothermus;	83.3	15	18	18	15	3	0	457127	388729
GTGYCAGCMGCCGCGGTAA,CCGYCWATTYMTTTRAGTTT	SILVA (only NR);Bacteria;Bacteroidota;Rhodothermia;Rhodothermales;Rhodothermaceae;Rubricoccus;	100	15	2	2	2	0	0	457143	388742
GTGYCAGCMGCCGCGGTAA,CCGYCWATTYMTTTRAGTTT	SILVA (only NR);Bacteria;Bacteroidota;Rhodothermia;Rhodothermales;Rhodothermaceae;Rubrivirga;	90.9	15	11	11	10	1	0	457134	388734
GTGYCAGCMGCCGCGGTAA,CCGYCWATTYMTTTRAGTTT	SILVA (only NR);Bacteria;Bacteroidota;Rhodothermia;Rhodothermales;Rhodothermaceae;Salinibacter;	89	15	1559	1559	1388	171	0	455586	387356
GTGYCAGCMGCCGCGGTAA,CCGYCWATTYMTTTRAGTTT	SILVA (only NR);Bacteria;Bacteroidota;Rhodothermia;Rhodothermales;Rhodothermaceae;Salisaeta;	100	15	10	10	10	0	0	457135	388734
GTGYCAGCMGCCGCGGTAA,CCGYCWATTYMTTTRAGTTT	SILVA (only NR);Bacteria;Bacteroidota;Rhodothermia;Rhodothermales;Rhodothermaceae;uncultured;	90.8	15	131	131	119	12	0	457014	388625
GTGYCAGCMGCCGCGGTAA,CCGYCWATTYMTTTRAGTTT	SILVA (only NR);Bacteria;Bdellovibrionota;	89.6	15	1665	1665	1492	173	0	455480	387252
GTGYCAGCMGCCGCGGTAA,CCGYCWATTYMTTTRAGTTT	SILVA (only NR);Bacteria;Bdellovibrionota;Bdellovibrionia;	91	15	1013	1013	922	91	0	456132	387822
GTGYCAGCMGCCGCGGTAA,CCGYCWATTYMTTTRAGTTT	SILVA (only NR);Bacteria;Bdellovibrionota;Bdellovibrionia;Bacteriovoracales;	88.1	15	362	362	319	43	0	456783	388425
GTGYCAGCMGCCGCGGTAA,CCGYCWATTYMTTTRAGTTT	SILVA (only NR);Bacteria;Bdellovibrionota;Bdellovibrionia;Bacteriovoracales;Bacteriovoracaceae;	88.1	15	362	362	319	43	0	456783	388425
GTGYCAGCMGCCGCGGTAA,CCGYCWATTYMTTTRAGTTT	SILVA (only NR);Bacteria;Bdellovibrionota;Bdellovibrionia;Bacteriovoracales;Bacteriovoracaceae;Bacteriovorax;	100	15	28	28	28	0	0	457117	388716
GTGYCAGCMGCCGCGGTAA,CCGYCWATTYMTTTRAGTTT	SILVA (only NR);Bacteria;Bdellovibrionota;Bdellovibrionia;Bacteriovoracales;Bacteriovoracaceae;Halobacteriovorax;	93.1	15	101	101	94	7	0	457044	388650
GTGYCAGCMGCCGCGGTAA,CCGYCWATTYMTTTRAGTTT	SILVA (only NR);Bacteria;Bdellovibrionota;Bdellovibrionia;Bacteriovoracales;Bacteriovoracaceae;Peredibacter;	79.9	15	154	154	123	31	0	456991	388621
GTGYCAGCMGCCGCGGTAA,CCGYCWATTYMTTTRAGTTT	SILVA (only NR);Bacteria;Bdellovibrionota;Bdellovibrionia;Bacteriovoracales;Bacteriovoracaceae;uncultured;	93.4	15	76	76	71	5	0	457069	388673
GTGYCAGCMGCCGCGGTAA,CCGYCWATTYMTTTRAGTTT	SILVA (only NR);Bacteria;Bdellovibrionota;Bdellovibrionia;Bdellovibrionales;	92.6	15	651	651	603	48	0	456494	388141
GTGYCAGCMGCCGCGGTAA,CCGYCWATTYMTTTRAGTTT	SILVA (only NR);Bacteria;Bdellovibrionota;Bdellovibrionia;Bdellovibrionales;Bdellovibrionaceae;	92.6	15	651	651	603	48	0	456494	388141
GTGYCAGCMGCCGCGGTAA,CCGYCWATTYMTTTRAGTTT	SILVA (only NR);Bacteria;Bdellovibrionota;Bdellovibrionia;Bdellovibrionales;Bdellovibrionaceae;Bdellovibrio;	91	15	345	345	314	31	0	456800	388430
GTGYCAGCMGCCGCGGTAA,CCGYCWATTYMTTTRAGTTT	SILVA (only NR);Bacteria;Bdellovibrionota;Bdellovibrionia;Bdellovibrionales;Bdellovibrionaceae;OM27 clade;	94.4	15	304	304	287	17	0	456841	388457
GTGYCAGCMGCCGCGGTAA,CCGYCWATTYMTTTRAGTTT	SILVA (only NR);Bacteria;Bdellovibrionota;Bdellovibrionia;Bdellovibrionales;Bdellovibrionaceae;uncultured;	100	15	2	2	2	0	0	457143	388742
GTGYCAGCMGCCGCGGTAA,CCGYCWATTYMTTTRAGTTT	SILVA (only NR);Bacteria;Bdellovibrionota;Oligoflexia;	87.4	15	652	652	570	82	0	456493	388174
GTGYCAGCMGCCGCGGTAA,CCGYCWATTYMTTTRAGTTT	SILVA (only NR);Bacteria;Bdellovibrionota;Oligoflexia;0319-6G20;	91.4	15	372	372	340	32	0	456773	388404
GTGYCAGCMGCCGCGGTAA,CCGYCWATTYMTTTRAGTTT	SILVA (only NR);Bacteria;Bdellovibrionota;Oligoflexia;053A03-B-DI-P58;	85.7	15	28	28	24	4	0	457117	388720
GTGYCAGCMGCCGCGGTAA,CCGYCWATTYMTTTRAGTTT	SILVA (only NR);Bacteria;Bdellovibrionota;Oligoflexia;Oligoflexales;	80.4	15	219	219	176	43	0	456926	388568
GTGYCAGCMGCCGCGGTAA,CCGYCWATTYMTTTRAGTTT	SILVA (only NR);Bacteria;Bdellovibrionota;Oligoflexia;Oligoflexales;Oligoflexaceae;	80.4	15	219	219	176	43	0	456926	388568
GTGYCAGCMGCCGCGGTAA,CCGYCWATTYMTTTRAGTTT	SILVA (only NR);Bacteria;Bdellovibrionota;Oligoflexia;Oligoflexales;Oligoflexaceae;Oligoflexus;	96.8	15	31	31	30	1	0	457114	388714
GTGYCAGCMGCCGCGGTAA,CCGYCWATTYMTTTRAGTTT	SILVA (only NR);Bacteria;Bdellovibrionota;Oligoflexia;Oligoflexales;Oligoflexaceae;Pseudobacteriovorax;	100	15	7	7	7	0	0	457138	388737
GTGYCAGCMGCCGCGGTAA,CCGYCWATTYMTTTRAGTTT	SILVA (only NR);Bacteria;Bdellovibrionota;Oligoflexia;Oligoflexales;Oligoflexaceae;uncultured;	76.4	15	178	178	136	42	0	456967	388608
GTGYCAGCMGCCGCGGTAA,CCGYCWATTYMTTTRAGTTT	SILVA (only NR);Bacteria;Bdellovibrionota;Oligoflexia;Silvanigrellales;	89.7	15	29	29	26	3	0	457116	388718
GTGYCAGCMGCCGCGGTAA,CCGYCWATTYMTTTRAGTTT	SILVA (only NR);Bacteria;Bdellovibrionota;Oligoflexia;Silvanigrellales;Silvanigrellaceae;	89.7	15	29	29	26	3	0	457116	388718
GTGYCAGCMGCCGCGGTAA,CCGYCWATTYMTTTRAGTTT	SILVA (only NR);Bacteria;Bdellovibrionota;Oligoflexia;Silvanigrellales;Silvanigrellaceae;Candidatus Turbabacter;	100	15	2	2	2	0	0	457143	388742
GTGYCAGCMGCCGCGGTAA,CCGYCWATTYMTTTRAGTTT	SILVA (only NR);Bacteria;Bdellovibrionota;Oligoflexia;Silvanigrellales;Silvanigrellaceae;Silvanigrella;	100	15	13	13	13	0	0	457132	388731
GTGYCAGCMGCCGCGGTAA,CCGYCWATTYMTTTRAGTTT	SILVA (only NR);Bacteria;Bdellovibrionota;Oligoflexia;Silvanigrellales;Silvanigrellaceae;uncultured;	75	15	12	12	9	3	0	457133	388735
GTGYCAGCMGCCGCGGTAA,CCGYCWATTYMTTTRAGTTT	SILVA (only NR);Bacteria;Bdellovibrionota;Oligoflexia;uncultured;	100	15	3	3	3	0	0	457142	388741
GTGYCAGCMGCCGCGGTAA,CCGYCWATTYMTTTRAGTTT	SILVA (only NR);Bacteria;CK-2C2-2;	100	15	22	22	22	0	0	457123	388722
GTGYCAGCMGCCGCGGTAA,CCGYCWATTYMTTTRAGTTT	SILVA (only NR);Bacteria;Caldatribacteriota;	90.5	15	391	391	354	37	0	456754	388390
GTGYCAGCMGCCGCGGTAA,CCGYCWATTYMTTTRAGTTT	SILVA (only NR);Bacteria;Caldatribacteriota;Caldatribacteriia;	93.8	15	48	48	45	3	0	457097	388699
GTGYCAGCMGCCGCGGTAA,CCGYCWATTYMTTTRAGTTT	SILVA (only NR);Bacteria;Caldatribacteriota;Caldatribacteriia;Caldatribacteriales;	93.8	15	48	48	45	3	0	457097	388699
GTGYCAGCMGCCGCGGTAA,CCGYCWATTYMTTTRAGTTT	SILVA (only NR);Bacteria;Caldatribacteriota;Caldatribacteriia;Caldatribacteriales;Caldatribacteriaceae;	93.8	15	48	48	45	3	0	457097	388699
GTGYCAGCMGCCGCGGTAA,CCGYCWATTYMTTTRAGTTT	SILVA (only NR);Bacteria;Caldatribacteriota;Caldatribacteriia;Caldatribacteriales;Caldatribacteriaceae;Candidatus Caldatribacterium;	93.8	15	48	48	45	3	0	457097	388699
GTGYCAGCMGCCGCGGTAA,CCGYCWATTYMTTTRAGTTT	SILVA (only NR);Bacteria;Caldatribacteriota;JS1;	90.1	15	343	343	309	34	0	456802	388435
GTGYCAGCMGCCGCGGTAA,CCGYCWATTYMTTTRAGTTT	SILVA (only NR);Bacteria;Caldisericota;	5.1	14.9	99	99	5	94	0	457046	388739
GTGYCAGCMGCCGCGGTAA,CCGYCWATTYMTTTRAGTTT	SILVA (only NR);Bacteria;Caldisericota;Caldisericia;	5.1	14.9	99	99	5	94	0	457046	388739
GTGYCAGCMGCCGCGGTAA,CCGYCWATTYMTTTRAGTTT	SILVA (only NR);Bacteria;Caldisericota;Caldisericia;Caldisericales;	5.1	14.9	99	99	5	94	0	457046	388739
GTGYCAGCMGCCGCGGTAA,CCGYCWATTYMTTTRAGTTT	SILVA (only NR);Bacteria;Caldisericota;Caldisericia;Caldisericales;Caldisericaceae;	0	0	33	33	0	33	0	457112	388744
GTGYCAGCMGCCGCGGTAA,CCGYCWATTYMTTTRAGTTT	SILVA (only NR);Bacteria;Caldisericota;Caldisericia;Caldisericales;Caldisericaceae;Caldisericum;	0	0	33	33	0	33	0	457112	388744
GTGYCAGCMGCCGCGGTAA,CCGYCWATTYMTTTRAGTTT	SILVA (only NR);Bacteria;Caldisericota;Caldisericia;Caldisericales;LF045;	3.4	15	29	29	1	28	0	457116	388743
GTGYCAGCMGCCGCGGTAA,CCGYCWATTYMTTTRAGTTT	SILVA (only NR);Bacteria;Caldisericota;Caldisericia;Caldisericales;TTA-B15;	100	15	3	3	3	0	0	457142	388741
GTGYCAGCMGCCGCGGTAA,CCGYCWATTYMTTTRAGTTT	SILVA (only NR);Bacteria;Caldisericota;Caldisericia;Caldisericales;TTA-B1;	5.9	15	17	17	1	16	0	457128	388743
GTGYCAGCMGCCGCGGTAA,CCGYCWATTYMTTTRAGTTT	SILVA (only NR);Bacteria;Caldisericota;Caldisericia;Caldisericales;WCHB1-02;	0	0	17	17	0	17	0	457128	388744
GTGYCAGCMGCCGCGGTAA,CCGYCWATTYMTTTRAGTTT	SILVA (only NR);Bacteria;Calditrichota;	84.1	15	296	296	249	47	0	456849	388495
GTGYCAGCMGCCGCGGTAA,CCGYCWATTYMTTTRAGTTT	SILVA (only NR);Bacteria;Calditrichota;Calditrichia;	84.1	15	296	296	249	47	0	456849	388495
GTGYCAGCMGCCGCGGTAA,CCGYCWATTYMTTTRAGTTT	SILVA (only NR);Bacteria;Calditrichota;Calditrichia;Calditrichales;	84.1	15	296	296	249	47	0	456849	388495
GTGYCAGCMGCCGCGGTAA,CCGYCWATTYMTTTRAGTTT	SILVA (only NR);Bacteria;Calditrichota;Calditrichia;Calditrichales;Calditrichaceae;	84.1	15	296	296	249	47	0	456849	388495
GTGYCAGCMGCCGCGGTAA,CCGYCWATTYMTTTRAGTTT	SILVA (only NR);Bacteria;Calditrichota;Calditrichia;Calditrichales;Calditrichaceae;Caldithrix;	95.7	15	23	23	22	1	0	457122	388722
GTGYCAGCMGCCGCGGTAA,CCGYCWATTYMTTTRAGTTT	SILVA (only NR);Bacteria;Calditrichota;Calditrichia;Calditrichales;Calditrichaceae;Calorithrix;	87.5	15	24	24	21	3	0	457121	388723
GTGYCAGCMGCCGCGGTAA,CCGYCWATTYMTTTRAGTTT	SILVA (only NR);Bacteria;Calditrichota;Calditrichia;Calditrichales;Calditrichaceae;JdFR-76;	95.8	15	24	24	23	1	0	457121	388721
GTGYCAGCMGCCGCGGTAA,CCGYCWATTYMTTTRAGTTT	SILVA (only NR);Bacteria;Calditrichota;Calditrichia;Calditrichales;Calditrichaceae;SM23-31;	96.8	15	31	31	30	1	0	457114	388714
GTGYCAGCMGCCGCGGTAA,CCGYCWATTYMTTTRAGTTT	SILVA (only NR);Bacteria;Calescamantes;	0	0	3	3	0	3	0	457142	388744
GTGYCAGCMGCCGCGGTAA,CCGYCWATTYMTTTRAGTTT	SILVA (only NR);Bacteria;Calescamantes;Calescibacteriia;	0	0	3	3	0	3	0	457142	388744
GTGYCAGCMGCCGCGGTAA,CCGYCWATTYMTTTRAGTTT	SILVA (only NR);Bacteria;Calescamantes;Calescibacteriia;Calescibacteriales;	0	0	3	3	0	3	0	457142	388744
GTGYCAGCMGCCGCGGTAA,CCGYCWATTYMTTTRAGTTT	SILVA (only NR);Bacteria;Calescamantes;Calescibacteriia;Calescibacteriales;Calescibacteriaceae;	0	0	3	3	0	3	0	457142	388744
GTGYCAGCMGCCGCGGTAA,CCGYCWATTYMTTTRAGTTT	SILVA (only NR);Bacteria;Campylobacterota;	92.9	15	4220	4220	3922	298	0	452925	384822
GTGYCAGCMGCCGCGGTAA,CCGYCWATTYMTTTRAGTTT	SILVA (only NR);Bacteria;Campylobacterota;Campylobacteria;	93	15	4188	4188	3894	294	0	452957	384850
GTGYCAGCMGCCGCGGTAA,CCGYCWATTYMTTTRAGTTT	SILVA (only NR);Bacteria;Campylobacterota;Campylobacteria;Campylobacterales;	92.9	15	4127	4127	3836	291	0	453018	384908
GTGYCAGCMGCCGCGGTAA,CCGYCWATTYMTTTRAGTTT	SILVA (only NR);Bacteria;Campylobacterota;Campylobacteria;Campylobacterales;Arcobacteraceae;	92.6	15	578	578	535	43	0	456567	388209
GTGYCAGCMGCCGCGGTAA,CCGYCWATTYMTTTRAGTTT	SILVA (only NR);Bacteria;Campylobacterota;Campylobacteria;Campylobacterales;Arcobacteraceae;Arcobacter;	92.9	15	70	70	65	5	0	457075	388679
GTGYCAGCMGCCGCGGTAA,CCGYCWATTYMTTTRAGTTT	SILVA (only NR);Bacteria;Campylobacterota;Campylobacteria;Campylobacterales;Arcobacteraceae;Halarcobacter;	94.1	15	51	51	48	3	0	457094	388696
GTGYCAGCMGCCGCGGTAA,CCGYCWATTYMTTTRAGTTT	SILVA (only NR);Bacteria;Campylobacterota;Campylobacteria;Campylobacterales;Arcobacteraceae;Malaciobacter;	85.3	15	34	34	29	5	0	457111	388715
GTGYCAGCMGCCGCGGTAA,CCGYCWATTYMTTTRAGTTT	SILVA (only NR);Bacteria;Campylobacterota;Campylobacteria;Campylobacterales;Arcobacteraceae;Poseidonibacter;	100	15	5	5	5	0	0	457140	388739
GTGYCAGCMGCCGCGGTAA,CCGYCWATTYMTTTRAGTTT	SILVA (only NR);Bacteria;Campylobacterota;Campylobacteria;Campylobacterales;Arcobacteraceae;Pseudarcobacter;	83.3	15	66	66	55	11	0	457079	388689
GTGYCAGCMGCCGCGGTAA,CCGYCWATTYMTTTRAGTTT	SILVA (only NR);Bacteria;Campylobacterota;Campylobacteria;Campylobacterales;Arcobacteraceae;uncultured;	94.3	15	331	331	312	19	0	456814	388432
GTGYCAGCMGCCGCGGTAA,CCGYCWATTYMTTTRAGTTT	SILVA (only NR);Bacteria;Campylobacterota;Campylobacteria;Campylobacterales;CH8-1-BAC;	100	15	2	2	2	0	0	457143	388742
GTGYCAGCMGCCGCGGTAA,CCGYCWATTYMTTTRAGTTT	SILVA (only NR);Bacteria;Campylobacterota;Campylobacteria;Campylobacterales;Campylobacteraceae;	95	15	724	724	688	36	0	456421	388056
GTGYCAGCMGCCGCGGTAA,CCGYCWATTYMTTTRAGTTT	SILVA (only NR);Bacteria;Campylobacterota;Campylobacteria;Campylobacterales;Campylobacteraceae;Campylobacter;	95	15	724	724	688	36	0	456421	388056
GTGYCAGCMGCCGCGGTAA,CCGYCWATTYMTTTRAGTTT	SILVA (only NR);Bacteria;Campylobacterota;Campylobacteria;Campylobacterales;Helicobacteraceae;	94.4	15	514	514	485	29	0	456631	388259
GTGYCAGCMGCCGCGGTAA,CCGYCWATTYMTTTRAGTTT	SILVA (only NR);Bacteria;Campylobacterota;Campylobacteria;Campylobacterales;Helicobacteraceae;Helicobacter;	95.3	15	469	469	447	22	0	456676	388297
GTGYCAGCMGCCGCGGTAA,CCGYCWATTYMTTTRAGTTT	SILVA (only NR);Bacteria;Campylobacterota;Campylobacteria;Campylobacterales;Helicobacteraceae;Wolinella;	100	15	5	5	5	0	0	457140	388739
GTGYCAGCMGCCGCGGTAA,CCGYCWATTYMTTTRAGTTT	SILVA (only NR);Bacteria;Campylobacterota;Campylobacteria;Campylobacterales;Helicobacteraceae;uncultured;	82.1	15	39	39	32	7	0	457106	388712
GTGYCAGCMGCCGCGGTAA,CCGYCWATTYMTTTRAGTTT	SILVA (only NR);Bacteria;Campylobacterota;Campylobacteria;Campylobacterales;Hydrogenimonadaceae;	90	15	20	20	18	2	0	457125	388726
GTGYCAGCMGCCGCGGTAA,CCGYCWATTYMTTTRAGTTT	SILVA (only NR);Bacteria;Campylobacterota;Campylobacteria;Campylobacterales;Hydrogenimonadaceae;Hydrogenimonas;	90	15	20	20	18	2	0	457125	388726
GTGYCAGCMGCCGCGGTAA,CCGYCWATTYMTTTRAGTTT	SILVA (only NR);Bacteria;Campylobacterota;Campylobacteria;Campylobacterales;Incertae Sedis;	100	15	7	7	7	0	0	457138	388737
GTGYCAGCMGCCGCGGTAA,CCGYCWATTYMTTTRAGTTT	SILVA (only NR);Bacteria;Campylobacterota;Campylobacteria;Campylobacterales;Incertae Sedis;Thiofractor;	100	15	7	7	7	0	0	457138	388737
GTGYCAGCMGCCGCGGTAA,CCGYCWATTYMTTTRAGTTT	SILVA (only NR);Bacteria;Campylobacterota;Campylobacteria;Campylobacterales;Nitratiruptoraceae;	100	15	18	18	18	0	0	457127	388726
GTGYCAGCMGCCGCGGTAA,CCGYCWATTYMTTTRAGTTT	SILVA (only NR);Bacteria;Campylobacterota;Campylobacteria;Campylobacterales;Nitratiruptoraceae;Nitratiruptor;	100	15	18	18	18	0	0	457127	388726
GTGYCAGCMGCCGCGGTAA,CCGYCWATTYMTTTRAGTTT	SILVA (only NR);Bacteria;Campylobacterota;Campylobacteria;Campylobacterales;P6-b51;	100	15	2	2	2	0	0	457143	388742
GTGYCAGCMGCCGCGGTAA,CCGYCWATTYMTTTRAGTTT	SILVA (only NR);Bacteria;Campylobacterota;Campylobacteria;Campylobacterales;PS-B32;	100	15	2	2	2	0	0	457143	388742
GTGYCAGCMGCCGCGGTAA,CCGYCWATTYMTTTRAGTTT	SILVA (only NR);Bacteria;Campylobacterota;Campylobacteria;Campylobacterales;Rs-M59 termite group;	100	15	12	12	12	0	0	457133	388732
GTGYCAGCMGCCGCGGTAA,CCGYCWATTYMTTTRAGTTT	SILVA (only NR);Bacteria;Campylobacterota;Campylobacteria;Campylobacterales;Sulfurimonadaceae;	92.4	15	814	814	752	62	0	456331	387992
GTGYCAGCMGCCGCGGTAA,CCGYCWATTYMTTTRAGTTT	SILVA (only NR);Bacteria;Campylobacterota;Campylobacteria;Campylobacterales;Sulfurimonadaceae;Sulfuricurvum;	86.6	15	164	164	142	22	0	456981	388602
GTGYCAGCMGCCGCGGTAA,CCGYCWATTYMTTTRAGTTT	SILVA (only NR);Bacteria;Campylobacterota;Campylobacteria;Campylobacterales;Sulfurimonadaceae;Sulfurimonas;	93.8	15	641	641	601	40	0	456504	388143
GTGYCAGCMGCCGCGGTAA,CCGYCWATTYMTTTRAGTTT	SILVA (only NR);Bacteria;Campylobacterota;Campylobacteria;Campylobacterales;Sulfurimonadaceae;Thiovulum;	100	15	9	9	9	0	0	457136	388735
GTGYCAGCMGCCGCGGTAA,CCGYCWATTYMTTTRAGTTT	SILVA (only NR);Bacteria;Campylobacterota;Campylobacteria;Campylobacterales;Sulfurospirillaceae;	92.9	15	168	168	156	12	0	456977	388588
GTGYCAGCMGCCGCGGTAA,CCGYCWATTYMTTTRAGTTT	SILVA (only NR);Bacteria;Campylobacterota;Campylobacteria;Campylobacterales;Sulfurospirillaceae;Sulfurospirillum;	92.9	15	168	168	156	12	0	456977	388588
GTGYCAGCMGCCGCGGTAA,CCGYCWATTYMTTTRAGTTT	SILVA (only NR);Bacteria;Campylobacterota;Campylobacteria;Campylobacterales;Sulfurovaceae;	91.3	15	1219	1219	1113	106	0	455926	387631
GTGYCAGCMGCCGCGGTAA,CCGYCWATTYMTTTRAGTTT	SILVA (only NR);Bacteria;Campylobacterota;Campylobacteria;Campylobacterales;Sulfurovaceae;Nitratifractor;	89.2	15	83	83	74	9	0	457062	388670
GTGYCAGCMGCCGCGGTAA,CCGYCWATTYMTTTRAGTTT	SILVA (only NR);Bacteria;Campylobacterota;Campylobacteria;Campylobacterales;Sulfurovaceae;Sulfurovum;	91.5	15	1136	1136	1039	97	0	456009	387705
GTGYCAGCMGCCGCGGTAA,CCGYCWATTYMTTTRAGTTT	SILVA (only NR);Bacteria;Campylobacterota;Campylobacteria;Campylobacterales;Thioreductoraceae;	100	15	7	7	7	0	0	457138	388737
GTGYCAGCMGCCGCGGTAA,CCGYCWATTYMTTTRAGTTT	SILVA (only NR);Bacteria;Campylobacterota;Campylobacteria;Campylobacterales;Thioreductoraceae;Thioreductor;	100	15	7	7	7	0	0	457138	388737
GTGYCAGCMGCCGCGGTAA,CCGYCWATTYMTTTRAGTTT	SILVA (only NR);Bacteria;Campylobacterota;Campylobacteria;Campylobacterales;uncultured;	97.4	15	39	39	38	1	0	457106	388706
GTGYCAGCMGCCGCGGTAA,CCGYCWATTYMTTTRAGTTT	SILVA (only NR);Bacteria;Campylobacterota;Campylobacteria;Nautiliales;	95.1	15	61	61	58	3	0	457084	388686
GTGYCAGCMGCCGCGGTAA,CCGYCWATTYMTTTRAGTTT	SILVA (only NR);Bacteria;Campylobacterota;Campylobacteria;Nautiliales;Nautiliaceae;	95.1	15	61	61	58	3	0	457084	388686
GTGYCAGCMGCCGCGGTAA,CCGYCWATTYMTTTRAGTTT	SILVA (only NR);Bacteria;Campylobacterota;Campylobacteria;Nautiliales;Nautiliaceae;Caminibacter;	96.3	15	27	27	26	1	0	457118	388718
GTGYCAGCMGCCGCGGTAA,CCGYCWATTYMTTTRAGTTT	SILVA (only NR);Bacteria;Campylobacterota;Campylobacteria;Nautiliales;Nautiliaceae;Lebetimonas;	100	15	8	8	8	0	0	457137	388736
GTGYCAGCMGCCGCGGTAA,CCGYCWATTYMTTTRAGTTT	SILVA (only NR);Bacteria;Campylobacterota;Campylobacteria;Nautiliales;Nautiliaceae;Nautilia;	100	15	8	8	8	0	0	457137	388736
GTGYCAGCMGCCGCGGTAA,CCGYCWATTYMTTTRAGTTT	SILVA (only NR);Bacteria;Campylobacterota;Campylobacteria;Nautiliales;Nautiliaceae;uncultured;	85.7	15	14	14	12	2	0	457131	388732
GTGYCAGCMGCCGCGGTAA,CCGYCWATTYMTTTRAGTTT	SILVA (only NR);Bacteria;Campylobacterota;Desulfurellia;	87.5	15	32	32	28	4	0	457113	388716
GTGYCAGCMGCCGCGGTAA,CCGYCWATTYMTTTRAGTTT	SILVA (only NR);Bacteria;Campylobacterota;Desulfurellia;Desulfurellales;	87.5	15	32	32	28	4	0	457113	388716
GTGYCAGCMGCCGCGGTAA,CCGYCWATTYMTTTRAGTTT	SILVA (only NR);Bacteria;Campylobacterota;Desulfurellia;Desulfurellales;Desulfurellaceae;	82.4	15	17	17	14	3	0	457128	388730
GTGYCAGCMGCCGCGGTAA,CCGYCWATTYMTTTRAGTTT	SILVA (only NR);Bacteria;Campylobacterota;Desulfurellia;Desulfurellales;Desulfurellaceae;Desulfurella;	82.4	15	17	17	14	3	0	457128	388730
GTGYCAGCMGCCGCGGTAA,CCGYCWATTYMTTTRAGTTT	SILVA (only NR);Bacteria;Campylobacterota;Desulfurellia;Desulfurellales;Hippeaceae;	100	15	11	11	11	0	0	457134	388733
GTGYCAGCMGCCGCGGTAA,CCGYCWATTYMTTTRAGTTT	SILVA (only NR);Bacteria;Campylobacterota;Desulfurellia;Desulfurellales;Hippeaceae;Hippea;	100	15	11	11	11	0	0	457134	388733
GTGYCAGCMGCCGCGGTAA,CCGYCWATTYMTTTRAGTTT	SILVA (only NR);Bacteria;Campylobacterota;Desulfurellia;Desulfurellales;uncultured;	75	15	4	4	3	1	0	457141	388741
GTGYCAGCMGCCGCGGTAA,CCGYCWATTYMTTTRAGTTT	SILVA (only NR);Bacteria;Chloroflexi;	80.4	14.9	9049	9049	7275	1774	0	448096	381469
GTGYCAGCMGCCGCGGTAA,CCGYCWATTYMTTTRAGTTT	SILVA (only NR);Bacteria;Chloroflexi;AD3;	93.5	15	93	93	87	6	0	457052	388657
GTGYCAGCMGCCGCGGTAA,CCGYCWATTYMTTTRAGTTT	SILVA (only NR);Bacteria;Chloroflexi;Anaerolineae;	73.5	14.8	5491	5491	4038	1453	0	451654	384706
GTGYCAGCMGCCGCGGTAA,CCGYCWATTYMTTTRAGTTT	SILVA (only NR);Bacteria;Chloroflexi;Anaerolineae;1-20;	100	15	19	19	19	0	0	457126	388725
GTGYCAGCMGCCGCGGTAA,CCGYCWATTYMTTTRAGTTT	SILVA (only NR);Bacteria;Chloroflexi;Anaerolineae;ADurb.Bin180;	93.1	15	29	29	27	2	0	457116	388717
GTGYCAGCMGCCGCGGTAA,CCGYCWATTYMTTTRAGTTT	SILVA (only NR);Bacteria;Chloroflexi;Anaerolineae;Anaerolineales;	87.8	15	2052	2052	1802	250	0	455093	386942
GTGYCAGCMGCCGCGGTAA,CCGYCWATTYMTTTRAGTTT	SILVA (only NR);Bacteria;Chloroflexi;Anaerolineae;Anaerolineales;Anaerolineaceae;	87.8	15	2052	2052	1802	250	0	455093	386942
GTGYCAGCMGCCGCGGTAA,CCGYCWATTYMTTTRAGTTT	SILVA (only NR);Bacteria;Chloroflexi;Anaerolineae;Anaerolineales;Anaerolineaceae;ADurb.Bin120;	73.3	15	45	45	33	12	0	457100	388711
GTGYCAGCMGCCGCGGTAA,CCGYCWATTYMTTTRAGTTT	SILVA (only NR);Bacteria;Chloroflexi;Anaerolineae;Anaerolineales;Anaerolineaceae;Anaerolinea;	91.9	15	111	111	102	9	0	457034	388642
GTGYCAGCMGCCGCGGTAA,CCGYCWATTYMTTTRAGTTT	SILVA (only NR);Bacteria;Chloroflexi;Anaerolineae;Anaerolineales;Anaerolineaceae;Anaerolineaceae UCG-001;	95.7	15	23	23	22	1	0	457122	388722
GTGYCAGCMGCCGCGGTAA,CCGYCWATTYMTTTRAGTTT	SILVA (only NR);Bacteria;Chloroflexi;Anaerolineae;Anaerolineales;Anaerolineaceae;Bellilinea;	83.3	15	12	12	10	2	0	457133	388734
GTGYCAGCMGCCGCGGTAA,CCGYCWATTYMTTTRAGTTT	SILVA (only NR);Bacteria;Chloroflexi;Anaerolineae;Anaerolineales;Anaerolineaceae;Flexilinea;	93.3	15	30	30	28	2	0	457115	388716
GTGYCAGCMGCCGCGGTAA,CCGYCWATTYMTTTRAGTTT	SILVA (only NR);Bacteria;Chloroflexi;Anaerolineae;Anaerolineales;Anaerolineaceae;GWD2-49-16;	100	15	4	4	4	0	0	457141	388740
GTGYCAGCMGCCGCGGTAA,CCGYCWATTYMTTTRAGTTT	SILVA (only NR);Bacteria;Chloroflexi;Anaerolineae;Anaerolineales;Anaerolineaceae;Leptolinea;	88.2	15	127	127	112	15	0	457018	388632
GTGYCAGCMGCCGCGGTAA,CCGYCWATTYMTTTRAGTTT	SILVA (only NR);Bacteria;Chloroflexi;Anaerolineae;Anaerolineales;Anaerolineaceae;Levilinea;	88.2	15	17	17	15	2	0	457128	388729
GTGYCAGCMGCCGCGGTAA,CCGYCWATTYMTTTRAGTTT	SILVA (only NR);Bacteria;Chloroflexi;Anaerolineae;Anaerolineales;Anaerolineaceae;Longilinea;	85.3	15	163	163	139	24	0	456982	388605
GTGYCAGCMGCCGCGGTAA,CCGYCWATTYMTTTRAGTTT	SILVA (only NR);Bacteria;Chloroflexi;Anaerolineae;Anaerolineales;Anaerolineaceae;Ornatilinea;	84	15	25	25	21	4	0	457120	388723
GTGYCAGCMGCCGCGGTAA,CCGYCWATTYMTTTRAGTTT	SILVA (only NR);Bacteria;Chloroflexi;Anaerolineae;Anaerolineales;Anaerolineaceae;Pelolinea;	95.7	15	47	47	45	2	0	457098	388699
GTGYCAGCMGCCGCGGTAA,CCGYCWATTYMTTTRAGTTT	SILVA (only NR);Bacteria;Chloroflexi;Anaerolineae;Anaerolineales;Anaerolineaceae;RBG-16-58-14;	100	15	12	12	12	0	0	457133	388732
GTGYCAGCMGCCGCGGTAA,CCGYCWATTYMTTTRAGTTT	SILVA (only NR);Bacteria;Chloroflexi;Anaerolineae;Anaerolineales;Anaerolineaceae;Thermanaerothrix;	100	15	2	2	2	0	0	457143	388742
GTGYCAGCMGCCGCGGTAA,CCGYCWATTYMTTTRAGTTT	SILVA (only NR);Bacteria;Chloroflexi;Anaerolineae;Anaerolineales;Anaerolineaceae;Thermomarinilinea;	81.8	15	11	11	9	2	0	457134	388735
GTGYCAGCMGCCGCGGTAA,CCGYCWATTYMTTTRAGTTT	SILVA (only NR);Bacteria;Chloroflexi;Anaerolineae;Anaerolineales;Anaerolineaceae;UTCFX1;	90.2	15	41	41	37	4	0	457104	388707
GTGYCAGCMGCCGCGGTAA,CCGYCWATTYMTTTRAGTTT	SILVA (only NR);Bacteria;Chloroflexi;Anaerolineae;Anaerolineales;Anaerolineaceae;uncultured;	87.6	15	1375	1375	1204	171	0	455770	387540
GTGYCAGCMGCCGCGGTAA,CCGYCWATTYMTTTRAGTTT	SILVA (only NR);Bacteria;Chloroflexi;Anaerolineae;Ardenticatenales;	87.2	15	592	592	516	76	0	456553	388228
GTGYCAGCMGCCGCGGTAA,CCGYCWATTYMTTTRAGTTT	SILVA (only NR);Bacteria;Chloroflexi;Anaerolineae;Ardenticatenales;Ardenticatenaceae;	90.9	15	66	66	60	6	0	457079	388684
GTGYCAGCMGCCGCGGTAA,CCGYCWATTYMTTTRAGTTT	SILVA (only NR);Bacteria;Chloroflexi;Anaerolineae;Ardenticatenales;Ardenticatenaceae;Ardenticatena;	100	15	4	4	4	0	0	457141	388740
GTGYCAGCMGCCGCGGTAA,CCGYCWATTYMTTTRAGTTT	SILVA (only NR);Bacteria;Chloroflexi;Anaerolineae;Ardenticatenales;Ardenticatenaceae;uncultured;	90.2	15	61	61	55	6	0	457084	388689
GTGYCAGCMGCCGCGGTAA,CCGYCWATTYMTTTRAGTTT	SILVA (only NR);Bacteria;Chloroflexi;Anaerolineae;Ardenticatenales;uncultured;	86.7	15	526	526	456	70	0	456619	388288
GTGYCAGCMGCCGCGGTAA,CCGYCWATTYMTTTRAGTTT	SILVA (only NR);Bacteria;Chloroflexi;Anaerolineae;C10-SB1A;	100	15	8	8	8	0	0	457137	388736
GTGYCAGCMGCCGCGGTAA,CCGYCWATTYMTTTRAGTTT	SILVA (only NR);Bacteria;Chloroflexi;Anaerolineae;Caldilineales;	91.1	15	314	314	286	28	0	456831	388458
GTGYCAGCMGCCGCGGTAA,CCGYCWATTYMTTTRAGTTT	SILVA (only NR);Bacteria;Chloroflexi;Anaerolineae;Caldilineales;Caldilineaceae;	91.1	15	314	314	286	28	0	456831	388458
GTGYCAGCMGCCGCGGTAA,CCGYCWATTYMTTTRAGTTT	SILVA (only NR);Bacteria;Chloroflexi;Anaerolineae;Caldilineales;Caldilineaceae;Caldilinea;	87.5	15	8	8	7	1	0	457137	388737
GTGYCAGCMGCCGCGGTAA,CCGYCWATTYMTTTRAGTTT	SILVA (only NR);Bacteria;Chloroflexi;Anaerolineae;Caldilineales;Caldilineaceae;Litorilinea;	87	15	23	23	20	3	0	457122	388724
GTGYCAGCMGCCGCGGTAA,CCGYCWATTYMTTTRAGTTT	SILVA (only NR);Bacteria;Chloroflexi;Anaerolineae;Caldilineales;Caldilineaceae;uncultured;	91.4	15	280	280	256	24	0	456865	388488
GTGYCAGCMGCCGCGGTAA,CCGYCWATTYMTTTRAGTTT	SILVA (only NR);Bacteria;Chloroflexi;Anaerolineae;KZNMV-5-B42;	100	15	3	3	3	0	0	457142	388741
GTGYCAGCMGCCGCGGTAA,CCGYCWATTYMTTTRAGTTT	SILVA (only NR);Bacteria;Chloroflexi;Anaerolineae;MSB-5B2;	73.7	15	19	19	14	5	0	457126	388730
GTGYCAGCMGCCGCGGTAA,CCGYCWATTYMTTTRAGTTT	SILVA (only NR);Bacteria;Chloroflexi;Anaerolineae;MSB-5E12;	100	15	7	7	7	0	0	457138	388737
GTGYCAGCMGCCGCGGTAA,CCGYCWATTYMTTTRAGTTT	SILVA (only NR);Bacteria;Chloroflexi;Anaerolineae;RBG-13-54-9;	81.5	15	270	270	220	50	0	456875	388524
GTGYCAGCMGCCGCGGTAA,CCGYCWATTYMTTTRAGTTT	SILVA (only NR);Bacteria;Chloroflexi;Anaerolineae;SBR1031;	48.3	14.8	1974	1974	954	1020	0	455171	387790
GTGYCAGCMGCCGCGGTAA,CCGYCWATTYMTTTRAGTTT	SILVA (only NR);Bacteria;Chloroflexi;Anaerolineae;SBR1031;A4b;	93.1	15	565	565	526	39	0	456580	388218
GTGYCAGCMGCCGCGGTAA,CCGYCWATTYMTTTRAGTTT	SILVA (only NR);Bacteria;Chloroflexi;Anaerolineae;SBR1031;A4b;OLB13;	86.7	15	15	15	13	2	0	457130	388731
GTGYCAGCMGCCGCGGTAA,CCGYCWATTYMTTTRAGTTT	SILVA (only NR);Bacteria;Chloroflexi;Anaerolineae;SBR1031;A4b;OLB15;	100	15	2	2	2	0	0	457143	388742
GTGYCAGCMGCCGCGGTAA,CCGYCWATTYMTTTRAGTTT	SILVA (only NR);Bacteria;Chloroflexi;Anaerolineae;SJA-15;	94.5	15	73	73	69	4	0	457072	388675
GTGYCAGCMGCCGCGGTAA,CCGYCWATTYMTTTRAGTTT	SILVA (only NR);Bacteria;Chloroflexi;Anaerolineae;Thermoflexales;	86.3	15	51	51	44	7	0	457094	388700
GTGYCAGCMGCCGCGGTAA,CCGYCWATTYMTTTRAGTTT	SILVA (only NR);Bacteria;Chloroflexi;Anaerolineae;Thermoflexales;Thermoflexaceae;	86.3	15	51	51	44	7	0	457094	388700
GTGYCAGCMGCCGCGGTAA,CCGYCWATTYMTTTRAGTTT	SILVA (only NR);Bacteria;Chloroflexi;Anaerolineae;Thermoflexales;Thermoflexaceae;Thermoflexus;	86.3	15	51	51	44	7	0	457094	388700
GTGYCAGCMGCCGCGGTAA,CCGYCWATTYMTTTRAGTTT	SILVA (only NR);Bacteria;Chloroflexi;Anaerolineae;uncultured;	87	15	77	77	67	10	0	457068	388677
GTGYCAGCMGCCGCGGTAA,CCGYCWATTYMTTTRAGTTT	SILVA (only NR);Bacteria;Chloroflexi;Chloroflexia;	90	15	700	700	630	70	0	456445	388114
GTGYCAGCMGCCGCGGTAA,CCGYCWATTYMTTTRAGTTT	SILVA (only NR);Bacteria;Chloroflexi;Chloroflexia;Chloroflexales;	88	15	409	409	360	49	0	456736	388384
GTGYCAGCMGCCGCGGTAA,CCGYCWATTYMTTTRAGTTT	SILVA (only NR);Bacteria;Chloroflexi;Chloroflexia;Chloroflexales;Chloroflexaceae;	84.6	15	201	201	170	31	0	456944	388574
GTGYCAGCMGCCGCGGTAA,CCGYCWATTYMTTTRAGTTT	SILVA (only NR);Bacteria;Chloroflexi;Chloroflexia;Chloroflexales;Chloroflexaceae;Candidatus Chloroploca;	83.3	15	12	12	10	2	0	457133	388734
GTGYCAGCMGCCGCGGTAA,CCGYCWATTYMTTTRAGTTT	SILVA (only NR);Bacteria;Chloroflexi;Chloroflexia;Chloroflexales;Chloroflexaceae;Candidatus Chlorothrix;	80.5	15	113	113	91	22	0	457032	388653
GTGYCAGCMGCCGCGGTAA,CCGYCWATTYMTTTRAGTTT	SILVA (only NR);Bacteria;Chloroflexi;Chloroflexia;Chloroflexales;Chloroflexaceae;Chloroflexus;	85.7	15	42	42	36	6	0	457103	388708
GTGYCAGCMGCCGCGGTAA,CCGYCWATTYMTTTRAGTTT	SILVA (only NR);Bacteria;Chloroflexi;Chloroflexia;Chloroflexales;Chloroflexaceae;Chloronema;	100	15	7	7	7	0	0	457138	388737
GTGYCAGCMGCCGCGGTAA,CCGYCWATTYMTTTRAGTTT	SILVA (only NR);Bacteria;Chloroflexi;Chloroflexia;Chloroflexales;Chloroflexaceae;FFCH7168;	94.7	15	19	19	18	1	0	457126	388726
GTGYCAGCMGCCGCGGTAA,CCGYCWATTYMTTTRAGTTT	SILVA (only NR);Bacteria;Chloroflexi;Chloroflexia;Chloroflexales;Chloroflexaceae;Oscillochloris;	100	15	5	5	5	0	0	457140	388739
GTGYCAGCMGCCGCGGTAA,CCGYCWATTYMTTTRAGTTT	SILVA (only NR);Bacteria;Chloroflexi;Chloroflexia;Chloroflexales;Chloroflexaceae;uncultured;	100	15	2	2	2	0	0	457143	388742
GTGYCAGCMGCCGCGGTAA,CCGYCWATTYMTTTRAGTTT	SILVA (only NR);Bacteria;Chloroflexi;Chloroflexia;Chloroflexales;Herpetosiphonaceae;	88.2	15	17	17	15	2	0	457128	388729
GTGYCAGCMGCCGCGGTAA,CCGYCWATTYMTTTRAGTTT	SILVA (only NR);Bacteria;Chloroflexi;Chloroflexia;Chloroflexales;Herpetosiphonaceae;Herpetosiphon;	88.2	15	17	17	15	2	0	457128	388729
GTGYCAGCMGCCGCGGTAA,CCGYCWATTYMTTTRAGTTT	SILVA (only NR);Bacteria;Chloroflexi;Chloroflexia;Chloroflexales;Roseiflexaceae;	91.6	15	191	191	175	16	0	456954	388569
GTGYCAGCMGCCGCGGTAA,CCGYCWATTYMTTTRAGTTT	SILVA (only NR);Bacteria;Chloroflexi;Chloroflexia;Chloroflexales;Roseiflexaceae;Kouleothrix;	90	15	10	10	9	1	0	457135	388735
GTGYCAGCMGCCGCGGTAA,CCGYCWATTYMTTTRAGTTT	SILVA (only NR);Bacteria;Chloroflexi;Chloroflexia;Chloroflexales;Roseiflexaceae;Roseiflexus;	90	15	30	30	27	3	0	457115	388717
GTGYCAGCMGCCGCGGTAA,CCGYCWATTYMTTTRAGTTT	SILVA (only NR);Bacteria;Chloroflexi;Chloroflexia;Chloroflexales;Roseiflexaceae;uncultured;	92.1	15	151	151	139	12	0	456994	388605
GTGYCAGCMGCCGCGGTAA,CCGYCWATTYMTTTRAGTTT	SILVA (only NR);Bacteria;Chloroflexi;Chloroflexia;Elev-1554;	88.9	15	9	9	8	1	0	457136	388736
GTGYCAGCMGCCGCGGTAA,CCGYCWATTYMTTTRAGTTT	SILVA (only NR);Bacteria;Chloroflexi;Chloroflexia;Kallotenuales;	89.1	15	46	46	41	5	0	457099	388703
GTGYCAGCMGCCGCGGTAA,CCGYCWATTYMTTTRAGTTT	SILVA (only NR);Bacteria;Chloroflexi;Chloroflexia;Kallotenuales;AKIW781;	90.5	15	42	42	38	4	0	457103	388706
GTGYCAGCMGCCGCGGTAA,CCGYCWATTYMTTTRAGTTT	SILVA (only NR);Bacteria;Chloroflexi;Chloroflexia;Kallotenuales;Kallotenuaceae;	75	15	4	4	3	1	0	457141	388741
GTGYCAGCMGCCGCGGTAA,CCGYCWATTYMTTTRAGTTT	SILVA (only NR);Bacteria;Chloroflexi;Chloroflexia;Kallotenuales;Kallotenuaceae;Kallotenue;	75	15	4	4	3	1	0	457141	388741
GTGYCAGCMGCCGCGGTAA,CCGYCWATTYMTTTRAGTTT	SILVA (only NR);Bacteria;Chloroflexi;Chloroflexia;Thermobaculales;	83.3	15	12	12	10	2	0	457133	388734
GTGYCAGCMGCCGCGGTAA,CCGYCWATTYMTTTRAGTTT	SILVA (only NR);Bacteria;Chloroflexi;Chloroflexia;Thermobaculales;Thermobaculaceae;	83.3	15	12	12	10	2	0	457133	388734
GTGYCAGCMGCCGCGGTAA,CCGYCWATTYMTTTRAGTTT	SILVA (only NR);Bacteria;Chloroflexi;Chloroflexia;Thermobaculales;Thermobaculaceae;Thermobaculum;	83.3	15	12	12	10	2	0	457133	388734
GTGYCAGCMGCCGCGGTAA,CCGYCWATTYMTTTRAGTTT	SILVA (only NR);Bacteria;Chloroflexi;Chloroflexia;Thermomicrobiales;	94.2	15	224	224	211	13	0	456921	388533
GTGYCAGCMGCCGCGGTAA,CCGYCWATTYMTTTRAGTTT	SILVA (only NR);Bacteria;Chloroflexi;Chloroflexia;Thermomicrobiales;AKYG1722;	93.8	15	48	48	45	3	0	457097	388699
GTGYCAGCMGCCGCGGTAA,CCGYCWATTYMTTTRAGTTT	SILVA (only NR);Bacteria;Chloroflexi;Chloroflexia;Thermomicrobiales;JG30-KF-CM45;	94.2	15	137	137	129	8	0	457008	388615
GTGYCAGCMGCCGCGGTAA,CCGYCWATTYMTTTRAGTTT	SILVA (only NR);Bacteria;Chloroflexi;Chloroflexia;Thermomicrobiales;Thermomicrobiaceae;	94.9	15	39	39	37	2	0	457106	388707
GTGYCAGCMGCCGCGGTAA,CCGYCWATTYMTTTRAGTTT	SILVA (only NR);Bacteria;Chloroflexi;Chloroflexia;Thermomicrobiales;Thermomicrobiaceae;Nitrolancea;	89.5	15	19	19	17	2	0	457126	388727
GTGYCAGCMGCCGCGGTAA,CCGYCWATTYMTTTRAGTTT	SILVA (only NR);Bacteria;Chloroflexi;Chloroflexia;Thermomicrobiales;Thermomicrobiaceae;Sphaerobacter;	100	15	7	7	7	0	0	457138	388737
GTGYCAGCMGCCGCGGTAA,CCGYCWATTYMTTTRAGTTT	SILVA (only NR);Bacteria;Chloroflexi;Chloroflexia;Thermomicrobiales;Thermomicrobiaceae;Thermomicrobium;	100	15	10	10	10	0	0	457135	388734
GTGYCAGCMGCCGCGGTAA,CCGYCWATTYMTTTRAGTTT	SILVA (only NR);Bacteria;Chloroflexi;Chloroflexia;Thermomicrobiales;Thermomicrobiaceae;Thermorudis;	100	15	2	2	2	0	0	457143	388742
GTGYCAGCMGCCGCGGTAA,CCGYCWATTYMTTTRAGTTT	SILVA (only NR);Bacteria;Chloroflexi;Dehalococcoidia;	89.3	15	1601	1601	1429	172	0	455544	387315
GTGYCAGCMGCCGCGGTAA,CCGYCWATTYMTTTRAGTTT	SILVA (only NR);Bacteria;Chloroflexi;Dehalococcoidia;1226B1H1-22-FL;	66.7	15	3	3	2	1	0	457142	388742
GTGYCAGCMGCCGCGGTAA,CCGYCWATTYMTTTRAGTTT	SILVA (only NR);Bacteria;Chloroflexi;Dehalococcoidia;185B01;	66.7	15	3	3	2	1	0	457142	388742
GTGYCAGCMGCCGCGGTAA,CCGYCWATTYMTTTRAGTTT	SILVA (only NR);Bacteria;Chloroflexi;Dehalococcoidia;3051bac4-16;	100	15	5	5	5	0	0	457140	388739
GTGYCAGCMGCCGCGGTAA,CCGYCWATTYMTTTRAGTTT	SILVA (only NR);Bacteria;Chloroflexi;Dehalococcoidia;661239;	75	15	16	16	12	4	0	457129	388732
GTGYCAGCMGCCGCGGTAA,CCGYCWATTYMTTTRAGTTT	SILVA (only NR);Bacteria;Chloroflexi;Dehalococcoidia;Dehalococcoidales;	84.1	15	88	88	74	14	0	457057	388670
GTGYCAGCMGCCGCGGTAA,CCGYCWATTYMTTTRAGTTT	SILVA (only NR);Bacteria;Chloroflexi;Dehalococcoidia;Dehalococcoidales;Dehalococcoidaceae;	90.2	15	51	51	46	5	0	457094	388698
GTGYCAGCMGCCGCGGTAA,CCGYCWATTYMTTTRAGTTT	SILVA (only NR);Bacteria;Chloroflexi;Dehalococcoidia;Dehalococcoidales;Dehalococcoidaceae;Dehalococcoides;	92.1	15	38	38	35	3	0	457107	388709
GTGYCAGCMGCCGCGGTAA,CCGYCWATTYMTTTRAGTTT	SILVA (only NR);Bacteria;Chloroflexi;Dehalococcoidia;Dehalococcoidales;Dehalococcoidaceae;Dehalogenimonas;	84.6	15	13	13	11	2	0	457132	388733
GTGYCAGCMGCCGCGGTAA,CCGYCWATTYMTTTRAGTTT	SILVA (only NR);Bacteria;Chloroflexi;Dehalococcoidia;Dehalococcoidales;Dehalococcoidales Incertae Sedis;	71.4	15	7	7	5	2	0	457138	388739
GTGYCAGCMGCCGCGGTAA,CCGYCWATTYMTTTRAGTTT	SILVA (only NR);Bacteria;Chloroflexi;Dehalococcoidia;Dehalococcoidales;Dehalococcoidales Incertae Sedis;Dehalobium;	71.4	15	7	7	5	2	0	457138	388739
GTGYCAGCMGCCGCGGTAA,CCGYCWATTYMTTTRAGTTT	SILVA (only NR);Bacteria;Chloroflexi;Dehalococcoidia;Dehalococcoidales;uncultured;	75.9	15	29	29	22	7	0	457116	388722
GTGYCAGCMGCCGCGGTAA,CCGYCWATTYMTTTRAGTTT	SILVA (only NR);Bacteria;Chloroflexi;Dehalococcoidia;DscP2;	100	15	111	111	111	0	0	457034	388633
GTGYCAGCMGCCGCGGTAA,CCGYCWATTYMTTTRAGTTT	SILVA (only NR);Bacteria;Chloroflexi;Dehalococcoidia;ER-E4-17;	75	15	4	4	3	1	0	457141	388741
GTGYCAGCMGCCGCGGTAA,CCGYCWATTYMTTTRAGTTT	SILVA (only NR);Bacteria;Chloroflexi;Dehalococcoidia;FS117-23B-02;	85.7	15	21	21	18	3	0	457124	388726
GTGYCAGCMGCCGCGGTAA,CCGYCWATTYMTTTRAGTTT	SILVA (only NR);Bacteria;Chloroflexi;Dehalococcoidia;FW22;	93.9	15	49	49	46	3	0	457096	388698
GTGYCAGCMGCCGCGGTAA,CCGYCWATTYMTTTRAGTTT	SILVA (only NR);Bacteria;Chloroflexi;Dehalococcoidia;GIF3;	85.7	15	91	91	78	13	0	457054	388666
GTGYCAGCMGCCGCGGTAA,CCGYCWATTYMTTTRAGTTT	SILVA (only NR);Bacteria;Chloroflexi;Dehalococcoidia;GIF9;	93.4	15	137	137	128	9	0	457008	388616
GTGYCAGCMGCCGCGGTAA,CCGYCWATTYMTTTRAGTTT	SILVA (only NR);Bacteria;Chloroflexi;Dehalococcoidia;GIF9;AB-539-J10;	90.7	15	86	86	78	8	0	457059	388666
GTGYCAGCMGCCGCGGTAA,CCGYCWATTYMTTTRAGTTT	SILVA (only NR);Bacteria;Chloroflexi;Dehalococcoidia;GIF9;AB-539-J10;Dsc1;	0	0	2	2	0	2	0	457143	388744
GTGYCAGCMGCCGCGGTAA,CCGYCWATTYMTTTRAGTTT	SILVA (only NR);Bacteria;Chloroflexi;Dehalococcoidia;GIF9;AB-539-J10;SCGC-AB-539-J10;	92	15	50	50	46	4	0	457095	388698
GTGYCAGCMGCCGCGGTAA,CCGYCWATTYMTTTRAGTTT	SILVA (only NR);Bacteria;Chloroflexi;Dehalococcoidia;H3.93;	87.5	15	40	40	35	5	0	457105	388709
GTGYCAGCMGCCGCGGTAA,CCGYCWATTYMTTTRAGTTT	SILVA (only NR);Bacteria;Chloroflexi;Dehalococcoidia;JdFR-54;	100	15	2	2	2	0	0	457143	388742
GTGYCAGCMGCCGCGGTAA,CCGYCWATTYMTTTRAGTTT	SILVA (only NR);Bacteria;Chloroflexi;Dehalococcoidia;MB-C2-126;	88.9	15	9	9	8	1	0	457136	388736
GTGYCAGCMGCCGCGGTAA,CCGYCWATTYMTTTRAGTTT	SILVA (only NR);Bacteria;Chloroflexi;Dehalococcoidia;MSBL5;	81.3	15	80	80	65	15	0	457065	388679
GTGYCAGCMGCCGCGGTAA,CCGYCWATTYMTTTRAGTTT	SILVA (only NR);Bacteria;Chloroflexi;Dehalococcoidia;Napoli-4B-65;	93	15	71	71	66	5	0	457074	388678
GTGYCAGCMGCCGCGGTAA,CCGYCWATTYMTTTRAGTTT	SILVA (only NR);Bacteria;Chloroflexi;Dehalococcoidia;RBG-13-46-9;	85.7	15	7	7	6	1	0	457138	388738
GTGYCAGCMGCCGCGGTAA,CCGYCWATTYMTTTRAGTTT	SILVA (only NR);Bacteria;Chloroflexi;Dehalococcoidia;S085;	93.9	15	180	180	169	11	0	456965	388575
GTGYCAGCMGCCGCGGTAA,CCGYCWATTYMTTTRAGTTT	SILVA (only NR);Bacteria;Chloroflexi;Dehalococcoidia;SAR202 clade;	85.3	15	475	475	405	70	0	456670	388339
GTGYCAGCMGCCGCGGTAA,CCGYCWATTYMTTTRAGTTT	SILVA (only NR);Bacteria;Chloroflexi;Dehalococcoidia;SPG12-343-353-B75;	100	15	6	6	6	0	0	457139	388738
GTGYCAGCMGCCGCGGTAA,CCGYCWATTYMTTTRAGTTT	SILVA (only NR);Bacteria;Chloroflexi;Dehalococcoidia;SPG12-461-471-B8;	60	15	5	5	3	2	0	457140	388741
GTGYCAGCMGCCGCGGTAA,CCGYCWATTYMTTTRAGTTT	SILVA (only NR);Bacteria;Chloroflexi;Dehalococcoidia;Sh765B-AG-111;	98.1	15	107	107	105	2	0	457038	388639
GTGYCAGCMGCCGCGGTAA,CCGYCWATTYMTTTRAGTTT	SILVA (only NR);Bacteria;Chloroflexi;Dehalococcoidia;Sh765B-TzT-20;	40	15	10	10	4	6	0	457135	388740
GTGYCAGCMGCCGCGGTAA,CCGYCWATTYMTTTRAGTTT	SILVA (only NR);Bacteria;Chloroflexi;Dehalococcoidia;t0.6.f;	100	15	23	23	23	0	0	457122	388721
GTGYCAGCMGCCGCGGTAA,CCGYCWATTYMTTTRAGTTT	SILVA (only NR);Bacteria;Chloroflexi;Dehalococcoidia;vadinBA26;	92.7	15	41	41	38	3	0	457104	388706
GTGYCAGCMGCCGCGGTAA,CCGYCWATTYMTTTRAGTTT	SILVA (only NR);Bacteria;Chloroflexi;Gitt-GS-136;	89.7	15	39	39	35	4	0	457106	388709
GTGYCAGCMGCCGCGGTAA,CCGYCWATTYMTTTRAGTTT	SILVA (only NR);Bacteria;Chloroflexi;JG30-KF-CM66;	95.3	15	127	127	121	6	0	457018	388623
GTGYCAGCMGCCGCGGTAA,CCGYCWATTYMTTTRAGTTT	SILVA (only NR);Bacteria;Chloroflexi;KD4-96;	90	15	150	150	135	15	0	456995	388609
GTGYCAGCMGCCGCGGTAA,CCGYCWATTYMTTTRAGTTT	SILVA (only NR);Bacteria;Chloroflexi;Ktedonobacteria;	95.7	15	485	485	464	21	0	456660	388280
GTGYCAGCMGCCGCGGTAA,CCGYCWATTYMTTTRAGTTT	SILVA (only NR);Bacteria;Chloroflexi;Ktedonobacteria;B10-SB3A;	80	15	5	5	4	1	0	457140	388740
GTGYCAGCMGCCGCGGTAA,CCGYCWATTYMTTTRAGTTT	SILVA (only NR);Bacteria;Chloroflexi;Ktedonobacteria;B12-WMSP1;	89.5	15	19	19	17	2	0	457126	388727
GTGYCAGCMGCCGCGGTAA,CCGYCWATTYMTTTRAGTTT	SILVA (only NR);Bacteria;Chloroflexi;Ktedonobacteria;C0119;	94.4	15	54	54	51	3	0	457091	388693
GTGYCAGCMGCCGCGGTAA,CCGYCWATTYMTTTRAGTTT	SILVA (only NR);Bacteria;Chloroflexi;Ktedonobacteria;Ktedonobacterales;	97.2	15	390	390	379	11	0	456755	388365
GTGYCAGCMGCCGCGGTAA,CCGYCWATTYMTTTRAGTTT	SILVA (only NR);Bacteria;Chloroflexi;Ktedonobacteria;Ktedonobacterales;JG30-KF-AS9;	95.7	15	23	23	22	1	0	457122	388722
GTGYCAGCMGCCGCGGTAA,CCGYCWATTYMTTTRAGTTT	SILVA (only NR);Bacteria;Chloroflexi;Ktedonobacteria;Ktedonobacterales;Ktedonobacteraceae;	97.3	15	366	366	356	10	0	456779	388388
GTGYCAGCMGCCGCGGTAA,CCGYCWATTYMTTTRAGTTT	SILVA (only NR);Bacteria;Chloroflexi;Ktedonobacteria;Ktedonobacterales;Ktedonobacteraceae;1921-2;	91.7	15	12	12	11	1	0	457133	388733
GTGYCAGCMGCCGCGGTAA,CCGYCWATTYMTTTRAGTTT	SILVA (only NR);Bacteria;Chloroflexi;Ktedonobacteria;Ktedonobacterales;Ktedonobacteraceae;1921-3;	91.7	15	24	24	22	2	0	457121	388722
GTGYCAGCMGCCGCGGTAA,CCGYCWATTYMTTTRAGTTT	SILVA (only NR);Bacteria;Chloroflexi;Ktedonobacteria;Ktedonobacterales;Ktedonobacteraceae;1959-1;	92.3	15	13	13	12	1	0	457132	388732
GTGYCAGCMGCCGCGGTAA,CCGYCWATTYMTTTRAGTTT	SILVA (only NR);Bacteria;Chloroflexi;Ktedonobacteria;Ktedonobacterales;Ktedonobacteraceae;BacC-u-018;	100	15	7	7	7	0	0	457138	388737
GTGYCAGCMGCCGCGGTAA,CCGYCWATTYMTTTRAGTTT	SILVA (only NR);Bacteria;Chloroflexi;Ktedonobacteria;Ktedonobacterales;Ktedonobacteraceae;FCPS473;	100	15	29	29	29	0	0	457116	388715
GTGYCAGCMGCCGCGGTAA,CCGYCWATTYMTTTRAGTTT	SILVA (only NR);Bacteria;Chloroflexi;Ktedonobacteria;Ktedonobacterales;Ktedonobacteraceae;G12-WMSP1;	100	15	16	16	16	0	0	457129	388728
GTGYCAGCMGCCGCGGTAA,CCGYCWATTYMTTTRAGTTT	SILVA (only NR);Bacteria;Chloroflexi;Ktedonobacteria;Ktedonobacterales;Ktedonobacteraceae;HSB OF53-F07;	97	15	33	33	32	1	0	457112	388712
GTGYCAGCMGCCGCGGTAA,CCGYCWATTYMTTTRAGTTT	SILVA (only NR);Bacteria;Chloroflexi;Ktedonobacteria;Ktedonobacterales;Ktedonobacteraceae;JG30a-KF-32;	95.2	15	21	21	20	1	0	457124	388724
GTGYCAGCMGCCGCGGTAA,CCGYCWATTYMTTTRAGTTT	SILVA (only NR);Bacteria;Chloroflexi;Ktedonobacteria;Ktedonobacterales;Ktedonobacteraceae;Ktedonobacter;	96.4	15	28	28	27	1	0	457117	388717
GTGYCAGCMGCCGCGGTAA,CCGYCWATTYMTTTRAGTTT	SILVA (only NR);Bacteria;Chloroflexi;Ktedonobacteria;Ktedonobacterales;Ktedonobacteraceae;Thermogemmatispora;	100	15	8	8	8	0	0	457137	388736
GTGYCAGCMGCCGCGGTAA,CCGYCWATTYMTTTRAGTTT	SILVA (only NR);Bacteria;Chloroflexi;Ktedonobacteria;Ktedonobacterales;Ktedonobacteraceae;Thermosporothrix;	100	15	8	8	8	0	0	457137	388736
GTGYCAGCMGCCGCGGTAA,CCGYCWATTYMTTTRAGTTT	SILVA (only NR);Bacteria;Chloroflexi;Ktedonobacteria;Ktedonobacterales;Ktedonobacteraceae;uncultured;	98.2	15	164	164	161	3	0	456981	388583
GTGYCAGCMGCCGCGGTAA,CCGYCWATTYMTTTRAGTTT	SILVA (only NR);Bacteria;Chloroflexi;Ktedonobacteria;MVP-21;	75	15	16	16	12	4	0	457129	388732
GTGYCAGCMGCCGCGGTAA,CCGYCWATTYMTTTRAGTTT	SILVA (only NR);Bacteria;Chloroflexi;N9D0;	100	15	4	4	4	0	0	457141	388740
GTGYCAGCMGCCGCGGTAA,CCGYCWATTYMTTTRAGTTT	SILVA (only NR);Bacteria;Chloroflexi;NLS2-31;	50	15	2	2	1	1	0	457143	388743
GTGYCAGCMGCCGCGGTAA,CCGYCWATTYMTTTRAGTTT	SILVA (only NR);Bacteria;Chloroflexi;OLB14;	89.1	15	46	46	41	5	0	457099	388703
GTGYCAGCMGCCGCGGTAA,CCGYCWATTYMTTTRAGTTT	SILVA (only NR);Bacteria;Chloroflexi;P2-11E;	93.9	15	33	33	31	2	0	457112	388713
GTGYCAGCMGCCGCGGTAA,CCGYCWATTYMTTTRAGTTT	SILVA (only NR);Bacteria;Chloroflexi;SHA-26;	90.5	15	42	42	38	4	0	457103	388706
GTGYCAGCMGCCGCGGTAA,CCGYCWATTYMTTTRAGTTT	SILVA (only NR);Bacteria;Chloroflexi;SL56 marine group;	90.5	15	21	21	19	2	0	457124	388725
GTGYCAGCMGCCGCGGTAA,CCGYCWATTYMTTTRAGTTT	SILVA (only NR);Bacteria;Chloroflexi;TK10;	93.6	15	187	187	175	12	0	456958	388569
GTGYCAGCMGCCGCGGTAA,CCGYCWATTYMTTTRAGTTT	SILVA (only NR);Bacteria;Chloroflexi;TK17;	100	15	18	18	18	0	0	457127	388726
GTGYCAGCMGCCGCGGTAA,CCGYCWATTYMTTTRAGTTT	SILVA (only NR);Bacteria;Chloroflexi;TK30;	83.3	15	6	6	5	1	0	457139	388739
GTGYCAGCMGCCGCGGTAA,CCGYCWATTYMTTTRAGTTT	SILVA (only NR);Bacteria;Chrysiogenetota;	75	15	8	8	6	2	0	457137	388738
GTGYCAGCMGCCGCGGTAA,CCGYCWATTYMTTTRAGTTT	SILVA (only NR);Bacteria;Chrysiogenetota;Chrysiogenetes;	75	15	8	8	6	2	0	457137	388738
GTGYCAGCMGCCGCGGTAA,CCGYCWATTYMTTTRAGTTT	SILVA (only NR);Bacteria;Chrysiogenetota;Chrysiogenetes;Chrysiogenales;	75	15	8	8	6	2	0	457137	388738
GTGYCAGCMGCCGCGGTAA,CCGYCWATTYMTTTRAGTTT	SILVA (only NR);Bacteria;Chrysiogenetota;Chrysiogenetes;Chrysiogenales;Chrysiogenaceae;	75	15	8	8	6	2	0	457137	388738
GTGYCAGCMGCCGCGGTAA,CCGYCWATTYMTTTRAGTTT	SILVA (only NR);Bacteria;Chrysiogenetota;Chrysiogenetes;Chrysiogenales;Chrysiogenaceae;Chrysiogenes;	100	15	1	1	1	0	0	457144	388743
GTGYCAGCMGCCGCGGTAA,CCGYCWATTYMTTTRAGTTT	SILVA (only NR);Bacteria;Chrysiogenetota;Chrysiogenetes;Chrysiogenales;Chrysiogenaceae;Desulfurispira;	50	15	2	2	1	1	0	457143	388743
GTGYCAGCMGCCGCGGTAA,CCGYCWATTYMTTTRAGTTT	SILVA (only NR);Bacteria;Chrysiogenetota;Chrysiogenetes;Chrysiogenales;Chrysiogenaceae;Desulfurispirillum;	80	15	5	5	4	1	0	457140	388740
GTGYCAGCMGCCGCGGTAA,CCGYCWATTYMTTTRAGTTT	SILVA (only NR);Bacteria;Cloacimonadota;	87.6	15	299	299	262	37	0	456846	388482
GTGYCAGCMGCCGCGGTAA,CCGYCWATTYMTTTRAGTTT	SILVA (only NR);Bacteria;Cloacimonadota;Cloacimonadia;	87.6	15	299	299	262	37	0	456846	388482
GTGYCAGCMGCCGCGGTAA,CCGYCWATTYMTTTRAGTTT	SILVA (only NR);Bacteria;Cloacimonadota;Cloacimonadia;Cloacimonadales;	87.2	15	289	289	252	37	0	456856	388492
GTGYCAGCMGCCGCGGTAA,CCGYCWATTYMTTTRAGTTT	SILVA (only NR);Bacteria;Cloacimonadota;Cloacimonadia;Cloacimonadales;CW-1 termite group;	100	15	9	9	9	0	0	457136	388735
GTGYCAGCMGCCGCGGTAA,CCGYCWATTYMTTTRAGTTT	SILVA (only NR);Bacteria;Cloacimonadota;Cloacimonadia;Cloacimonadales;Cloacimonadaceae;	82.4	15	165	165	136	29	0	456980	388608
GTGYCAGCMGCCGCGGTAA,CCGYCWATTYMTTTRAGTTT	SILVA (only NR);Bacteria;Cloacimonadota;Cloacimonadia;Cloacimonadales;Cloacimonadaceae;C-2;	66.7	15	3	3	2	1	0	457142	388742
GTGYCAGCMGCCGCGGTAA,CCGYCWATTYMTTTRAGTTT	SILVA (only NR);Bacteria;Cloacimonadota;Cloacimonadia;Cloacimonadales;Cloacimonadaceae;Candidatus Cloacimonas;	81.1	15	90	90	73	17	0	457055	388671
GTGYCAGCMGCCGCGGTAA,CCGYCWATTYMTTTRAGTTT	SILVA (only NR);Bacteria;Cloacimonadota;Cloacimonadia;Cloacimonadales;Cloacimonadaceae;LNR A2-18;	90.9	15	11	11	10	1	0	457134	388734
GTGYCAGCMGCCGCGGTAA,CCGYCWATTYMTTTRAGTTT	SILVA (only NR);Bacteria;Cloacimonadota;Cloacimonadia;Cloacimonadales;Cloacimonadaceae;W5;	83	15	53	53	44	9	0	457092	388700
GTGYCAGCMGCCGCGGTAA,CCGYCWATTYMTTTRAGTTT	SILVA (only NR);Bacteria;Cloacimonadota;Cloacimonadia;Cloacimonadales;GZKB75;	88.9	15	9	9	8	1	0	457136	388736
GTGYCAGCMGCCGCGGTAA,CCGYCWATTYMTTTRAGTTT	SILVA (only NR);Bacteria;Cloacimonadota;Cloacimonadia;Cloacimonadales;LK-44f;	100	15	13	13	13	0	0	457132	388731
GTGYCAGCMGCCGCGGTAA,CCGYCWATTYMTTTRAGTTT	SILVA (only NR);Bacteria;Cloacimonadota;Cloacimonadia;Cloacimonadales;MSBL8;	96.2	15	26	26	25	1	0	457119	388719
GTGYCAGCMGCCGCGGTAA,CCGYCWATTYMTTTRAGTTT	SILVA (only NR);Bacteria;Cloacimonadota;Cloacimonadia;Cloacimonadales;NK-L14;	100	15	4	4	4	0	0	457141	388740
GTGYCAGCMGCCGCGGTAA,CCGYCWATTYMTTTRAGTTT	SILVA (only NR);Bacteria;Cloacimonadota;Cloacimonadia;Cloacimonadales;PBS-18;	87.5	15	16	16	14	2	0	457129	388730
GTGYCAGCMGCCGCGGTAA,CCGYCWATTYMTTTRAGTTT	SILVA (only NR);Bacteria;Cloacimonadota;Cloacimonadia;Cloacimonadales;SHA-41;	80	15	5	5	4	1	0	457140	388740
GTGYCAGCMGCCGCGGTAA,CCGYCWATTYMTTTRAGTTT	SILVA (only NR);Bacteria;Cloacimonadota;Cloacimonadia;Cloacimonadales;SHA-4;	100	15	5	5	5	0	0	457140	388739
GTGYCAGCMGCCGCGGTAA,CCGYCWATTYMTTTRAGTTT	SILVA (only NR);Bacteria;Cloacimonadota;Cloacimonadia;Cloacimonadales;W27;	93.5	15	31	31	29	2	0	457114	388715
GTGYCAGCMGCCGCGGTAA,CCGYCWATTYMTTTRAGTTT	SILVA (only NR);Bacteria;Cloacimonadota;Cloacimonadia;MSBL2;	100	15	10	10	10	0	0	457135	388734
GTGYCAGCMGCCGCGGTAA,CCGYCWATTYMTTTRAGTTT	SILVA (only NR);Bacteria;Coprothermobacterota;	94.9	15	98	98	93	5	0	457047	388651
GTGYCAGCMGCCGCGGTAA,CCGYCWATTYMTTTRAGTTT	SILVA (only NR);Bacteria;Coprothermobacterota;Coprothermobacteria;	94.9	15	98	98	93	5	0	457047	388651
GTGYCAGCMGCCGCGGTAA,CCGYCWATTYMTTTRAGTTT	SILVA (only NR);Bacteria;Coprothermobacterota;Coprothermobacteria;Coprothermobacterales;	94.9	15	98	98	93	5	0	457047	388651
GTGYCAGCMGCCGCGGTAA,CCGYCWATTYMTTTRAGTTT	SILVA (only NR);Bacteria;Coprothermobacterota;Coprothermobacteria;Coprothermobacterales;Coprothermobacteraceae;	94.9	15	98	98	93	5	0	457047	388651
GTGYCAGCMGCCGCGGTAA,CCGYCWATTYMTTTRAGTTT	SILVA (only NR);Bacteria;Coprothermobacterota;Coprothermobacteria;Coprothermobacterales;Coprothermobacteraceae;Coprothermobacter;	94.9	15	98	98	93	5	0	457047	388651
GTGYCAGCMGCCGCGGTAA,CCGYCWATTYMTTTRAGTTT	SILVA (only NR);Bacteria;Cyanobacteria;	85.3	15	9718	9717	8286	1431	1	447428	380458
GTGYCAGCMGCCGCGGTAA,CCGYCWATTYMTTTRAGTTT	SILVA (only NR);Bacteria;Cyanobacteria;Cyanobacteriia;	84.8	15	9141	9140	7753	1387	1	448005	380991
GTGYCAGCMGCCGCGGTAA,CCGYCWATTYMTTTRAGTTT	SILVA (only NR);Bacteria;Cyanobacteria;Cyanobacteriia;Chloroplast;	80.8	14.9	4441	4440	3587	853	1	452705	385157
GTGYCAGCMGCCGCGGTAA,CCGYCWATTYMTTTRAGTTT	SILVA (only NR);Bacteria;Cyanobacteria;Cyanobacteriia;Cyanobacteriales;	89.2	15	2985	2985	2664	321	0	454160	386080
GTGYCAGCMGCCGCGGTAA,CCGYCWATTYMTTTRAGTTT	SILVA (only NR);Bacteria;Cyanobacteria;Cyanobacteriia;Cyanobacteriales;Chamaesiphonaceae;	100	15	4	4	4	0	0	457141	388740
GTGYCAGCMGCCGCGGTAA,CCGYCWATTYMTTTRAGTTT	SILVA (only NR);Bacteria;Cyanobacteria;Cyanobacteriia;Cyanobacteriales;Chamaesiphonaceae;Chamaesiphon PCC-6605;	100	15	4	4	4	0	0	457141	388740
GTGYCAGCMGCCGCGGTAA,CCGYCWATTYMTTTRAGTTT	SILVA (only NR);Bacteria;Cyanobacteria;Cyanobacteriia;Cyanobacteriales;Chroococcidiopsaceae;	91.9	15	298	298	274	24	0	456847	388470
GTGYCAGCMGCCGCGGTAA,CCGYCWATTYMTTTRAGTTT	SILVA (only NR);Bacteria;Cyanobacteria;Cyanobacteriia;Cyanobacteriales;Chroococcidiopsaceae;Aliterella;	91.9	15	37	37	34	3	0	457108	388710
GTGYCAGCMGCCGCGGTAA,CCGYCWATTYMTTTRAGTTT	SILVA (only NR);Bacteria;Cyanobacteria;Cyanobacteriia;Cyanobacteriales;Chroococcidiopsaceae;Chlorogloea SAG 10.99;	100	15	3	3	3	0	0	457142	388741
GTGYCAGCMGCCGCGGTAA,CCGYCWATTYMTTTRAGTTT	SILVA (only NR);Bacteria;Cyanobacteria;Cyanobacteriia;Cyanobacteriales;Chroococcidiopsaceae;Chroococcidiopsis CC1;	87.5	15	8	8	7	1	0	457137	388737
GTGYCAGCMGCCGCGGTAA,CCGYCWATTYMTTTRAGTTT	SILVA (only NR);Bacteria;Cyanobacteria;Cyanobacteriia;Cyanobacteriales;Chroococcidiopsaceae;Chroococcidiopsis PCC 7203;	89.5	15	19	19	17	2	0	457126	388727
GTGYCAGCMGCCGCGGTAA,CCGYCWATTYMTTTRAGTTT	SILVA (only NR);Bacteria;Cyanobacteria;Cyanobacteriia;Cyanobacteriales;Chroococcidiopsaceae;Chroococcidiopsis SAG 2023;	100	15	29	29	29	0	0	457116	388715
GTGYCAGCMGCCGCGGTAA,CCGYCWATTYMTTTRAGTTT	SILVA (only NR);Bacteria;Cyanobacteria;Cyanobacteriia;Cyanobacteriales;Chroococcidiopsaceae;Crinalium SAG 22.89;	100	15	10	10	10	0	0	457135	388734
GTGYCAGCMGCCGCGGTAA,CCGYCWATTYMTTTRAGTTT	SILVA (only NR);Bacteria;Cyanobacteria;Cyanobacteriia;Cyanobacteriales;Chroococcidiopsaceae;Dapisostemonum CCIBt 3536;	100	15	10	10	10	0	0	457135	388734
GTGYCAGCMGCCGCGGTAA,CCGYCWATTYMTTTRAGTTT	SILVA (only NR);Bacteria;Cyanobacteria;Cyanobacteriia;Cyanobacteriales;Chroococcidiopsaceae;Gloeocapsa PCC-7428;	100	15	8	8	8	0	0	457137	388736
GTGYCAGCMGCCGCGGTAA,CCGYCWATTYMTTTRAGTTT	SILVA (only NR);Bacteria;Cyanobacteria;Cyanobacteriia;Cyanobacteriales;Chroococcidiopsaceae;Myxosarcina SAG 30.84;	90	15	10	10	9	1	0	457135	388735
GTGYCAGCMGCCGCGGTAA,CCGYCWATTYMTTTRAGTTT	SILVA (only NR);Bacteria;Cyanobacteria;Cyanobacteriia;Cyanobacteriales;Chroococcidiopsaceae;uncultured;	89.4	15	161	161	144	17	0	456984	388600
GTGYCAGCMGCCGCGGTAA,CCGYCWATTYMTTTRAGTTT	SILVA (only NR);Bacteria;Cyanobacteria;Cyanobacteriia;Cyanobacteriales;Coleofasciculaceae;	73.6	15	402	402	296	106	0	456743	388448
GTGYCAGCMGCCGCGGTAA,CCGYCWATTYMTTTRAGTTT	SILVA (only NR);Bacteria;Cyanobacteria;Cyanobacteriia;Cyanobacteriales;Coleofasciculaceae;Caldora VP642b;	83.3	15	6	6	5	1	0	457139	388739
GTGYCAGCMGCCGCGGTAA,CCGYCWATTYMTTTRAGTTT	SILVA (only NR);Bacteria;Cyanobacteria;Cyanobacteriia;Cyanobacteriales;Coleofasciculaceae;Coleofasciculus PCC-7420;	66.7	15	291	291	194	97	0	456854	388550
GTGYCAGCMGCCGCGGTAA,CCGYCWATTYMTTTRAGTTT	SILVA (only NR);Bacteria;Cyanobacteria;Cyanobacteriia;Cyanobacteriales;Coleofasciculaceae;Microcoleus CENA344;	100	15	2	2	2	0	0	457143	388742
GTGYCAGCMGCCGCGGTAA,CCGYCWATTYMTTTRAGTTT	SILVA (only NR);Bacteria;Cyanobacteria;Cyanobacteriia;Cyanobacteriales;Coleofasciculaceae;Microcoleus Es-Yyy1400;	100	15	7	7	7	0	0	457138	388737
GTGYCAGCMGCCGCGGTAA,CCGYCWATTYMTTTRAGTTT	SILVA (only NR);Bacteria;Cyanobacteria;Cyanobacteriia;Cyanobacteriales;Coleofasciculaceae;Microcoleus PCC-7113;	100	15	4	4	4	0	0	457141	388740
GTGYCAGCMGCCGCGGTAA,CCGYCWATTYMTTTRAGTTT	SILVA (only NR);Bacteria;Cyanobacteria;Cyanobacteriia;Cyanobacteriales;Coleofasciculaceae;Microcoleus SAG 1449-1a;	100	15	20	20	20	0	0	457125	388724
GTGYCAGCMGCCGCGGTAA,CCGYCWATTYMTTTRAGTTT	SILVA (only NR);Bacteria;Cyanobacteria;Cyanobacteriia;Cyanobacteriales;Coleofasciculaceae;Moorea;	88.9	15	9	9	8	1	0	457136	388736
GTGYCAGCMGCCGCGGTAA,CCGYCWATTYMTTTRAGTTT	SILVA (only NR);Bacteria;Cyanobacteria;Cyanobacteriia;Cyanobacteriales;Coleofasciculaceae;Potamolinea 1PC;	83.3	15	6	6	5	1	0	457139	388739
GTGYCAGCMGCCGCGGTAA,CCGYCWATTYMTTTRAGTTT	SILVA (only NR);Bacteria;Cyanobacteria;Cyanobacteriia;Cyanobacteriales;Coleofasciculaceae;Symploca PCC-8002;	80	15	5	5	4	1	0	457140	388740
GTGYCAGCMGCCGCGGTAA,CCGYCWATTYMTTTRAGTTT	SILVA (only NR);Bacteria;Cyanobacteria;Cyanobacteriia;Cyanobacteriales;Coleofasciculaceae;Symplocastrum CPER-KK1;	100	15	4	4	4	0	0	457141	388740
GTGYCAGCMGCCGCGGTAA,CCGYCWATTYMTTTRAGTTT	SILVA (only NR);Bacteria;Cyanobacteria;Cyanobacteriia;Cyanobacteriales;Coleofasciculaceae;Wilmottia Ant-Ph58;	80.8	15	26	26	21	5	0	457119	388723
GTGYCAGCMGCCGCGGTAA,CCGYCWATTYMTTTRAGTTT	SILVA (only NR);Bacteria;Cyanobacteria;Cyanobacteriia;Cyanobacteriales;Coleofasciculaceae;uncultured;	100	15	17	17	17	0	0	457128	388727
GTGYCAGCMGCCGCGGTAA,CCGYCWATTYMTTTRAGTTT	SILVA (only NR);Bacteria;Cyanobacteria;Cyanobacteriia;Cyanobacteriales;Cyanobacteriaceae;	90.4	15	125	125	113	12	0	457020	388631
GTGYCAGCMGCCGCGGTAA,CCGYCWATTYMTTTRAGTTT	SILVA (only NR);Bacteria;Cyanobacteria;Cyanobacteriia;Cyanobacteriales;Cyanobacteriaceae;Annamia HOs24;	70	15	10	10	7	3	0	457135	388737
GTGYCAGCMGCCGCGGTAA,CCGYCWATTYMTTTRAGTTT	SILVA (only NR);Bacteria;Cyanobacteria;Cyanobacteriia;Cyanobacteriales;Cyanobacteriaceae;Chroococcus HUW 799;	100	15	2	2	2	0	0	457143	388742
GTGYCAGCMGCCGCGGTAA,CCGYCWATTYMTTTRAGTTT	SILVA (only NR);Bacteria;Cyanobacteria;Cyanobacteriia;Cyanobacteriales;Cyanobacteriaceae;Cyanobacterium PCC-10605;	71.4	15	7	7	5	2	0	457138	388739
GTGYCAGCMGCCGCGGTAA,CCGYCWATTYMTTTRAGTTT	SILVA (only NR);Bacteria;Cyanobacteria;Cyanobacteriia;Cyanobacteriales;Cyanobacteriaceae;Cyanobacterium PCC-7202;	88.9	15	9	9	8	1	0	457136	388736
GTGYCAGCMGCCGCGGTAA,CCGYCWATTYMTTTRAGTTT	SILVA (only NR);Bacteria;Cyanobacteria;Cyanobacteriia;Cyanobacteriales;Cyanobacteriaceae;Geitlerinema LD9;	100	15	3	3	3	0	0	457142	388741
GTGYCAGCMGCCGCGGTAA,CCGYCWATTYMTTTRAGTTT	SILVA (only NR);Bacteria;Cyanobacteria;Cyanobacteriia;Cyanobacteriales;Cyanobacteriaceae;Geminobacterium;	94.1	15	17	17	16	1	0	457128	388728
GTGYCAGCMGCCGCGGTAA,CCGYCWATTYMTTTRAGTTT	SILVA (only NR);Bacteria;Cyanobacteria;Cyanobacteriia;Cyanobacteriales;Cyanobacteriaceae;Geminocystis PCC-6308;	94.1	15	17	17	16	1	0	457128	388728
GTGYCAGCMGCCGCGGTAA,CCGYCWATTYMTTTRAGTTT	SILVA (only NR);Bacteria;Cyanobacteria;Cyanobacteriia;Cyanobacteriales;Cyanobacteriaceae;Merismopedia AICB1015;	50	15	2	2	1	1	0	457143	388743
GTGYCAGCMGCCGCGGTAA,CCGYCWATTYMTTTRAGTTT	SILVA (only NR);Bacteria;Cyanobacteria;Cyanobacteriia;Cyanobacteriales;Cyanobacteriaceae;Symphothece PCC-7002;	93.1	15	29	29	27	2	0	457116	388717
GTGYCAGCMGCCGCGGTAA,CCGYCWATTYMTTTRAGTTT	SILVA (only NR);Bacteria;Cyanobacteria;Cyanobacteriia;Cyanobacteriales;Cyanobacteriaceae;Synechocystis SAG 90.79;	100	15	3	3	3	0	0	457142	388741
GTGYCAGCMGCCGCGGTAA,CCGYCWATTYMTTTRAGTTT	SILVA (only NR);Bacteria;Cyanobacteria;Cyanobacteriia;Cyanobacteriales;Cyanobacteriaceae;uncultured;	95.7	15	23	23	22	1	0	457122	388722
GTGYCAGCMGCCGCGGTAA,CCGYCWATTYMTTTRAGTTT	SILVA (only NR);Bacteria;Cyanobacteria;Cyanobacteriia;Cyanobacteriales;Cyanobacteriales Incertae Sedis;	88.2	15	17	17	15	2	0	457128	388729
GTGYCAGCMGCCGCGGTAA,CCGYCWATTYMTTTRAGTTT	SILVA (only NR);Bacteria;Cyanobacteria;Cyanobacteriia;Cyanobacteriales;Cyanobacteriales Incertae Sedis;Microseira Carmichael-Alabama;	100	15	11	11	11	0	0	457134	388733
GTGYCAGCMGCCGCGGTAA,CCGYCWATTYMTTTRAGTTT	SILVA (only NR);Bacteria;Cyanobacteria;Cyanobacteriia;Cyanobacteriales;Cyanobacteriales Incertae Sedis;Phormidium SAG 81.79;	100	15	2	2	2	0	0	457143	388742
GTGYCAGCMGCCGCGGTAA,CCGYCWATTYMTTTRAGTTT	SILVA (only NR);Bacteria;Cyanobacteria;Cyanobacteriia;Cyanobacteriales;Cyanobacteriales Incertae Sedis;uncultured;	50	15	2	2	1	1	0	457143	388743
GTGYCAGCMGCCGCGGTAA,CCGYCWATTYMTTTRAGTTT	SILVA (only NR);Bacteria;Cyanobacteria;Cyanobacteriia;Cyanobacteriales;Desertifilaceae;	87.1	15	31	31	27	4	0	457114	388717
GTGYCAGCMGCCGCGGTAA,CCGYCWATTYMTTTRAGTTT	SILVA (only NR);Bacteria;Cyanobacteria;Cyanobacteriia;Cyanobacteriales;Desertifilaceae;CENA533;	50	15	2	2	1	1	0	457143	388743
GTGYCAGCMGCCGCGGTAA,CCGYCWATTYMTTTRAGTTT	SILVA (only NR);Bacteria;Cyanobacteria;Cyanobacteriia;Cyanobacteriales;Desertifilaceae;Desertifilum KR2012-2;	66.7	15	3	3	2	1	0	457142	388742
GTGYCAGCMGCCGCGGTAA,CCGYCWATTYMTTTRAGTTT	SILVA (only NR);Bacteria;Cyanobacteria;Cyanobacteriia;Cyanobacteriales;Desertifilaceae;Hormoscilla SI04-45;	91.7	15	12	12	11	1	0	457133	388733
GTGYCAGCMGCCGCGGTAA,CCGYCWATTYMTTTRAGTTT	SILVA (only NR);Bacteria;Cyanobacteria;Cyanobacteriia;Cyanobacteriales;Desertifilaceae;Oscillatoria SAG8.92;	100	15	2	2	2	0	0	457143	388742
GTGYCAGCMGCCGCGGTAA,CCGYCWATTYMTTTRAGTTT	SILVA (only NR);Bacteria;Cyanobacteria;Cyanobacteriia;Cyanobacteriales;Desertifilaceae;Oscillatoria;	100	15	1	1	1	0	0	457144	388743
GTGYCAGCMGCCGCGGTAA,CCGYCWATTYMTTTRAGTTT	SILVA (only NR);Bacteria;Cyanobacteria;Cyanobacteriia;Cyanobacteriales;Desertifilaceae;Roseofilum AO1-A;	88.9	15	9	9	8	1	0	457136	388736
GTGYCAGCMGCCGCGGTAA,CCGYCWATTYMTTTRAGTTT	SILVA (only NR);Bacteria;Cyanobacteria;Cyanobacteriia;Cyanobacteriales;Geitlerinemaceae;	96.3	15	27	27	26	1	0	457118	388718
GTGYCAGCMGCCGCGGTAA,CCGYCWATTYMTTTRAGTTT	SILVA (only NR);Bacteria;Cyanobacteria;Cyanobacteriia;Cyanobacteriales;Geitlerinemaceae;Geitlerinema PCC-7105;	95.5	15	22	22	21	1	0	457123	388723
GTGYCAGCMGCCGCGGTAA,CCGYCWATTYMTTTRAGTTT	SILVA (only NR);Bacteria;Cyanobacteria;Cyanobacteriia;Cyanobacteriales;Geitlerinemaceae;Geitlerinema PCC-9228;	100	15	4	4	4	0	0	457141	388740
GTGYCAGCMGCCGCGGTAA,CCGYCWATTYMTTTRAGTTT	SILVA (only NR);Bacteria;Cyanobacteria;Cyanobacteriia;Cyanobacteriales;Gloeocapsaceae;	100	15	18	18	18	0	0	457127	388726
GTGYCAGCMGCCGCGGTAA,CCGYCWATTYMTTTRAGTTT	SILVA (only NR);Bacteria;Cyanobacteria;Cyanobacteriia;Cyanobacteriales;Gloeocapsaceae;Gloeocapsa;	100	15	18	18	18	0	0	457127	388726
GTGYCAGCMGCCGCGGTAA,CCGYCWATTYMTTTRAGTTT	SILVA (only NR);Bacteria;Cyanobacteria;Cyanobacteriia;Cyanobacteriales;Microcystaceae;	88.5	15	182	182	161	21	0	456963	388583
GTGYCAGCMGCCGCGGTAA,CCGYCWATTYMTTTRAGTTT	SILVA (only NR);Bacteria;Cyanobacteria;Cyanobacteriia;Cyanobacteriales;Microcystaceae;Aphanotece;	100	15	1	1	1	0	0	457144	388743
GTGYCAGCMGCCGCGGTAA,CCGYCWATTYMTTTRAGTTT	SILVA (only NR);Bacteria;Cyanobacteria;Cyanobacteriia;Cyanobacteriales;Microcystaceae;Atelocyanobacterium (UCYN-A);	100	15	3	3	3	0	0	457142	388741
GTGYCAGCMGCCGCGGTAA,CCGYCWATTYMTTTRAGTTT	SILVA (only NR);Bacteria;Cyanobacteria;Cyanobacteriia;Cyanobacteriales;Microcystaceae;Chalicogloea CCALA 975;	100	15	11	11	11	0	0	457134	388733
[truncated: 10,925 more rows]

## Sheet: with A (TestPrime)
job_name	taxonomy	coverage	specificity	accessions	eligible	match	mismatch	nodata	outgroup_matchable	outgroup_matched
GTGYCAGCMGCCGCGGTAA,CCGYCAATTYMTTTRAGTTT	SILVA (only NR);Unclassified;	0	0	0	0	0	0	0	457145	383518
GTGYCAGCMGCCGCGGTAA,CCGYCAATTYMTTTRAGTTT	SILVA (only NR);Archaea;	81	16	20197	19976	16171	3805	221	437169	367347
GTGYCAGCMGCCGCGGTAA,CCGYCAATTYMTTTRAGTTT	SILVA (only NR);Archaea;Aenigmarchaeota;	3.5	16.1	319	313	11	302	6	456832	383507
GTGYCAGCMGCCGCGGTAA,CCGYCAATTYMTTTRAGTTT	SILVA (only NR);Archaea;Aenigmarchaeota;Aenigmarchaeia;	2.6	16.1	161	155	4	151	6	456990	383514
GTGYCAGCMGCCGCGGTAA,CCGYCAATTYMTTTRAGTTT	SILVA (only NR);Archaea;Aenigmarchaeota;Aenigmarchaeia;Aenigmarchaeales;	2.6	16.1	161	155	4	151	6	456990	383514
GTGYCAGCMGCCGCGGTAA,CCGYCAATTYMTTTRAGTTT	SILVA (only NR);Archaea;Aenigmarchaeota;Aenigmarchaeia;Aenigmarchaeales;Candidatus Aenigmarchaeum;	0	0	16	16	0	16	0	457129	383518
GTGYCAGCMGCCGCGGTAA,CCGYCAATTYMTTTRAGTTT	SILVA (only NR);Archaea;Aenigmarchaeota;Deep Sea Euryarchaeotic Group(DSEG);	3.9	16.1	155	155	6	149	0	456990	383512
GTGYCAGCMGCCGCGGTAA,CCGYCAATTYMTTTRAGTTT	SILVA (only NR);Archaea;Altiarchaeota;	7.5	16.1	41	40	3	37	1	457105	383515
GTGYCAGCMGCCGCGGTAA,CCGYCAATTYMTTTRAGTTT	SILVA (only NR);Archaea;Altiarchaeota;Altiarchaeia;	7.5	16.1	41	40	3	37	1	457105	383515
GTGYCAGCMGCCGCGGTAA,CCGYCAATTYMTTTRAGTTT	SILVA (only NR);Archaea;Altiarchaeota;Altiarchaeia;Altiarchaeales;	7.5	16.1	41	40	3	37	1	457105	383515
GTGYCAGCMGCCGCGGTAA,CCGYCAATTYMTTTRAGTTT	SILVA (only NR);Archaea;Altiarchaeota;Altiarchaeia;Altiarchaeales;Altiarchaeaceae;	7.5	16.1	41	40	3	37	1	457105	383515
GTGYCAGCMGCCGCGGTAA,CCGYCAATTYMTTTRAGTTT	SILVA (only NR);Archaea;Altiarchaeota;Altiarchaeia;Altiarchaeales;Altiarchaeaceae;Candidatus Altiarchaeum;	7.5	16.1	41	40	3	37	1	457105	383515
GTGYCAGCMGCCGCGGTAA,CCGYCAATTYMTTTRAGTTT	SILVA (only NR);Archaea;Asgardarchaeota;	86.2	16.1	670	661	570	91	9	456484	382948
GTGYCAGCMGCCGCGGTAA,CCGYCAATTYMTTTRAGTTT	SILVA (only NR);Archaea;Asgardarchaeota;Heimdallarchaeia;	90.7	16.1	45	43	39	4	2	457102	383479
GTGYCAGCMGCCGCGGTAA,CCGYCAATTYMTTTRAGTTT	SILVA (only NR);Archaea;Asgardarchaeota;Lokiarchaeia;	87	16.1	527	524	456	68	3	456621	383062
GTGYCAGCMGCCGCGGTAA,CCGYCAATTYMTTTRAGTTT	SILVA (only NR);Archaea;Asgardarchaeota;Odinarchaeia;	79.1	16.1	95	91	72	19	4	457054	383446
GTGYCAGCMGCCGCGGTAA,CCGYCAATTYMTTTRAGTTT	SILVA (only NR);Archaea;Crenarchaeota;	83.4	16.1	7625	7547	6295	1252	78	449598	377223
GTGYCAGCMGCCGCGGTAA,CCGYCAATTYMTTTRAGTTT	SILVA (only NR);Archaea;Crenarchaeota;Bathyarchaeia;	83.4	16.1	3641	3600	3001	599	41	453545	380517
GTGYCAGCMGCCGCGGTAA,CCGYCAATTYMTTTRAGTTT	SILVA (only NR);Archaea;Crenarchaeota;Methanomethylicia;	88.2	16.1	34	34	30	4	0	457111	383488
GTGYCAGCMGCCGCGGTAA,CCGYCAATTYMTTTRAGTTT	SILVA (only NR);Archaea;Crenarchaeota;Methanomethylicia;Methanomethyliales;	88.2	16.1	34	34	30	4	0	457111	383488
GTGYCAGCMGCCGCGGTAA,CCGYCAATTYMTTTRAGTTT	SILVA (only NR);Archaea;Crenarchaeota;Methanomethylicia;Methanomethyliales;Methanomethyliaceae;	88.2	16.1	34	34	30	4	0	457111	383488
GTGYCAGCMGCCGCGGTAA,CCGYCAATTYMTTTRAGTTT	SILVA (only NR);Archaea;Crenarchaeota;Methanomethylicia;Methanomethyliales;Methanomethyliaceae;Candidatus Methanomethylicus;	85.7	16.1	28	28	24	4	0	457117	383494
GTGYCAGCMGCCGCGGTAA,CCGYCAATTYMTTTRAGTTT	SILVA (only NR);Archaea;Crenarchaeota;Nitrososphaeria;	82.5	16.1	3259	3224	2659	565	35	453921	380859
GTGYCAGCMGCCGCGGTAA,CCGYCAATTYMTTTRAGTTT	SILVA (only NR);Archaea;Crenarchaeota;Nitrososphaeria;Caldiarchaeales;	78.8	16.1	170	170	134	36	0	456975	383384
GTGYCAGCMGCCGCGGTAA,CCGYCAATTYMTTTRAGTTT	SILVA (only NR);Archaea;Crenarchaeota;Nitrososphaeria;Caldiarchaeales;Caldiarchaeaceae;	87.9	16.1	58	58	51	7	0	457087	383467
GTGYCAGCMGCCGCGGTAA,CCGYCAATTYMTTTRAGTTT	SILVA (only NR);Archaea;Crenarchaeota;Nitrososphaeria;Caldiarchaeales;Caldiarchaeaceae;Candidatus Caldiarchaeum;	87.9	16.1	58	58	51	7	0	457087	383467
GTGYCAGCMGCCGCGGTAA,CCGYCAATTYMTTTRAGTTT	SILVA (only NR);Archaea;Crenarchaeota;Nitrososphaeria;Caldiarchaeales;Geothermarchaeaceae;	65.2	16.1	66	66	43	23	0	457079	383475
GTGYCAGCMGCCGCGGTAA,CCGYCAATTYMTTTRAGTTT	SILVA (only NR);Archaea;Crenarchaeota;Nitrososphaeria;Caldiarchaeales;Terrestrial Hot Spring Gp(THSCG);	87	16.1	46	46	40	6	0	457099	383478
GTGYCAGCMGCCGCGGTAA,CCGYCAATTYMTTTRAGTTT	SILVA (only NR);Archaea;Crenarchaeota;Nitrososphaeria;Group 1.1c;	48.9	16.1	233	231	113	118	2	456914	383405
GTGYCAGCMGCCGCGGTAA,CCGYCAATTYMTTTRAGTTT	SILVA (only NR);Archaea;Crenarchaeota;Nitrososphaeria;Marine Benthic Group A;	89.1	16.1	131	128	114	14	3	457017	383404
GTGYCAGCMGCCGCGGTAA,CCGYCAATTYMTTTRAGTTT	SILVA (only NR);Archaea;Crenarchaeota;Nitrososphaeria;Nitrosocaldales;	78.4	16.1	37	37	29	8	0	457108	383489
GTGYCAGCMGCCGCGGTAA,CCGYCAATTYMTTTRAGTTT	SILVA (only NR);Archaea;Crenarchaeota;Nitrososphaeria;Nitrosocaldales;Nitrosocaldaceae;	78.4	16.1	37	37	29	8	0	457108	383489
GTGYCAGCMGCCGCGGTAA,CCGYCAATTYMTTTRAGTTT	SILVA (only NR);Archaea;Crenarchaeota;Nitrososphaeria;Nitrosocaldales;Nitrosocaldaceae;Candidatus Nitrosocaldus;	88.9	16.1	18	18	16	2	0	457127	383502
GTGYCAGCMGCCGCGGTAA,CCGYCAATTYMTTTRAGTTT	SILVA (only NR);Archaea;Crenarchaeota;Nitrososphaeria;Nitrosocaldales;Nitrosocaldaceae;uncultured;	68.4	16.1	19	19	13	6	0	457126	383505
GTGYCAGCMGCCGCGGTAA,CCGYCAATTYMTTTRAGTTT	SILVA (only NR);Archaea;Crenarchaeota;Nitrososphaeria;Nitrosopumilales;	86.2	16.1	1831	1809	1560	249	22	455336	381958
GTGYCAGCMGCCGCGGTAA,CCGYCAATTYMTTTRAGTTT	SILVA (only NR);Archaea;Crenarchaeota;Nitrososphaeria;Nitrosopumilales;Nitrosopumilaceae;	86.2	16.1	1831	1809	1560	249	22	455336	381958
GTGYCAGCMGCCGCGGTAA,CCGYCAATTYMTTTRAGTTT	SILVA (only NR);Archaea;Crenarchaeota;Nitrososphaeria;Nitrosopumilales;Nitrosopumilaceae;Candidatus Nitrosopelagicus;	89.8	16.1	51	49	44	5	2	457096	383474
GTGYCAGCMGCCGCGGTAA,CCGYCAATTYMTTTRAGTTT	SILVA (only NR);Archaea;Crenarchaeota;Nitrososphaeria;Nitrosopumilales;Nitrosopumilaceae;Candidatus Nitrosopumilus;	85.7	16.1	717	711	609	102	6	456434	382909
GTGYCAGCMGCCGCGGTAA,CCGYCAATTYMTTTRAGTTT	SILVA (only NR);Archaea;Crenarchaeota;Nitrososphaeria;Nitrosopumilales;Nitrosopumilaceae;Candidatus Nitrosotenuis;	81.3	16.1	34	32	26	6	2	457113	383492
GTGYCAGCMGCCGCGGTAA,CCGYCAATTYMTTTRAGTTT	SILVA (only NR);Archaea;Crenarchaeota;Nitrososphaeria;Nitrosopumilales;Nitrosopumilaceae;Cenarchaeum;	85.2	16.1	27	27	23	4	0	457118	383495
GTGYCAGCMGCCGCGGTAA,CCGYCAATTYMTTTRAGTTT	SILVA (only NR);Archaea;Crenarchaeota;Nitrososphaeria;Nitrosopumilales;Nitrosopumilaceae;Nitrosarchaeum;	82.5	16.1	63	63	52	11	0	457082	383466
GTGYCAGCMGCCGCGGTAA,CCGYCAATTYMTTTRAGTTT	SILVA (only NR);Archaea;Crenarchaeota;Nitrososphaeria;Nitrososphaerales;	82.8	16.1	603	598	495	103	5	456547	383023
GTGYCAGCMGCCGCGGTAA,CCGYCAATTYMTTTRAGTTT	SILVA (only NR);Archaea;Crenarchaeota;Nitrososphaeria;Nitrososphaerales;Nitrososphaeraceae;	82.8	16.1	603	598	495	103	5	456547	383023
GTGYCAGCMGCCGCGGTAA,CCGYCAATTYMTTTRAGTTT	SILVA (only NR);Archaea;Crenarchaeota;Nitrososphaeria;Nitrososphaerales;Nitrososphaeraceae;Candidatus Nitrocosmicus;	89.8	16.1	49	49	44	5	0	457096	383474
GTGYCAGCMGCCGCGGTAA,CCGYCAATTYMTTTRAGTTT	SILVA (only NR);Archaea;Crenarchaeota;Nitrososphaeria;Nitrososphaerales;Nitrososphaeraceae;Candidatus Nitrososphaera;	82.2	16.1	233	230	189	41	3	456915	383329
GTGYCAGCMGCCGCGGTAA,CCGYCAATTYMTTTRAGTTT	SILVA (only NR);Archaea;Crenarchaeota;Nitrososphaeria;Nitrosotaleales;	79.9	16.1	141	139	111	28	2	457006	383407
GTGYCAGCMGCCGCGGTAA,CCGYCAATTYMTTTRAGTTT	SILVA (only NR);Archaea;Crenarchaeota;Nitrososphaeria;Nitrosotaleales;Nitrosotaleaceae;	79.9	16.1	141	139	111	28	2	457006	383407
GTGYCAGCMGCCGCGGTAA,CCGYCAATTYMTTTRAGTTT	SILVA (only NR);Archaea;Crenarchaeota;Nitrososphaeria;Nitrosotaleales;Nitrosotaleaceae;Candidatus Nitrosotalea;	64.7	16.1	17	17	11	6	0	457128	383507
GTGYCAGCMGCCGCGGTAA,CCGYCAATTYMTTTRAGTTT	SILVA (only NR);Archaea;Crenarchaeota;Nitrososphaeria;SCGC AB-179-E04;	92.9	16.1	57	56	52	4	1	457089	383466
GTGYCAGCMGCCGCGGTAA,CCGYCAATTYMTTTRAGTTT	SILVA (only NR);Archaea;Crenarchaeota;Nitrososphaeria;uncultured;	91.1	16.1	56	56	51	5	0	457089	383467
GTGYCAGCMGCCGCGGTAA,CCGYCAATTYMTTTRAGTTT	SILVA (only NR);Archaea;Crenarchaeota;Thermoprotei;	87.8	16.1	691	689	605	84	2	456456	382913
GTGYCAGCMGCCGCGGTAA,CCGYCAATTYMTTTRAGTTT	SILVA (only NR);Archaea;Crenarchaeota;Thermoprotei;Desulfurococcales;	86.3	16.1	219	219	189	30	0	456926	383329
GTGYCAGCMGCCGCGGTAA,CCGYCAATTYMTTTRAGTTT	SILVA (only NR);Archaea;Crenarchaeota;Thermoprotei;Desulfurococcales;Acidilobaceae;	78.9	16.1	71	71	56	15	0	457074	383462
GTGYCAGCMGCCGCGGTAA,CCGYCAATTYMTTTRAGTTT	SILVA (only NR);Archaea;Crenarchaeota;Thermoprotei;Desulfurococcales;Acidilobaceae;Acidilobus;	60	16.1	10	10	6	4	0	457135	383512
GTGYCAGCMGCCGCGGTAA,CCGYCAATTYMTTTRAGTTT	SILVA (only NR);Archaea;Crenarchaeota;Thermoprotei;Desulfurococcales;Acidilobaceae;Aeropyrum;	74.1	16.1	27	27	20	7	0	457118	383498
GTGYCAGCMGCCGCGGTAA,CCGYCAATTYMTTTRAGTTT	SILVA (only NR);Archaea;Crenarchaeota;Thermoprotei;Desulfurococcales;Acidilobaceae;Caldisphaera;	76.9	16.1	13	13	10	3	0	457132	383508
GTGYCAGCMGCCGCGGTAA,CCGYCAATTYMTTTRAGTTT	SILVA (only NR);Archaea;Crenarchaeota;Thermoprotei;Desulfurococcales;Acidilobaceae;Stetteria;	100	16.1	4	4	4	0	0	457141	383514
GTGYCAGCMGCCGCGGTAA,CCGYCAATTYMTTTRAGTTT	SILVA (only NR);Archaea;Crenarchaeota;Thermoprotei;Desulfurococcales;Acidilobaceae;Thermodiscus;	91.7	16.1	12	12	11	1	0	457133	383507
GTGYCAGCMGCCGCGGTAA,CCGYCAATTYMTTTRAGTTT	SILVA (only NR);Archaea;Crenarchaeota;Thermoprotei;Desulfurococcales;Desulfurococcaceae;	86.4	16.1	44	44	38	6	0	457101	383480
GTGYCAGCMGCCGCGGTAA,CCGYCAATTYMTTTRAGTTT	SILVA (only NR);Archaea;Crenarchaeota;Thermoprotei;Desulfurococcales;Desulfurococcaceae;Desulfurococcus;	88.9	16.1	9	9	8	1	0	457136	383510
GTGYCAGCMGCCGCGGTAA,CCGYCAATTYMTTTRAGTTT	SILVA (only NR);Archaea;Crenarchaeota;Thermoprotei;Desulfurococcales;Desulfurococcaceae;Staphylothermus;	81.3	16.1	16	16	13	3	0	457129	383505
GTGYCAGCMGCCGCGGTAA,CCGYCAATTYMTTTRAGTTT	SILVA (only NR);Archaea;Crenarchaeota;Thermoprotei;Desulfurococcales;Desulfurococcaceae;Sulfophobococcus;	100	16.1	1	1	1	0	0	457144	383517
GTGYCAGCMGCCGCGGTAA,CCGYCAATTYMTTTRAGTTT	SILVA (only NR);Archaea;Crenarchaeota;Thermoprotei;Desulfurococcales;Desulfurococcaceae;Thermogladius;	100	16.1	4	4	4	0	0	457141	383514
GTGYCAGCMGCCGCGGTAA,CCGYCAATTYMTTTRAGTTT	SILVA (only NR);Archaea;Crenarchaeota;Thermoprotei;Desulfurococcales;Desulfurococcaceae;Thermosphaera;	88.9	16.1	9	9	8	1	0	457136	383510
GTGYCAGCMGCCGCGGTAA,CCGYCAATTYMTTTRAGTTT	SILVA (only NR);Archaea;Crenarchaeota;Thermoprotei;Desulfurococcales;Desulfurococcaceae;uncultured;	66.7	16.1	3	3	2	1	0	457142	383516
GTGYCAGCMGCCGCGGTAA,CCGYCAATTYMTTTRAGTTT	SILVA (only NR);Archaea;Crenarchaeota;Thermoprotei;Desulfurococcales;Ignicoccaceae;	100	16.1	11	11	11	0	0	457134	383507
GTGYCAGCMGCCGCGGTAA,CCGYCAATTYMTTTRAGTTT	SILVA (only NR);Archaea;Crenarchaeota;Thermoprotei;Desulfurococcales;Ignicoccaceae;Ignicoccus;	100	16.1	11	11	11	0	0	457134	383507
GTGYCAGCMGCCGCGGTAA,CCGYCAATTYMTTTRAGTTT	SILVA (only NR);Archaea;Crenarchaeota;Thermoprotei;Desulfurococcales;Ignisphaeraceae;	87	16.1	54	54	47	7	0	457091	383471
GTGYCAGCMGCCGCGGTAA,CCGYCAATTYMTTTRAGTTT	SILVA (only NR);Archaea;Crenarchaeota;Thermoprotei;Desulfurococcales;Ignisphaeraceae;Ignisphaera;	89.7	16.1	29	29	26	3	0	457116	383492
GTGYCAGCMGCCGCGGTAA,CCGYCAATTYMTTTRAGTTT	SILVA (only NR);Archaea;Crenarchaeota;Thermoprotei;Desulfurococcales;Ignisphaeraceae;uncultured;	87.5	16.1	24	24	21	3	0	457121	383497
GTGYCAGCMGCCGCGGTAA,CCGYCAATTYMTTTRAGTTT	SILVA (only NR);Archaea;Crenarchaeota;Thermoprotei;Desulfurococcales;Pyrodictiaceae;	93.3	16.1	30	30	28	2	0	457115	383490
GTGYCAGCMGCCGCGGTAA,CCGYCAATTYMTTTRAGTTT	SILVA (only NR);Archaea;Crenarchaeota;Thermoprotei;Desulfurococcales;Pyrodictiaceae;Hyperthermus;	100	16.1	3	3	3	0	0	457142	383515
GTGYCAGCMGCCGCGGTAA,CCGYCAATTYMTTTRAGTTT	SILVA (only NR);Archaea;Crenarchaeota;Thermoprotei;Desulfurococcales;Pyrodictiaceae;Pyrodictium;	90	16.1	10	10	9	1	0	457135	383509
GTGYCAGCMGCCGCGGTAA,CCGYCAATTYMTTTRAGTTT	SILVA (only NR);Archaea;Crenarchaeota;Thermoprotei;Desulfurococcales;Pyrodictiaceae;uncultured;	92.3	16.1	13	13	12	1	0	457132	383506
GTGYCAGCMGCCGCGGTAA,CCGYCAATTYMTTTRAGTTT	SILVA (only NR);Archaea;Crenarchaeota;Thermoprotei;Desulfurococcales;uncultured;	100	16.1	8	8	8	0	0	457137	383510
GTGYCAGCMGCCGCGGTAA,CCGYCAATTYMTTTRAGTTT	SILVA (only NR);Archaea;Crenarchaeota;Thermoprotei;Fervidicoccales;	77.8	16.1	36	36	28	8	0	457109	383490
GTGYCAGCMGCCGCGGTAA,CCGYCAATTYMTTTRAGTTT	SILVA (only NR);Archaea;Crenarchaeota;Thermoprotei;Fervidicoccales;Fervidicoccaceae;	77.8	16.1	36	36	28	8	0	457109	383490
GTGYCAGCMGCCGCGGTAA,CCGYCAATTYMTTTRAGTTT	SILVA (only NR);Archaea;Crenarchaeota;Thermoprotei;Fervidicoccales;Fervidicoccaceae;Fervidicoccus;	80	16.1	15	15	12	3	0	457130	383506
GTGYCAGCMGCCGCGGTAA,CCGYCAATTYMTTTRAGTTT	SILVA (only NR);Archaea;Crenarchaeota;Thermoprotei;Fervidicoccales;Fervidicoccaceae;uncultured;	76.2	16.1	21	21	16	5	0	457124	383502
GTGYCAGCMGCCGCGGTAA,CCGYCAATTYMTTTRAGTTT	SILVA (only NR);Archaea;Crenarchaeota;Thermoprotei;Geoarchaeales;	90.7	16.1	54	54	49	5	0	457091	383469
GTGYCAGCMGCCGCGGTAA,CCGYCAATTYMTTTRAGTTT	SILVA (only NR);Archaea;Crenarchaeota;Thermoprotei;Geoarchaeales;SCGC AAA261-C22;	90	16.1	10	10	9	1	0	457135	383509
GTGYCAGCMGCCGCGGTAA,CCGYCAATTYMTTTRAGTTT	SILVA (only NR);Archaea;Crenarchaeota;Thermoprotei;Geoarchaeales;SCGC AAA471-B05;	100	16.1	3	3	3	0	0	457142	383515
GTGYCAGCMGCCGCGGTAA,CCGYCAATTYMTTTRAGTTT	SILVA (only NR);Archaea;Crenarchaeota;Thermoprotei;Sulfolobales;	89	16.1	211	209	186	23	2	456936	383332
GTGYCAGCMGCCGCGGTAA,CCGYCAATTYMTTTRAGTTT	SILVA (only NR);Archaea;Crenarchaeota;Thermoprotei;Sulfolobales;Sulfolobaceae;	89	16.1	211	209	186	23	2	456936	383332
GTGYCAGCMGCCGCGGTAA,CCGYCAATTYMTTTRAGTTT	SILVA (only NR);Archaea;Crenarchaeota;Thermoprotei;Sulfolobales;Sulfolobaceae;Acidianus;	77.8	16.1	27	27	21	6	0	457118	383497
GTGYCAGCMGCCGCGGTAA,CCGYCAATTYMTTTRAGTTT	SILVA (only NR);Archaea;Crenarchaeota;Thermoprotei;Sulfolobales;Sulfolobaceae;Metallosphaera;	93.5	16.1	46	46	43	3	0	457099	383475
GTGYCAGCMGCCGCGGTAA,CCGYCAATTYMTTTRAGTTT	SILVA (only NR);Archaea;Crenarchaeota;Thermoprotei;Sulfolobales;Sulfolobaceae;Saccharolobus;	92.2	16.1	51	51	47	4	0	457094	383471
GTGYCAGCMGCCGCGGTAA,CCGYCAATTYMTTTRAGTTT	SILVA (only NR);Archaea;Crenarchaeota;Thermoprotei;Sulfolobales;Sulfolobaceae;Stygiolobus;	94.4	16.1	18	18	17	1	0	457127	383501
GTGYCAGCMGCCGCGGTAA,CCGYCAATTYMTTTRAGTTT	SILVA (only NR);Archaea;Crenarchaeota;Thermoprotei;Sulfolobales;Sulfolobaceae;Sulfolobus;	93.9	16.1	35	33	31	2	2	457112	383487
GTGYCAGCMGCCGCGGTAA,CCGYCAATTYMTTTRAGTTT	SILVA (only NR);Archaea;Crenarchaeota;Thermoprotei;Sulfolobales;Sulfolobaceae;Sulfurisphaera;	100	16.1	4	4	4	0	0	457141	383514
GTGYCAGCMGCCGCGGTAA,CCGYCAATTYMTTTRAGTTT	SILVA (only NR);Archaea;Crenarchaeota;Thermoprotei;Sulfolobales;Sulfolobaceae;uncultured;	76	16.1	25	25	19	6	0	457120	383499
GTGYCAGCMGCCGCGGTAA,CCGYCAATTYMTTTRAGTTT	SILVA (only NR);Archaea;Crenarchaeota;Thermoprotei;Terrestrial Miscellaneous Gp(TMCG);	90	16.1	10	10	9	1	0	457135	383509
GTGYCAGCMGCCGCGGTAA,CCGYCAATTYMTTTRAGTTT	SILVA (only NR);Archaea;Crenarchaeota;Thermoprotei;Thermoproteales;	90.4	16.1	156	156	141	15	0	456989	383377
GTGYCAGCMGCCGCGGTAA,CCGYCAATTYMTTTRAGTTT	SILVA (only NR);Archaea;Crenarchaeota;Thermoprotei;Thermoproteales;Thermofilaceae;	91.3	16.1	46	46	42	4	0	457099	383476
GTGYCAGCMGCCGCGGTAA,CCGYCAATTYMTTTRAGTTT	SILVA (only NR);Archaea;Crenarchaeota;Thermoprotei;Thermoproteales;Thermofilaceae;Thermofilum;	91.3	16.1	46	46	42	4	0	457099	383476
GTGYCAGCMGCCGCGGTAA,CCGYCAATTYMTTTRAGTTT	SILVA (only NR);Archaea;Crenarchaeota;Thermoprotei;Thermoproteales;Thermoproteaceae;	90	16.1	110	110	99	11	0	457035	383419
GTGYCAGCMGCCGCGGTAA,CCGYCAATTYMTTTRAGTTT	SILVA (only NR);Archaea;Crenarchaeota;Thermoprotei;Thermoproteales;Thermoproteaceae;Caldivirga;	80	16.1	5	5	4	1	0	457140	383514
GTGYCAGCMGCCGCGGTAA,CCGYCAATTYMTTTRAGTTT	SILVA (only NR);Archaea;Crenarchaeota;Thermoprotei;Thermoproteales;Thermoproteaceae;Pyrobaculum;	93.8	16.1	32	32	30	2	0	457113	383488
GTGYCAGCMGCCGCGGTAA,CCGYCAATTYMTTTRAGTTT	SILVA (only NR);Archaea;Crenarchaeota;Thermoprotei;Thermoproteales;Thermoproteaceae;Thermocladium;	85.7	16.1	7	7	6	1	0	457138	383512
GTGYCAGCMGCCGCGGTAA,CCGYCAATTYMTTTRAGTTT	SILVA (only NR);Archaea;Crenarchaeota;Thermoprotei;Thermoproteales;Thermoproteaceae;Thermoproteus;	100	16.1	9	9	9	0	0	457136	383509
GTGYCAGCMGCCGCGGTAA,CCGYCAATTYMTTTRAGTTT	SILVA (only NR);Archaea;Crenarchaeota;Thermoprotei;Thermoproteales;Thermoproteaceae;Vulcanisaeta;	93.5	16.1	31	31	29	2	0	457114	383489
GTGYCAGCMGCCGCGGTAA,CCGYCAATTYMTTTRAGTTT	SILVA (only NR);Archaea;Crenarchaeota;Thermoprotei;Thermoproteales;Thermoproteaceae;uncultured;	77.8	16.1	18	18	14	4	0	457127	383504
GTGYCAGCMGCCGCGGTAA,CCGYCAATTYMTTTRAGTTT	SILVA (only NR);Archaea;Crenarchaeota;Thermoprotei;uncultured;	66.7	16.1	3	3	2	1	0	457142	383516
GTGYCAGCMGCCGCGGTAA,CCGYCAATTYMTTTRAGTTT	SILVA (only NR);Archaea;Euryarchaeota;	78.4	16.1	1993	1987	1557	430	6	455158	381961
GTGYCAGCMGCCGCGGTAA,CCGYCAATTYMTTTRAGTTT	SILVA (only NR);Archaea;Euryarchaeota;Methanobacteria;	88.9	16.1	1500	1499	1332	167	1	455646	382186
GTGYCAGCMGCCGCGGTAA,CCGYCAATTYMTTTRAGTTT	SILVA (only NR);Archaea;Euryarchaeota;Methanobacteria;Methanobacteriales;	88.9	16.1	1500	1499	1332	167	1	455646	382186
GTGYCAGCMGCCGCGGTAA,CCGYCAATTYMTTTRAGTTT	SILVA (only NR);Archaea;Euryarchaeota;Methanobacteria;Methanobacteriales;Methanobacteriaceae;	89	16.1	1451	1450	1290	160	1	455695	382228
GTGYCAGCMGCCGCGGTAA,CCGYCAATTYMTTTRAGTTT	SILVA (only NR);Archaea;Euryarchaeota;Methanobacteria;Methanobacteriales;Methanobacteriaceae;Methanobacterium;	88.8	16.1	216	215	191	24	1	456930	383327
GTGYCAGCMGCCGCGGTAA,CCGYCAATTYMTTTRAGTTT	SILVA (only NR);Archaea;Euryarchaeota;Methanobacteria;Methanobacteriales;Methanobacteriaceae;Methanobrevibacter;	91.1	16.1	1030	1030	938	92	0	456115	382580
GTGYCAGCMGCCGCGGTAA,CCGYCAATTYMTTTRAGTTT	SILVA (only NR);Archaea;Euryarchaeota;Methanobacteria;Methanobacteriales;Methanobacteriaceae;Methanosphaera;	77.8	16.1	198	198	154	44	0	456947	383364
GTGYCAGCMGCCGCGGTAA,CCGYCAATTYMTTTRAGTTT	SILVA (only NR);Archaea;Euryarchaeota;Methanobacteria;Methanobacteriales;Methanobacteriaceae;uncultured;	100	16.1	6	6	6	0	0	457139	383512
GTGYCAGCMGCCGCGGTAA,CCGYCAATTYMTTTRAGTTT	SILVA (only NR);Archaea;Euryarchaeota;Methanobacteria;Methanobacteriales;Methanothermaceae;	100	16.1	2	2	2	0	0	457143	383516
GTGYCAGCMGCCGCGGTAA,CCGYCAATTYMTTTRAGTTT	SILVA (only NR);Archaea;Euryarchaeota;Methanobacteria;Methanobacteriales;Methanothermaceae;Methanothermus;	100	16.1	2	2	2	0	0	457143	383516
GTGYCAGCMGCCGCGGTAA,CCGYCAATTYMTTTRAGTTT	SILVA (only NR);Archaea;Euryarchaeota;Methanobacteria;Methanobacteriales;Methanothermobacteriaceae;	85.1	16.1	47	47	40	7	0	457098	383478
GTGYCAGCMGCCGCGGTAA,CCGYCAATTYMTTTRAGTTT	SILVA (only NR);Archaea;Euryarchaeota;Methanobacteria;Methanobacteriales;Methanothermobacteriaceae;Methanothermobacter;	85.1	16.1	47	47	40	7	0	457098	383478
GTGYCAGCMGCCGCGGTAA,CCGYCAATTYMTTTRAGTTT	SILVA (only NR);Archaea;Euryarchaeota;Methanococci;	83.1	16.1	83	83	69	14	0	457062	383449
GTGYCAGCMGCCGCGGTAA,CCGYCAATTYMTTTRAGTTT	SILVA (only NR);Archaea;Euryarchaeota;Methanococci;Methanococcales;	83.1	16.1	83	83	69	14	0	457062	383449
GTGYCAGCMGCCGCGGTAA,CCGYCAATTYMTTTRAGTTT	SILVA (only NR);Archaea;Euryarchaeota;Methanococci;Methanococcales;Methanocaldococcaceae;	96.3	16.1	27	27	26	1	0	457118	383492
GTGYCAGCMGCCGCGGTAA,CCGYCAATTYMTTTRAGTTT	SILVA (only NR);Archaea;Euryarchaeota;Methanococci;Methanococcales;Methanocaldococcaceae;Methanocaldococcus;	96.3	16.1	27	27	26	1	0	457118	383492
GTGYCAGCMGCCGCGGTAA,CCGYCAATTYMTTTRAGTTT	SILVA (only NR);Archaea;Euryarchaeota;Methanococci;Methanococcales;Methanococcaceae;	76.8	16.1	56	56	43	13	0	457089	383475
GTGYCAGCMGCCGCGGTAA,CCGYCAATTYMTTTRAGTTT	SILVA (only NR);Archaea;Euryarchaeota;Methanococci;Methanococcales;Methanococcaceae;Methanococcus;	92.9	16.1	28	28	26	2	0	457117	383492
GTGYCAGCMGCCGCGGTAA,CCGYCAATTYMTTTRAGTTT	SILVA (only NR);Archaea;Euryarchaeota;Methanococci;Methanococcales;Methanococcaceae;Methanothermococcus;	88.9	16.1	9	9	8	1	0	457136	383510
GTGYCAGCMGCCGCGGTAA,CCGYCAATTYMTTTRAGTTT	SILVA (only NR);Archaea;Euryarchaeota;Methanococci;Methanococcales;Methanococcaceae;Methanotorris;	35.7	16.1	14	14	5	9	0	457131	383513
GTGYCAGCMGCCGCGGTAA,CCGYCAATTYMTTTRAGTTT	SILVA (only NR);Archaea;Euryarchaeota;Methanococci;Methanococcales;Methanococcaceae;uncultured;	75	16.1	4	4	3	1	0	457141	383515
GTGYCAGCMGCCGCGGTAA,CCGYCAATTYMTTTRAGTTT	SILVA (only NR);Archaea;Euryarchaeota;Methanopyri;	0	0	9	9	0	9	0	457136	383518
GTGYCAGCMGCCGCGGTAA,CCGYCAATTYMTTTRAGTTT	SILVA (only NR);Archaea;Euryarchaeota;Methanopyri;Methanopyrales;	0	0	9	9	0	9	0	457136	383518
GTGYCAGCMGCCGCGGTAA,CCGYCAATTYMTTTRAGTTT	SILVA (only NR);Archaea;Euryarchaeota;Methanopyri;Methanopyrales;Methanopyraceae;	0	0	9	9	0	9	0	457136	383518
GTGYCAGCMGCCGCGGTAA,CCGYCAATTYMTTTRAGTTT	SILVA (only NR);Archaea;Euryarchaeota;Methanopyri;Methanopyrales;Methanopyraceae;Methanopyrus;	0	0	9	9	0	9	0	457136	383518
GTGYCAGCMGCCGCGGTAA,CCGYCAATTYMTTTRAGTTT	SILVA (only NR);Archaea;Euryarchaeota;Thermococci;	39.4	16.1	401	396	156	240	5	456749	383362
GTGYCAGCMGCCGCGGTAA,CCGYCAATTYMTTTRAGTTT	SILVA (only NR);Archaea;Euryarchaeota;Thermococci;Methanofastidiosales;	82.1	16.1	195	190	156	34	5	456955	383362
GTGYCAGCMGCCGCGGTAA,CCGYCAATTYMTTTRAGTTT	SILVA (only NR);Archaea;Euryarchaeota;Thermococci;Methanofastidiosales;Methanofastidiosaceae;	74.6	16.1	60	59	44	15	1	457086	383474
GTGYCAGCMGCCGCGGTAA,CCGYCAATTYMTTTRAGTTT	SILVA (only NR);Archaea;Euryarchaeota;Thermococci;Methanofastidiosales;Methanofastidiosaceae;Candidatus Methanofastidiosum;	74.6	16.1	60	59	44	15	1	457086	383474
GTGYCAGCMGCCGCGGTAA,CCGYCAATTYMTTTRAGTTT	SILVA (only NR);Archaea;Euryarchaeota;Thermococci;Methanofastidiosales;uncultured;	85.2	16.1	132	128	109	19	4	457017	383409
GTGYCAGCMGCCGCGGTAA,CCGYCAATTYMTTTRAGTTT	SILVA (only NR);Archaea;Euryarchaeota;Thermococci;Thermococcales;	0	0	206	206	0	206	0	456939	383518
GTGYCAGCMGCCGCGGTAA,CCGYCAATTYMTTTRAGTTT	SILVA (only NR);Archaea;Euryarchaeota;Thermococci;Thermococcales;Thermococcaceae;	0	0	206	206	0	206	0	456939	383518
GTGYCAGCMGCCGCGGTAA,CCGYCAATTYMTTTRAGTTT	SILVA (only NR);Archaea;Euryarchaeota;Thermococci;Thermococcales;Thermococcaceae;Palaeococcus;	0	0	9	9	0	9	0	457136	383518
GTGYCAGCMGCCGCGGTAA,CCGYCAATTYMTTTRAGTTT	SILVA (only NR);Archaea;Euryarchaeota;Thermococci;Thermococcales;Thermococcaceae;Pyrococcus;	0	0	23	23	0	23	0	457122	383518
GTGYCAGCMGCCGCGGTAA,CCGYCAATTYMTTTRAGTTT	SILVA (only NR);Archaea;Euryarchaeota;Thermococci;Thermococcales;Thermococcaceae;Thermococcus;	0	0	174	174	0	174	0	456971	383518
GTGYCAGCMGCCGCGGTAA,CCGYCAATTYMTTTRAGTTT	SILVA (only NR);Archaea;Hadarchaeota;	77.3	16.1	300	299	231	68	1	456846	383287
GTGYCAGCMGCCGCGGTAA,CCGYCAATTYMTTTRAGTTT	SILVA (only NR);Archaea;Hadarchaeota;Hadarchaeia;	77.3	16.1	300	299	231	68	1	456846	383287
GTGYCAGCMGCCGCGGTAA,CCGYCAATTYMTTTRAGTTT	SILVA (only NR);Archaea;Hadarchaeota;Hadarchaeia;Hadarchaeales;	77.3	16.1	300	299	231	68	1	456846	383287
GTGYCAGCMGCCGCGGTAA,CCGYCAATTYMTTTRAGTTT	SILVA (only NR);Archaea;Halobacterota;	86.8	16.1	5352	5297	4597	700	55	451848	378921
GTGYCAGCMGCCGCGGTAA,CCGYCAATTYMTTTRAGTTT	SILVA (only NR);Archaea;Halobacterota;ANME-1;	85.4	16.1	154	151	129	22	3	456994	383389
GTGYCAGCMGCCGCGGTAA,CCGYCAATTYMTTTRAGTTT	SILVA (only NR);Archaea;Halobacterota;ANME-1;ANME-1a;	79.1	16.1	45	43	34	9	2	457102	383484
GTGYCAGCMGCCGCGGTAA,CCGYCAATTYMTTTRAGTTT	SILVA (only NR);Archaea;Halobacterota;ANME-1;ANME-1b;	87.1	16.1	94	93	81	12	1	457052	383437
GTGYCAGCMGCCGCGGTAA,CCGYCAATTYMTTTRAGTTT	SILVA (only NR);Archaea;Halobacterota;Archaeoglobi;	5	16.1	80	80	4	76	0	457065	383514
GTGYCAGCMGCCGCGGTAA,CCGYCAATTYMTTTRAGTTT	SILVA (only NR);Archaea;Halobacterota;Archaeoglobi;Archaeoglobales;	5	16.1	80	80	4	76	0	457065	383514
GTGYCAGCMGCCGCGGTAA,CCGYCAATTYMTTTRAGTTT	SILVA (only NR);Archaea;Halobacterota;Archaeoglobi;Archaeoglobales;Archaeoglobaceae;	5	16.1	80	80	4	76	0	457065	383514
GTGYCAGCMGCCGCGGTAA,CCGYCAATTYMTTTRAGTTT	SILVA (only NR);Archaea;Halobacterota;Archaeoglobi;Archaeoglobales;Archaeoglobaceae;Archaeoglobus;	3.1	16.1	32	32	1	31	0	457113	383517
GTGYCAGCMGCCGCGGTAA,CCGYCAATTYMTTTRAGTTT	SILVA (only NR);Archaea;Halobacterota;Archaeoglobi;Archaeoglobales;Archaeoglobaceae;Ferroglobus;	0	0	3	3	0	3	0	457142	383518
GTGYCAGCMGCCGCGGTAA,CCGYCAATTYMTTTRAGTTT	SILVA (only NR);Archaea;Halobacterota;Archaeoglobi;Archaeoglobales;Archaeoglobaceae;Geoglobus;	0	0	12	12	0	12	0	457133	383518
GTGYCAGCMGCCGCGGTAA,CCGYCAATTYMTTTRAGTTT	SILVA (only NR);Archaea;Halobacterota;Archaeoglobi;Archaeoglobales;Archaeoglobaceae;JdFR-20;	100	16.1	2	2	2	0	0	457143	383516
GTGYCAGCMGCCGCGGTAA,CCGYCAATTYMTTTRAGTTT	SILVA (only NR);Archaea;Halobacterota;Archaeoglobi;Archaeoglobales;Archaeoglobaceae;uncultured;	0	0	23	23	0	23	0	457122	383518
GTGYCAGCMGCCGCGGTAA,CCGYCAATTYMTTTRAGTTT	SILVA (only NR);Archaea;Halobacterota;Halobacteria;	91.7	16.2	2624	2603	2386	217	21	454542	381132
GTGYCAGCMGCCGCGGTAA,CCGYCAATTYMTTTRAGTTT	SILVA (only NR);Archaea;Halobacterota;Halobacteria;Halobacterales;	91.7	16.2	2624	2603	2386	217	21	454542	381132
GTGYCAGCMGCCGCGGTAA,CCGYCAATTYMTTTRAGTTT	SILVA (only NR);Archaea;Halobacterota;Halobacteria;Halobacterales;Haloadaptaceae;	93.8	16.1	32	32	30	2	0	457113	383488
GTGYCAGCMGCCGCGGTAA,CCGYCAATTYMTTTRAGTTT	SILVA (only NR);Archaea;Halobacterota;Halobacteria;Halobacterales;Haloadaptaceae;Haladaptatus;	93.8	16.1	32	32	30	2	0	457113	383488
GTGYCAGCMGCCGCGGTAA,CCGYCAATTYMTTTRAGTTT	SILVA (only NR);Archaea;Halobacterota;Halobacteria;Halobacterales;Halobacteriaceae;	86.3	16.1	147	146	126	20	1	456999	383392
GTGYCAGCMGCCGCGGTAA,CCGYCAATTYMTTTRAGTTT	SILVA (only NR);Archaea;Halobacterota;Halobacteria;Halobacterales;Halobacteriaceae;Halanaeroarchaeum;	94.7	16.1	19	19	18	1	0	457126	383500
GTGYCAGCMGCCGCGGTAA,CCGYCAATTYMTTTRAGTTT	SILVA (only NR);Archaea;Halobacterota;Halobacteria;Halobacterales;Halobacteriaceae;Halarchaeum;	95.8	16.1	25	24	23	1	1	457121	383495
GTGYCAGCMGCCGCGGTAA,CCGYCAATTYMTTTRAGTTT	SILVA (only NR);Archaea;Halobacterota;Halobacteria;Halobacterales;Halobacteriaceae;Halobacterium;	78	16.1	82	82	64	18	0	457063	383454
GTGYCAGCMGCCGCGGTAA,CCGYCAATTYMTTTRAGTTT	SILVA (only NR);Archaea;Halobacterota;Halobacteria;Halobacterales;Halobacteriaceae;Halocalculus;	100	16.1	1	1	1	0	0	457144	383517
GTGYCAGCMGCCGCGGTAA,CCGYCAATTYMTTTRAGTTT	SILVA (only NR);Archaea;Halobacterota;Halobacteria;Halobacterales;Halobacteriaceae;Halodesulfurarchaeum;	100	16.1	13	13	13	0	0	457132	383505
GTGYCAGCMGCCGCGGTAA,CCGYCAATTYMTTTRAGTTT	SILVA (only NR);Archaea;Halobacterota;Halobacteria;Halobacterales;Halobacteriaceae;Salarchaeum;	100	16.1	3	3	3	0	0	457142	383515
GTGYCAGCMGCCGCGGTAA,CCGYCAATTYMTTTRAGTTT	SILVA (only NR);Archaea;Halobacterota;Halobacteria;Halobacterales;Halobacteriaceae;uncultured;	100	16.1	2	2	2	0	0	457143	383516
GTGYCAGCMGCCGCGGTAA,CCGYCAATTYMTTTRAGTTT	SILVA (only NR);Archaea;Halobacterota;Halobacteria;Halobacterales;Halococcaceae;	89.4	16.1	86	85	76	9	1	457060	383442
GTGYCAGCMGCCGCGGTAA,CCGYCAATTYMTTTRAGTTT	SILVA (only NR);Archaea;Halobacterota;Halobacteria;Halobacterales;Halococcaceae;Halalkalicoccus;	92.9	16.1	14	14	13	1	0	457131	383505
GTGYCAGCMGCCGCGGTAA,CCGYCAATTYMTTTRAGTTT	SILVA (only NR);Archaea;Halobacterota;Halobacteria;Halobacterales;Halococcaceae;Halococcus;	87.3	16.1	64	63	55	8	1	457082	383463
GTGYCAGCMGCCGCGGTAA,CCGYCAATTYMTTTRAGTTT	SILVA (only NR);Archaea;Halobacterota;Halobacteria;Halobacterales;Halococcaceae;Halostella;	100	16.1	5	5	5	0	0	457140	383513
GTGYCAGCMGCCGCGGTAA,CCGYCAATTYMTTTRAGTTT	SILVA (only NR);Archaea;Halobacterota;Halobacteria;Halobacterales;Halococcaceae;uncultured;	100	16.1	3	3	3	0	0	457142	383515
GTGYCAGCMGCCGCGGTAA,CCGYCAATTYMTTTRAGTTT	SILVA (only NR);Archaea;Halobacterota;Halobacteria;Halobacterales;Haloferacaceae;	90.8	16.1	1634	1619	1470	149	15	455526	382048
GTGYCAGCMGCCGCGGTAA,CCGYCAATTYMTTTRAGTTT	SILVA (only NR);Archaea;Halobacterota;Halobacteria;Halobacterales;Haloferacaceae;A07HB70;	94.1	16.1	17	17	16	1	0	457128	383502
GTGYCAGCMGCCGCGGTAA,CCGYCAATTYMTTTRAGTTT	SILVA (only NR);Archaea;Halobacterota;Halobacteria;Halobacterales;Haloferacaceae;Candidatus Haloectosymbiotes;	100	16.1	1	1	1	0	0	457144	383517
GTGYCAGCMGCCGCGGTAA,CCGYCAATTYMTTTRAGTTT	SILVA (only NR);Archaea;Halobacterota;Halobacteria;Halobacterales;Haloferacaceae;Haloarchaeobius;	95.7	16.1	23	23	22	1	0	457122	383496
GTGYCAGCMGCCGCGGTAA,CCGYCAATTYMTTTRAGTTT	SILVA (only NR);Archaea;Halobacterota;Halobacteria;Halobacterales;Haloferacaceae;Halobaculum;	94.4	16.1	18	18	17	1	0	457127	383501
GTGYCAGCMGCCGCGGTAA,CCGYCAATTYMTTTRAGTTT	SILVA (only NR);Archaea;Halobacterota;Halobacteria;Halobacterales;Haloferacaceae;Halobellus;	100	16.1	44	44	44	0	0	457101	383474
GTGYCAGCMGCCGCGGTAA,CCGYCAATTYMTTTRAGTTT	SILVA (only NR);Archaea;Halobacterota;Halobacteria;Halobacterales;Haloferacaceae;Halobiforma;	92.9	16.1	14	14	13	1	0	457131	383505
GTGYCAGCMGCCGCGGTAA,CCGYCAATTYMTTTRAGTTT	SILVA (only NR);Archaea;Halobacterota;Halobacteria;Halobacterales;Haloferacaceae;Haloferax;	83	16.1	113	112	93	19	1	457033	383425
GTGYCAGCMGCCGCGGTAA,CCGYCAATTYMTTTRAGTTT	SILVA (only NR);Archaea;Halobacterota;Halobacteria;Halobacterales;Haloferacaceae;Halogeometricum;	83.8	16.1	37	37	31	6	0	457108	383487
GTGYCAGCMGCCGCGGTAA,CCGYCAATTYMTTTRAGTTT	SILVA (only NR);Archaea;Halobacterota;Halobacteria;Halobacterales;Haloferacaceae;Halogranum;	100	16.1	16	16	16	0	0	457129	383502
GTGYCAGCMGCCGCGGTAA,CCGYCAATTYMTTTRAGTTT	SILVA (only NR);Archaea;Halobacterota;Halobacteria;Halobacterales;Haloferacaceae;Halohasta;	82.4	16.1	18	17	14	3	1	457128	383504
GTGYCAGCMGCCGCGGTAA,CCGYCAATTYMTTTRAGTTT	SILVA (only NR);Archaea;Halobacterota;Halobacteria;Halobacterales;Haloferacaceae;Halolamina;	93.8	16.1	68	64	60	4	4	457081	383458
GTGYCAGCMGCCGCGGTAA,CCGYCAATTYMTTTRAGTTT	SILVA (only NR);Archaea;Halobacterota;Halobacteria;Halobacterales;Haloferacaceae;Halonotius;	92.8	16.1	98	97	90	7	1	457048	383428
GTGYCAGCMGCCGCGGTAA,CCGYCAATTYMTTTRAGTTT	SILVA (only NR);Archaea;Halobacterota;Halobacteria;Halobacterales;Haloferacaceae;Haloparvum;	89.5	16.1	38	38	34	4	0	457107	383484
GTGYCAGCMGCCGCGGTAA,CCGYCAATTYMTTTRAGTTT	SILVA (only NR);Archaea;Halobacterota;Halobacteria;Halobacterales;Haloferacaceae;Halopelagius;	100	16.1	8	8	8	0	0	457137	383510
GTGYCAGCMGCCGCGGTAA,CCGYCAATTYMTTTRAGTTT	SILVA (only NR);Archaea;Halobacterota;Halobacteria;Halobacterales;Haloferacaceae;Halopenitus;	100	16.1	7	7	7	0	0	457138	383511
GTGYCAGCMGCCGCGGTAA,CCGYCAATTYMTTTRAGTTT	SILVA (only NR);Archaea;Halobacterota;Halobacteria;Halobacterales;Haloferacaceae;Halopiger;	96	16.1	25	25	24	1	0	457120	383494
GTGYCAGCMGCCGCGGTAA,CCGYCAATTYMTTTRAGTTT	SILVA (only NR);Archaea;Halobacterota;Halobacteria;Halobacterales;Haloferacaceae;Haloplanus;	93.2	16.1	44	44	41	3	0	457101	383477
GTGYCAGCMGCCGCGGTAA,CCGYCAATTYMTTTRAGTTT	SILVA (only NR);Archaea;Halobacterota;Halobacteria;Halobacterales;Haloferacaceae;Haloquadratum;	87.1	16.1	70	70	61	9	0	457075	383457
GTGYCAGCMGCCGCGGTAA,CCGYCAATTYMTTTRAGTTT	SILVA (only NR);Archaea;Halobacterota;Halobacteria;Halobacterales;Haloferacaceae;Halorubellus;	93.8	16.1	16	16	15	1	0	457129	383503
GTGYCAGCMGCCGCGGTAA,CCGYCAATTYMTTTRAGTTT	SILVA (only NR);Archaea;Halobacterota;Halobacteria;Halobacterales;Haloferacaceae;Halorubrum;	90.1	16.1	345	342	308	34	3	456803	383210
GTGYCAGCMGCCGCGGTAA,CCGYCAATTYMTTTRAGTTT	SILVA (only NR);Archaea;Halobacterota;Halobacteria;Halobacterales;Haloferacaceae;Halorussus;	97	16.1	33	33	32	1	0	457112	383486
GTGYCAGCMGCCGCGGTAA,CCGYCAATTYMTTTRAGTTT	SILVA (only NR);Archaea;Halobacterota;Halobacteria;Halobacterales;Haloferacaceae;Halostagnicola;	94.1	16.1	17	17	16	1	0	457128	383502
GTGYCAGCMGCCGCGGTAA,CCGYCAATTYMTTTRAGTTT	SILVA (only NR);Archaea;Halobacterota;Halobacteria;Halobacterales;Haloferacaceae;Haloterrigena;	93.5	16.1	123	123	115	8	0	457022	383403
GTGYCAGCMGCCGCGGTAA,CCGYCAATTYMTTTRAGTTT	SILVA (only NR);Archaea;Halobacterota;Halobacteria;Halobacterales;Haloferacaceae;Halovarius;	100	16.1	1	1	1	0	0	457144	383517
GTGYCAGCMGCCGCGGTAA,CCGYCAATTYMTTTRAGTTT	SILVA (only NR);Archaea;Halobacterota;Halobacteria;Halobacterales;Haloferacaceae;Halovenus;	95.5	16.1	22	22	21	1	0	457123	383497
GTGYCAGCMGCCGCGGTAA,CCGYCAATTYMTTTRAGTTT	SILVA (only NR);Archaea;Halobacterota;Halobacteria;Halobacterales;Haloferacaceae;Halovivax;	94.7	16.1	19	19	18	1	0	457126	383500
GTGYCAGCMGCCGCGGTAA,CCGYCAATTYMTTTRAGTTT	SILVA (only NR);Archaea;Halobacterota;Halobacteria;Halobacterales;Haloferacaceae;Natrialba;	87.2	16.1	47	47	41	6	0	457098	383477
GTGYCAGCMGCCGCGGTAA,CCGYCAATTYMTTTRAGTTT	SILVA (only NR);Archaea;Halobacterota;Halobacteria;Halobacterales;Haloferacaceae;Natribaculum;	50	16.1	2	2	1	1	0	457143	383517
GTGYCAGCMGCCGCGGTAA,CCGYCAATTYMTTTRAGTTT	SILVA (only NR);Archaea;Halobacterota;Halobacteria;Halobacterales;Haloferacaceae;Natrinema;	89.7	16.1	29	29	26	3	0	457116	383492
GTGYCAGCMGCCGCGGTAA,CCGYCAATTYMTTTRAGTTT	SILVA (only NR);Archaea;Halobacterota;Halobacteria;Halobacterales;Haloferacaceae;Natronoarchaeum;	96.2	16.1	26	26	25	1	0	457119	383493
GTGYCAGCMGCCGCGGTAA,CCGYCAATTYMTTTRAGTTT	SILVA (only NR);Archaea;Halobacterota;Halobacteria;Halobacterales;Haloferacaceae;Natronobacterium;	88.9	16.1	10	9	8	1	1	457136	383510
GTGYCAGCMGCCGCGGTAA,CCGYCAATTYMTTTRAGTTT	SILVA (only NR);Archaea;Halobacterota;Halobacteria;Halobacterales;Haloferacaceae;Natronococcus;	81.6	16.1	38	38	31	7	0	457107	383487
GTGYCAGCMGCCGCGGTAA,CCGYCAATTYMTTTRAGTTT	SILVA (only NR);Archaea;Halobacterota;Halobacteria;Halobacterales;Haloferacaceae;Natronolimnobius;	81.8	16.1	12	11	9	2	1	457134	383509
GTGYCAGCMGCCGCGGTAA,CCGYCAATTYMTTTRAGTTT	SILVA (only NR);Archaea;Halobacterota;Halobacteria;Halobacterales;Haloferacaceae;Natronorubrum;	97.7	16.1	43	43	42	1	0	457102	383476
GTGYCAGCMGCCGCGGTAA,CCGYCAATTYMTTTRAGTTT	SILVA (only NR);Archaea;Halobacterota;Halobacteria;Halobacterales;Haloferacaceae;Salinarchaeum;	94.1	16.1	17	17	16	1	0	457128	383502
GTGYCAGCMGCCGCGGTAA,CCGYCAATTYMTTTRAGTTT	SILVA (only NR);Archaea;Halobacterota;Halobacteria;Halobacterales;Haloferacaceae;Salinigranum;	94.7	16.1	19	19	18	1	0	457126	383500
GTGYCAGCMGCCGCGGTAA,CCGYCAATTYMTTTRAGTTT	SILVA (only NR);Archaea;Halobacterota;Halobacteria;Halobacterales;Haloferacaceae;Saliphagus;	100	16.1	5	5	5	0	0	457140	383513
GTGYCAGCMGCCGCGGTAA,CCGYCAATTYMTTTRAGTTT	SILVA (only NR);Archaea;Halobacterota;Halobacteria;Halobacterales;Haloferacaceae;uncultured;	86.8	16.1	116	114	99	15	2	457031	383419
GTGYCAGCMGCCGCGGTAA,CCGYCAATTYMTTTRAGTTT	SILVA (only NR);Archaea;Halobacterota;Halobacteria;Halobacterales;Halomicrobiaceae;	94.3	16.1	641	637	601	36	4	456508	382917
GTGYCAGCMGCCGCGGTAA,CCGYCAATTYMTTTRAGTTT	SILVA (only NR);Archaea;Halobacterota;Halobacteria;Halobacterales;Halomicrobiaceae;Candidatus Halobonum;	89.5	16.1	19	19	17	2	0	457126	383501
GTGYCAGCMGCCGCGGTAA,CCGYCAATTYMTTTRAGTTT	SILVA (only NR);Archaea;Halobacterota;Halobacteria;Halobacterales;Halomicrobiaceae;Halapricum;	92	16.1	50	50	46	4	0	457095	383472
GTGYCAGCMGCCGCGGTAA,CCGYCAATTYMTTTRAGTTT	SILVA (only NR);Archaea;Halobacterota;Halobacteria;Halobacterales;Halomicrobiaceae;Haloarcula;	94.3	16.1	214	212	200	12	2	456933	383318
GTGYCAGCMGCCGCGGTAA,CCGYCAATTYMTTTRAGTTT	SILVA (only NR);Archaea;Halobacterota;Halobacteria;Halobacterales;Halomicrobiaceae;Halomarina;	95.2	16.1	21	21	20	1	0	457124	383498
GTGYCAGCMGCCGCGGTAA,CCGYCAATTYMTTTRAGTTT	SILVA (only NR);Archaea;Halobacterota;Halobacteria;Halobacterales;Halomicrobiaceae;Halomicroarcula;	97.5	16.1	40	40	39	1	0	457105	383479
GTGYCAGCMGCCGCGGTAA,CCGYCAATTYMTTTRAGTTT	SILVA (only NR);Archaea;Halobacterota;Halobacteria;Halobacterales;Halomicrobiaceae;Halomicrobium;	91.9	16.1	64	62	57	5	2	457083	383461
GTGYCAGCMGCCGCGGTAA,CCGYCAATTYMTTTRAGTTT	SILVA (only NR);Archaea;Halobacterota;Halobacteria;Halobacterales;Halomicrobiaceae;Halorhabdus;	100	16.1	20	20	20	0	0	457125	383498
GTGYCAGCMGCCGCGGTAA,CCGYCAATTYMTTTRAGTTT	SILVA (only NR);Archaea;Halobacterota;Halobacteria;Halobacterales;Halomicrobiaceae;Halorientalis;	100	16.1	18	18	18	0	0	457127	383500
GTGYCAGCMGCCGCGGTAA,CCGYCAATTYMTTTRAGTTT	SILVA (only NR);Archaea;Halobacterota;Halobacteria;Halobacterales;Halomicrobiaceae;Halosiccatus;	100	16.1	3	3	3	0	0	457142	383515
GTGYCAGCMGCCGCGGTAA,CCGYCAATTYMTTTRAGTTT	SILVA (only NR);Archaea;Halobacterota;Halobacteria;Halobacterales;Halomicrobiaceae;Halosimplex;	97.4	16.1	38	38	37	1	0	457107	383481
GTGYCAGCMGCCGCGGTAA,CCGYCAATTYMTTTRAGTTT	SILVA (only NR);Archaea;Halobacterota;Halobacteria;Halobacterales;Halomicrobiaceae;Natronomonas;	94.9	16.1	79	79	75	4	0	457066	383443
GTGYCAGCMGCCGCGGTAA,CCGYCAATTYMTTTRAGTTT	SILVA (only NR);Archaea;Halobacterota;Halobacteria;Halobacterales;Halomicrobiaceae;Salinirubrum;	100	16.1	4	4	4	0	0	457141	383514
GTGYCAGCMGCCGCGGTAA,CCGYCAATTYMTTTRAGTTT	SILVA (only NR);Archaea;Halobacterota;Halobacteria;Halobacterales;Halomicrobiaceae;uncultured;	92.2	16.1	64	64	59	5	0	457081	383459
GTGYCAGCMGCCGCGGTAA,CCGYCAATTYMTTTRAGTTT	SILVA (only NR);Archaea;Halobacterota;Halobacteria;Halobacterales;J07HX5;	100	16.1	3	3	3	0	0	457142	383515
GTGYCAGCMGCCGCGGTAA,CCGYCAATTYMTTTRAGTTT	SILVA (only NR);Archaea;Halobacterota;Halobacteria;Halobacterales;uncultured;	98.7	16.1	77	77	76	1	0	457068	383442
GTGYCAGCMGCCGCGGTAA,CCGYCAATTYMTTTRAGTTT	SILVA (only NR);Archaea;Halobacterota;Methanocellia;	73.3	16.1	101	101	74	27	0	457044	383444
GTGYCAGCMGCCGCGGTAA,CCGYCAATTYMTTTRAGTTT	SILVA (only NR);Archaea;Halobacterota;Methanocellia;Methanocellales;	73.3	16.1	101	101	74	27	0	457044	383444
GTGYCAGCMGCCGCGGTAA,CCGYCAATTYMTTTRAGTTT	SILVA (only NR);Archaea;Halobacterota;Methanocellia;Methanocellales;Methanocellaceae;	79.5	16.1	83	83	66	17	0	457062	383452
GTGYCAGCMGCCGCGGTAA,CCGYCAATTYMTTTRAGTTT	SILVA (only NR);Archaea;Halobacterota;Methanocellia;Methanocellales;Methanocellaceae;Methanocella;	73.5	16.1	49	49	36	13	0	457096	383482
GTGYCAGCMGCCGCGGTAA,CCGYCAATTYMTTTRAGTTT	SILVA (only NR);Archaea;Halobacterota;Methanocellia;Methanocellales;Methanocellaceae;Rice Cluster I;	87.9	16.1	33	33	29	4	0	457112	383489
GTGYCAGCMGCCGCGGTAA,CCGYCAATTYMTTTRAGTTT	SILVA (only NR);Archaea;Halobacterota;Methanocellia;Methanocellales;uncultured;	44.4	16.1	18	18	8	10	0	457127	383510
GTGYCAGCMGCCGCGGTAA,CCGYCAATTYMTTTRAGTTT	SILVA (only NR);Archaea;Halobacterota;Methanomicrobia;	85.6	16.1	891	876	750	126	15	456269	382768
GTGYCAGCMGCCGCGGTAA,CCGYCAATTYMTTTRAGTTT	SILVA (only NR);Archaea;Halobacterota;Methanomicrobia;Methanomicrobiales;	85.6	16.1	891	876	750	126	15	456269	382768
GTGYCAGCMGCCGCGGTAA,CCGYCAATTYMTTTRAGTTT	SILVA (only NR);Archaea;Halobacterota;Methanomicrobia;Methanomicrobiales;Methanocorpusculaceae;	83.1	16.1	79	77	64	13	2	457068	383454
GTGYCAGCMGCCGCGGTAA,CCGYCAATTYMTTTRAGTTT	SILVA (only NR);Archaea;Halobacterota;Methanomicrobia;Methanomicrobiales;Methanocorpusculaceae;Methanocalculus;	88.2	16.1	34	34	30	4	0	457111	383488
GTGYCAGCMGCCGCGGTAA,CCGYCAATTYMTTTRAGTTT	SILVA (only NR);Archaea;Halobacterota;Methanomicrobia;Methanomicrobiales;Methanocorpusculaceae;Methanocorpusculum;	79.1	16.1	45	43	34	9	2	457102	383484
GTGYCAGCMGCCGCGGTAA,CCGYCAATTYMTTTRAGTTT	SILVA (only NR);Archaea;Halobacterota;Methanomicrobia;Methanomicrobiales;Methanomicrobiaceae;	86.3	16.1	368	365	315	50	3	456780	383203
GTGYCAGCMGCCGCGGTAA,CCGYCAATTYMTTTRAGTTT	SILVA (only NR);Archaea;Halobacterota;Methanomicrobia;Methanomicrobiales;Methanomicrobiaceae;Methanoculleus;	86.1	16.1	204	202	174	28	2	456943	383344
GTGYCAGCMGCCGCGGTAA,CCGYCAATTYMTTTRAGTTT	SILVA (only NR);Archaea;Halobacterota;Methanomicrobia;Methanomicrobiales;Methanomicrobiaceae;Methanofollis;	95.5	16.1	22	22	21	1	0	457123	383497
GTGYCAGCMGCCGCGGTAA,CCGYCAATTYMTTTRAGTTT	SILVA (only NR);Archaea;Halobacterota;Methanomicrobia;Methanomicrobiales;Methanomicrobiaceae;Methanogenium;	90.6	16.1	32	32	29	3	0	457113	383489
GTGYCAGCMGCCGCGGTAA,CCGYCAATTYMTTTRAGTTT	SILVA (only NR);Archaea;Halobacterota;Methanomicrobia;Methanomicrobiales;Methanomicrobiaceae;Methanolacinia;	100	16.1	6	6	6	0	0	457139	383512
GTGYCAGCMGCCGCGGTAA,CCGYCAATTYMTTTRAGTTT	SILVA (only NR);Archaea;Halobacterota;Methanomicrobia;Methanomicrobiales;Methanomicrobiaceae;Methanomicrobium;	76.9	16.1	39	39	30	9	0	457106	383488
GTGYCAGCMGCCGCGGTAA,CCGYCAATTYMTTTRAGTTT	SILVA (only NR);Archaea;Halobacterota;Methanomicrobia;Methanomicrobiales;Methanomicrobiaceae;Methanoplanus;	100	16.1	5	5	5	0	0	457140	383513
GTGYCAGCMGCCGCGGTAA,CCGYCAATTYMTTTRAGTTT	SILVA (only NR);Archaea;Halobacterota;Methanomicrobia;Methanomicrobiales;Methanomicrobiaceae;SDB;	100	16.1	2	2	2	0	0	457143	383516
GTGYCAGCMGCCGCGGTAA,CCGYCAATTYMTTTRAGTTT	SILVA (only NR);Archaea;Halobacterota;Methanomicrobia;Methanomicrobiales;Methanomicrobiaceae;uncultured;	83	16.1	54	53	44	9	1	457092	383474
GTGYCAGCMGCCGCGGTAA,CCGYCAATTYMTTTRAGTTT	SILVA (only NR);Archaea;Halobacterota;Methanomicrobia;Methanomicrobiales;Methanoregulaceae;	84	16.1	289	287	241	46	2	456858	383277
GTGYCAGCMGCCGCGGTAA,CCGYCAATTYMTTTRAGTTT	SILVA (only NR);Archaea;Halobacterota;Methanomicrobia;Methanomicrobiales;Methanoregulaceae;Methanolinea;	87.6	16.1	99	97	85	12	2	457048	383433
GTGYCAGCMGCCGCGGTAA,CCGYCAATTYMTTTRAGTTT	SILVA (only NR);Archaea;Halobacterota;Methanomicrobia;Methanomicrobiales;Methanoregulaceae;Methanoregula;	81.7	16.1	186	186	152	34	0	456959	383366
GTGYCAGCMGCCGCGGTAA,CCGYCAATTYMTTTRAGTTT	SILVA (only NR);Archaea;Halobacterota;Methanomicrobia;Methanomicrobiales;Methanoregulaceae;Methanosphaerula;	100	16.1	4	4	4	0	0	457141	383514
GTGYCAGCMGCCGCGGTAA,CCGYCAATTYMTTTRAGTTT	SILVA (only NR);Archaea;Halobacterota;Methanomicrobia;Methanomicrobiales;Methanospirillaceae;	90.3	16.1	115	113	102	11	2	457032	383416
GTGYCAGCMGCCGCGGTAA,CCGYCAATTYMTTTRAGTTT	SILVA (only NR);Archaea;Halobacterota;Methanomicrobia;Methanomicrobiales;Methanospirillaceae;Methanospirillum;	90.3	16.1	115	113	102	11	2	457032	383416
GTGYCAGCMGCCGCGGTAA,CCGYCAATTYMTTTRAGTTT	SILVA (only NR);Archaea;Halobacterota;Methanomicrobia;Methanomicrobiales;Rice Cluster II;	78.6	16.1	18	14	11	3	4	457131	383507
GTGYCAGCMGCCGCGGTAA,CCGYCAATTYMTTTRAGTTT	SILVA (only NR);Archaea;Halobacterota;Methanomicrobia;Methanomicrobiales;uncultured;	84.2	16.1	20	19	16	3	1	457126	383502
GTGYCAGCMGCCGCGGTAA,CCGYCAATTYMTTTRAGTTT	SILVA (only NR);Archaea;Halobacterota;Methanonatronarchaeia;	93.3	16.1	15	15	14	1	0	457130	383504
GTGYCAGCMGCCGCGGTAA,CCGYCAATTYMTTTRAGTTT	SILVA (only NR);Archaea;Halobacterota;Methanonatronarchaeia;Methanonatronaechaeales;	93.3	16.1	15	15	14	1	0	457130	383504
GTGYCAGCMGCCGCGGTAA,CCGYCAATTYMTTTRAGTTT	SILVA (only NR);Archaea;Halobacterota;Methanonatronarchaeia;Methanonatronaechaeales;Methanonatronarchaeaceae;	93.3	16.1	15	15	14	1	0	457130	383504
GTGYCAGCMGCCGCGGTAA,CCGYCAATTYMTTTRAGTTT	SILVA (only NR);Archaea;Halobacterota;Methanosarcinia;	84.3	16.1	1470	1454	1226	228	16	455691	382292
GTGYCAGCMGCCGCGGTAA,CCGYCAATTYMTTTRAGTTT	SILVA (only NR);Archaea;Halobacterota;Methanosarcinia;Methanosarciniales;	84.3	16.1	1470	1454	1226	228	16	455691	382292
GTGYCAGCMGCCGCGGTAA,CCGYCAATTYMTTTRAGTTT	SILVA (only NR);Archaea;Halobacterota;Methanosarcinia;Methanosarciniales;ANME-2a-2b;	84.5	16.1	111	110	93	17	1	457035	383425
GTGYCAGCMGCCGCGGTAA,CCGYCAATTYMTTTRAGTTT	SILVA (only NR);Archaea;Halobacterota;Methanosarcinia;Methanosarciniales;ANME-2a-2b;ANME-2b;	72.7	16.1	11	11	8	3	0	457134	383510
GTGYCAGCMGCCGCGGTAA,CCGYCAATTYMTTTRAGTTT	SILVA (only NR);Archaea;Halobacterota;Methanosarcinia;Methanosarciniales;ANME-2c;	81.2	16.1	86	85	69	16	1	457060	383449
GTGYCAGCMGCCGCGGTAA,CCGYCAATTYMTTTRAGTTT	SILVA (only NR);Archaea;Halobacterota;Methanosarcinia;Methanosarciniales;Methanoperedenaceae;	92.3	16.1	117	117	108	9	0	457028	383410
GTGYCAGCMGCCGCGGTAA,CCGYCAATTYMTTTRAGTTT	SILVA (only NR);Archaea;Halobacterota;Methanosarcinia;Methanosarciniales;Methanoperedenaceae;Candidatus Methanoperedens;	93.1	16.1	87	87	81	6	0	457058	383437
GTGYCAGCMGCCGCGGTAA,CCGYCAATTYMTTTRAGTTT	SILVA (only NR);Archaea;Halobacterota;Methanosarcinia;Methanosarciniales;Methanosaetaceae;	83.2	16.1	564	560	466	94	4	456585	383052
GTGYCAGCMGCCGCGGTAA,CCGYCAATTYMTTTRAGTTT	SILVA (only NR);Archaea;Halobacterota;Methanosarcinia;Methanosarciniales;Methanosaetaceae;Methanosaeta;	83.2	16.1	564	560	466	94	4	456585	383052
GTGYCAGCMGCCGCGGTAA,CCGYCAATTYMTTTRAGTTT	SILVA (only NR);Archaea;Halobacterota;Methanosarcinia;Methanosarciniales;Methanosarcinaceae;	83.7	16.1	555	545	456	89	10	456600	383062
GTGYCAGCMGCCGCGGTAA,CCGYCAATTYMTTTRAGTTT	SILVA (only NR);Archaea;Halobacterota;Methanosarcinia;Methanosarciniales;Methanosarcinaceae;ANME-3;	87	16.1	46	46	40	6	0	457099	383478
GTGYCAGCMGCCGCGGTAA,CCGYCAATTYMTTTRAGTTT	SILVA (only NR);Archaea;Halobacterota;Methanosarcinia;Methanosarciniales;Methanosarcinaceae;Methanimicrococcus;	88.2	16.1	34	34	30	4	0	457111	383488
GTGYCAGCMGCCGCGGTAA,CCGYCAATTYMTTTRAGTTT	SILVA (only NR);Archaea;Halobacterota;Methanosarcinia;Methanosarciniales;Methanosarcinaceae;Methanococcoides;	82.2	16.1	45	45	37	8	0	457100	383481
GTGYCAGCMGCCGCGGTAA,CCGYCAATTYMTTTRAGTTT	SILVA (only NR);Archaea;Halobacterota;Methanosarcinia;Methanosarciniales;Methanosarcinaceae;Methanohalobium;	100	16.1	4	4	4	0	0	457141	383514
GTGYCAGCMGCCGCGGTAA,CCGYCAATTYMTTTRAGTTT	SILVA (only NR);Archaea;Halobacterota;Methanosarcinia;Methanosarciniales;Methanosarcinaceae;Methanohalophilus;	89.7	16.1	39	39	35	4	0	457106	383483
GTGYCAGCMGCCGCGGTAA,CCGYCAATTYMTTTRAGTTT	SILVA (only NR);Archaea;Halobacterota;Methanosarcinia;Methanosarciniales;Methanosarcinaceae;Methanolobus;	83.3	16.1	66	66	55	11	0	457079	383463
GTGYCAGCMGCCGCGGTAA,CCGYCAATTYMTTTRAGTTT	SILVA (only NR);Archaea;Halobacterota;Methanosarcinia;Methanosarciniales;Methanosarcinaceae;Methanomethylovorans;	85.7	16.1	49	49	42	7	0	457096	383476
GTGYCAGCMGCCGCGGTAA,CCGYCAATTYMTTTRAGTTT	SILVA (only NR);Archaea;Halobacterota;Methanosarcinia;Methanosarciniales;Methanosarcinaceae;Methanosalsum;	100	16.1	3	3	3	0	0	457142	383515
GTGYCAGCMGCCGCGGTAA,CCGYCAATTYMTTTRAGTTT	SILVA (only NR);Archaea;Halobacterota;Methanosarcinia;Methanosarciniales;Methanosarcinaceae;Methanosarcina;	81.3	16.1	251	241	196	45	10	456904	383322
GTGYCAGCMGCCGCGGTAA,CCGYCAATTYMTTTRAGTTT	SILVA (only NR);Archaea;Halobacterota;Methanosarcinia;Methanosarciniales;Methanosarcinaceae;uncultured;	77.8	16.1	18	18	14	4	0	457127	383504
GTGYCAGCMGCCGCGGTAA,CCGYCAATTYMTTTRAGTTT	SILVA (only NR);Archaea;Halobacterota;Methanosarcinia;Methanosarciniales;Methermicoccaceae;	100	16.1	5	5	5	0	0	457140	383513
GTGYCAGCMGCCGCGGTAA,CCGYCAATTYMTTTRAGTTT	SILVA (only NR);Archaea;Halobacterota;Methanosarcinia;Methanosarciniales;Methermicoccaceae;Methermicoccus;	100	16.1	4	4	4	0	0	457141	383514
GTGYCAGCMGCCGCGGTAA,CCGYCAATTYMTTTRAGTTT	SILVA (only NR);Archaea;Halobacterota;Methanosarcinia;Methanosarciniales;Syntrophoarchaeaceae;	89.3	16.1	28	28	25	3	0	457117	383493
GTGYCAGCMGCCGCGGTAA,CCGYCAATTYMTTTRAGTTT	SILVA (only NR);Archaea;Halobacterota;Methanosarcinia;Methanosarciniales;Syntrophoarchaeaceae;Candidatus Syntrophoarchaeum;	100	16.1	4	4	4	0	0	457141	383514
GTGYCAGCMGCCGCGGTAA,CCGYCAATTYMTTTRAGTTT	SILVA (only NR);Archaea;Halobacterota;uncultured;	82.4	16.1	17	17	14	3	0	457128	383504
GTGYCAGCMGCCGCGGTAA,CCGYCAATTYMTTTRAGTTT	SILVA (only NR);Archaea;Hydrothermarchaeota;	86.3	16.1	212	212	183	29	0	456933	383335
GTGYCAGCMGCCGCGGTAA,CCGYCAATTYMTTTRAGTTT	SILVA (only NR);Archaea;Hydrothermarchaeota;Hydrothermarchaeia;	86.3	16.1	212	212	183	29	0	456933	383335
GTGYCAGCMGCCGCGGTAA,CCGYCAATTYMTTTRAGTTT	SILVA (only NR);Archaea;Hydrothermarchaeota;Hydrothermarchaeia;Hydrothermarchaeales;	86.3	16.1	212	212	183	29	0	456933	383335
GTGYCAGCMGCCGCGGTAA,CCGYCAATTYMTTTRAGTTT	SILVA (only NR);Archaea;Iainarchaeota;	46.7	16.1	46	45	21	24	1	457100	383497
GTGYCAGCMGCCGCGGTAA,CCGYCAATTYMTTTRAGTTT	SILVA (only NR);Archaea;Iainarchaeota;Iainarchaeia;	46.7	16.1	46	45	21	24	1	457100	383497
GTGYCAGCMGCCGCGGTAA,CCGYCAATTYMTTTRAGTTT	SILVA (only NR);Archaea;Iainarchaeota;Iainarchaeia;Iainarchaeales;	46.7	16.1	46	45	21	24	1	457100	383497
GTGYCAGCMGCCGCGGTAA,CCGYCAATTYMTTTRAGTTT	SILVA (only NR);Archaea;Iainarchaeota;Iainarchaeia;Iainarchaeales;Candidatus Iainarchaeum;	20	16.1	15	15	3	12	0	457130	383515
GTGYCAGCMGCCGCGGTAA,CCGYCAATTYMTTTRAGTTT	SILVA (only NR);Archaea;Korarchaeota;	14.8	16.1	62	61	9	52	1	457084	383509
GTGYCAGCMGCCGCGGTAA,CCGYCAATTYMTTTRAGTTT	SILVA (only NR);Archaea;Korarchaeota;Korarchaeia;	14.8	16.1	62	61	9	52	1	457084	383509
GTGYCAGCMGCCGCGGTAA,CCGYCAATTYMTTTRAGTTT	SILVA (only NR);Archaea;Korarchaeota;Korarchaeia;Korarchaeales;	14.8	16.1	62	61	9	52	1	457084	383509
GTGYCAGCMGCCGCGGTAA,CCGYCAATTYMTTTRAGTTT	SILVA (only NR);Archaea;Korarchaeota;Korarchaeia;Korarchaeales;Korarchaeaceae;	14.8	16.1	62	61	9	52	1	457084	383509
GTGYCAGCMGCCGCGGTAA,CCGYCAATTYMTTTRAGTTT	SILVA (only NR);Archaea;Korarchaeota;Korarchaeia;Korarchaeales;Korarchaeaceae;Candidatus Korarchaeum;	14.8	16.1	62	61	9	52	1	457084	383509
GTGYCAGCMGCCGCGGTAA,CCGYCAATTYMTTTRAGTTT	SILVA (only NR);Archaea;Micrarchaeota;	28.2	16.1	88	85	24	61	3	457060	383494
GTGYCAGCMGCCGCGGTAA,CCGYCAATTYMTTTRAGTTT	SILVA (only NR);Archaea;Micrarchaeota;Micrarchaeia;	28.2	16.1	88	85	24	61	3	457060	383494
GTGYCAGCMGCCGCGGTAA,CCGYCAATTYMTTTRAGTTT	SILVA (only NR);Archaea;Micrarchaeota;Micrarchaeia;Micrarchaeales;	28.2	16.1	88	85	24	61	3	457060	383494
GTGYCAGCMGCCGCGGTAA,CCGYCAATTYMTTTRAGTTT	SILVA (only NR);Archaea;Micrarchaeota;Micrarchaeia;Micrarchaeales;CG1-02-32-21;	100	16.1	12	12	12	0	0	457133	383506
GTGYCAGCMGCCGCGGTAA,CCGYCAATTYMTTTRAGTTT	SILVA (only NR);Archaea;Micrarchaeota;Micrarchaeia;Micrarchaeales;Candidatus Micrarchaeum;	0	0	10	10	0	10	0	457135	383518
GTGYCAGCMGCCGCGGTAA,CCGYCAATTYMTTTRAGTTT	SILVA (only NR);Archaea;Nanoarchaeota;	59.7	16.1	550	514	307	207	36	456631	383211
GTGYCAGCMGCCGCGGTAA,CCGYCAATTYMTTTRAGTTT	SILVA (only NR);Archaea;Nanoarchaeota;Nanoarchaeia;	59.7	16.1	550	514	307	207	36	456631	383211
GTGYCAGCMGCCGCGGTAA,CCGYCAATTYMTTTRAGTTT	SILVA (only NR);Archaea;Nanoarchaeota;Nanoarchaeia;Nanoarchaeales;	0	0	40	39	0	39	1	457106	383518
GTGYCAGCMGCCGCGGTAA,CCGYCAATTYMTTTRAGTTT	SILVA (only NR);Archaea;Nanoarchaeota;Nanoarchaeia;Nanoarchaeales;Nanoarchaeaceae;	0	0	22	21	0	21	1	457124	383518
GTGYCAGCMGCCGCGGTAA,CCGYCAATTYMTTTRAGTTT	SILVA (only NR);Archaea;Nanoarchaeota;Nanoarchaeia;Nanoarchaeales;Nanoarchaeaceae;Nanoarchaeum;	0	0	22	21	0	21	1	457124	383518
GTGYCAGCMGCCGCGGTAA,CCGYCAATTYMTTTRAGTTT	SILVA (only NR);Archaea;Nanoarchaeota;Nanoarchaeia;Nanoarchaeales;Nanopusillaceae;	0	0	18	18	0	18	0	457127	383518
GTGYCAGCMGCCGCGGTAA,CCGYCAATTYMTTTRAGTTT	SILVA (only NR);Archaea;Nanoarchaeota;Nanoarchaeia;Nanoarchaeales;Nanopusillaceae;Candidatus Nanobsidianus;	0	0	11	11	0	11	0	457134	383518
GTGYCAGCMGCCGCGGTAA,CCGYCAATTYMTTTRAGTTT	SILVA (only NR);Archaea;Nanoarchaeota;Nanoarchaeia;Nanoarchaeales;Nanopusillaceae;Candidatus Nanopusillus;	0	0	7	7	0	7	0	457138	383518
GTGYCAGCMGCCGCGGTAA,CCGYCAATTYMTTTRAGTTT	SILVA (only NR);Archaea;Nanoarchaeota;Nanoarchaeia;Woesearchaeales;	64.6	16.1	510	475	307	168	35	456670	383211
GTGYCAGCMGCCGCGGTAA,CCGYCAATTYMTTTRAGTTT	SILVA (only NR);Archaea;Nanoarchaeota;Nanoarchaeia;Woesearchaeales;CG1-02-57-44;	100	16.1	10	10	10	0	0	457135	383508
GTGYCAGCMGCCGCGGTAA,CCGYCAATTYMTTTRAGTTT	SILVA (only NR);Archaea;Nanoarchaeota;Nanoarchaeia;Woesearchaeales;GW2011;	93.5	16.1	32	31	29	2	1	457114	383489
GTGYCAGCMGCCGCGGTAA,CCGYCAATTYMTTTRAGTTT	SILVA (only NR);Archaea;Nanoarchaeota;Nanoarchaeia;Woesearchaeales;GW2011;AR15;	92.6	16.1	28	27	25	2	1	457118	383493
GTGYCAGCMGCCGCGGTAA,CCGYCAATTYMTTTRAGTTT	SILVA (only NR);Archaea;Nanoarchaeota;Nanoarchaeia;Woesearchaeales;GW2011;AR20;	100	16.1	4	4	4	0	0	457141	383514
GTGYCAGCMGCCGCGGTAA,CCGYCAATTYMTTTRAGTTT	SILVA (only NR);Archaea;Nanoarchaeota;Nanoarchaeia;Woesearchaeales;GW2011_GWC1_47_15;	33.3	16.1	6	6	2	4	0	457139	383516
GTGYCAGCMGCCGCGGTAA,CCGYCAATTYMTTTRAGTTT	SILVA (only NR);Archaea;Nanoarchaeota;Nanoarchaeia;Woesearchaeales;SCGC AAA011-D5;	85.7	16.1	17	14	12	2	3	457131	383506
GTGYCAGCMGCCGCGGTAA,CCGYCAATTYMTTTRAGTTT	SILVA (only NR);Archaea;Nanoarchaeota;Nanoarchaeia;Woesearchaeales;SCGC AAA286-E23;	16.7	16.1	6	6	1	5	0	457139	383517
GTGYCAGCMGCCGCGGTAA,CCGYCAATTYMTTTRAGTTT	SILVA (only NR);Archaea;Nanohaloarchaeota;	0	0	34	34	0	34	0	457111	383518
GTGYCAGCMGCCGCGGTAA,CCGYCAATTYMTTTRAGTTT	SILVA (only NR);Archaea;Nanohaloarchaeota;Nanosalinia;	0	0	34	34	0	34	0	457111	383518
GTGYCAGCMGCCGCGGTAA,CCGYCAATTYMTTTRAGTTT	SILVA (only NR);Archaea;Nanohaloarchaeota;Nanosalinia;Nanosalinales;	0	0	34	34	0	34	0	457111	383518
GTGYCAGCMGCCGCGGTAA,CCGYCAATTYMTTTRAGTTT	SILVA (only NR);Archaea;Nanohaloarchaeota;Nanosalinia;Nanosalinales;Nanosalinaceae;	0	0	34	34	0	34	0	457111	383518
GTGYCAGCMGCCGCGGTAA,CCGYCAATTYMTTTRAGTTT	SILVA (only NR);Archaea;Nanohaloarchaeota;Nanosalinia;Nanosalinales;Nanosalinaceae;Candidatus Haloredivivus;	0	0	18	18	0	18	0	457127	383518
GTGYCAGCMGCCGCGGTAA,CCGYCAATTYMTTTRAGTTT	SILVA (only NR);Archaea;Nanohaloarchaeota;Nanosalinia;Nanosalinales;Nanosalinaceae;Candidatus Nanosalinarum;	0	0	6	6	0	6	0	457139	383518
GTGYCAGCMGCCGCGGTAA,CCGYCAATTYMTTTRAGTTT	SILVA (only NR);Archaea;Thermoplasmatota;	82.1	16.1	2896	2872	2359	513	24	454273	381159
GTGYCAGCMGCCGCGGTAA,CCGYCAATTYMTTTRAGTTT	SILVA (only NR);Archaea;Thermoplasmatota;Thermoplasmata;	82.8	16.1	2819	2796	2316	480	23	454349	381202
GTGYCAGCMGCCGCGGTAA,CCGYCAATTYMTTTRAGTTT	SILVA (only NR);Archaea;Thermoplasmatota;Thermoplasmata;A10;	93.1	16.1	29	29	27	2	0	457116	383491
GTGYCAGCMGCCGCGGTAA,CCGYCAATTYMTTTRAGTTT	SILVA (only NR);Archaea;Thermoplasmatota;Thermoplasmata;Acidiprofundales;	94.3	16.1	35	35	33	2	0	457110	383485
GTGYCAGCMGCCGCGGTAA,CCGYCAATTYMTTTRAGTTT	SILVA (only NR);Archaea;Thermoplasmatota;Thermoplasmata;Acidiprofundales;Aciduliprofundaceae;	94.3	16.1	35	35	33	2	0	457110	383485
GTGYCAGCMGCCGCGGTAA,CCGYCAATTYMTTTRAGTTT	SILVA (only NR);Archaea;Thermoplasmatota;Thermoplasmata;Acidiprofundales;Aciduliprofundaceae;Aciduliprofundum;	96.9	16.1	32	32	31	1	0	457113	383487
GTGYCAGCMGCCGCGGTAA,CCGYCAATTYMTTTRAGTTT	SILVA (only NR);Archaea;Thermoplasmatota;Thermoplasmata;Acidiprofundales;Aciduliprofundaceae;JdFR-45;	66.7	16.1	3	3	2	1	0	457142	383516
GTGYCAGCMGCCGCGGTAA,CCGYCAATTYMTTTRAGTTT	SILVA (only NR);Archaea;Thermoplasmatota;Thermoplasmata;BSLdp215;	92	16.1	25	25	23	2	0	457120	383495
GTGYCAGCMGCCGCGGTAA,CCGYCAATTYMTTTRAGTTT	SILVA (only NR);Archaea;Thermoplasmatota;Thermoplasmata;JdFR-43;	56.8	16.1	44	44	25	19	0	457101	383493
GTGYCAGCMGCCGCGGTAA,CCGYCAATTYMTTTRAGTTT	SILVA (only NR);Archaea;Thermoplasmatota;Thermoplasmata;Marine Benthic Group D and DHVEG-1;	85.2	16.1	765	758	646	112	7	456387	382872
GTGYCAGCMGCCGCGGTAA,CCGYCAATTYMTTTRAGTTT	SILVA (only NR);Archaea;Thermoplasmatota;Thermoplasmata;Marine Group II;	90.7	16.1	574	570	517	53	4	456575	383001
GTGYCAGCMGCCGCGGTAA,CCGYCAATTYMTTTRAGTTT	SILVA (only NR);Archaea;Thermoplasmatota;Thermoplasmata;Marine Group III;	34.5	16.1	282	275	95	180	7	456870	383423
GTGYCAGCMGCCGCGGTAA,CCGYCAATTYMTTTRAGTTT	SILVA (only NR);Archaea;Thermoplasmatota;Thermoplasmata;Methanomassiliicoccales;	91.7	16.1	495	495	454	41	0	456650	383064
GTGYCAGCMGCCGCGGTAA,CCGYCAATTYMTTTRAGTTT	SILVA (only NR);Archaea;Thermoplasmatota;Thermoplasmata;Methanomassiliicoccales;Methanomassiliicoccaceae;	90.3	16.1	62	62	56	6	0	457083	383462
GTGYCAGCMGCCGCGGTAA,CCGYCAATTYMTTTRAGTTT	SILVA (only NR);Archaea;Thermoplasmatota;Thermoplasmata;Methanomassiliicoccales;Methanomassiliicoccaceae;Methanomassiliicoccus;	95	16.1	20	20	19	1	0	457125	383499
GTGYCAGCMGCCGCGGTAA,CCGYCAATTYMTTTRAGTTT	SILVA (only NR);Archaea;Thermoplasmatota;Thermoplasmata;Methanomassiliicoccales;Methanomassiliicoccaceae;uncultured;	88.1	16.1	42	42	37	5	0	457103	383481
GTGYCAGCMGCCGCGGTAA,CCGYCAATTYMTTTRAGTTT	SILVA (only NR);Archaea;Thermoplasmatota;Thermoplasmata;Methanomassiliicoccales;Methanomethylophilaceae;	94.5	16.1	347	347	328	19	0	456798	383190
GTGYCAGCMGCCGCGGTAA,CCGYCAATTYMTTTRAGTTT	SILVA (only NR);Archaea;Thermoplasmatota;Thermoplasmata;Methanomassiliicoccales;Methanomethylophilaceae;Candidatus Methanogranum;	71.4	16.1	7	7	5	2	0	457138	383513
GTGYCAGCMGCCGCGGTAA,CCGYCAATTYMTTTRAGTTT	SILVA (only NR);Archaea;Thermoplasmatota;Thermoplasmata;Methanomassiliicoccales;Methanomethylophilaceae;Candidatus Methanomethylophilus;	94.4	16.1	71	71	67	4	0	457074	383451
[truncated: 12,585 more rows]
