# Supplementary material for: Syntrophic Hydrocarbon Degradation in a Decommissioned Off-Shore Subsea Oil Storage Structure
Source: Microorganisms. 2021 Feb 11;9(2):356. doi: 10.3390/microorganisms9020356 (PMC7916938; doi:10.3390/microorganisms9020356)
Supplement: Supplementary file 1 [file microorganisms-09-00356-s001.zip › Supplementary Table S4.xlsx]

## Sheet: Feuil1
Noms_KO	Bin11_Cand_Parcubacteria	Bin13_Desulfobacteraceae	Bin15_Methanosaeta	Bin17_Pelobacter_acetylenicus	Bin2_Desulfomicrobiaceae	Bin21_Cand_Acetothermia	Bin22_Methanolinea	Bin23_Kiritimatiellaeota	Bin27_Acetobacterium	Bin28_Synergistales	Bin29_Cloacimonadia_MSBL2	Bin30_Bathyarchaeota	Bin31_Anaerolineae	Bin32_Bacteroidetes	Bin33_Methanoculleus	Bin38_Sulfurospirillum	Bin4_Clostridiales	Bin40_Actinobacteria	Bin41_Clostridiales_JTB215	Bin42_Desulfoglaeba_alkanexedens	Bin44_Marinimicrobia	Bin45_Sphaerochaeta_halotolerans	Bin46_Bacteroidetes	Bin5_Acetothermiia	Bin52_Desulfobacteraceae	Bin7_Phycisphaerales_AKAU3564	Bin8_Archaea_NM3
K00625	0	0	0	2	0	0	0	1	0	0	0	0	0	1	0	0	0	0	1	0	1	1	1	0	0	1	0
K00925	0	0	0	2	0	0	0	3	1	1	0	0	0	1	0	1	1	0	1	0	1	2	2	0	0	1	0
K10804	0	0	0	2	1	0	0	0	0	0	0	0	0	0	0	1	0	0	0	0	0	0	0	0	0	0	0
K10805	0	0	0	0	0	0	0	0	0	0	0	0	0	0	0	0	0	0	0	1	0	0	0	0	0	0	0
K10806	0	0	0	0	0	0	0	0	0	0	0	0	0	0	0	1	0	0	0	0	0	0	0	0	0	0	0
K13788	0	0	0	0	0	0	0	0	0	0	0	0	0	0	0	1	0	0	0	0	0	0	0	0	0	0	0
K15024	0	0	0	0	0	0	0	0	0	0	0	0	0	0	0	0	2	0	1	0	0	0	0	0	0	0	0
K19222	0	0	0	0	0	0	0	0	0	0	0	0	0	0	0	0	0	0	0	0	0	0	1	0	0	0	0
K00123	0	3	3	1	5	0	6	0	2	2	1	0	1	0	3	5	2	3	0	3	1	0	0	0	2	0	0
K00124	0	0	1	0	2	0	0	0	0	0	0	0	1	0	0	2	0	0	0	0	0	0	0	0	0	0	0
K00125	0	0	0	0	1	0	5	0	0	0	0	0	0	0	4	0	0	0	0	0	0	0	0	0	0	0	1
K00127	0	1	0	0	0	0	0	0	0	0	0	0	0	0	0	1	0	1	0	0	0	0	0	0	0	0	0
K03182	0	1	0	3	0	0	0	0	0	0	0	0	0	0	0	1	0	0	1	2	0	0	0	0	0	0	1
K00656	0	0	0	6	3	0	0	0	3	1	1	0	0	0	0	0	5	0	4	0	0	1	2	1	0	0	0
K07540	0	0	0	0	0	0	0	0	0	0	0	0	0	0	0	0	0	0	0	0	0	0	0	0	0	0	0
K00193	0	0	2	0	0	0	0	0	0	0	0	1	0	0	0	0	0	0	0	0	0	0	0	0	0	0	0
K00194	0	0	0	0	0	0	1	0	1	0	0	1	0	0	1	0	0	0	0	1	0	0	0	0	0	0	0
K00197	0	0	0	0	0	0	1	0	1	0	0	1	0	0	1	0	0	0	0	2	0	0	0	0	1	0	0
K00200	0	0	2	0	0	0	3	0	0	0	0	0	0	0	3	0	0	0	0	0	0	0	0	0	0	0	0
K00201	0	0	3	0	0	0	3	0	0	0	0	0	0	1	3	0	0	0	0	0	0	0	0	0	0	0	0
K00202	0	0	4	0	0	0	3	0	0	0	0	0	0	0	3	0	0	0	0	0	0	0	0	0	0	0	0
K00203	0	0	3	0	0	0	2	0	0	0	0	0	0	0	2	0	0	0	0	0	0	0	0	0	0	0	0
K00205	0	0	2	0	0	0	1	0	0	0	0	0	0	0	1	0	0	0	0	0	0	0	0	0	0	0	0
K00319	0	0	1	0	0	0	1	0	0	0	0	1	0	0	1	0	0	0	0	0	0	0	0	0	0	0	0
K00320	0	0	1	0	0	0	1	0	0	0	0	0	1	0	1	0	0	0	0	0	0	0	0	0	0	0	0
K00399	0	0	1	0	0	0	1	0	0	0	0	0	0	0	1	0	0	0	0	0	0	0	0	0	0	0	1
K00400	0	0	2	0	0	0	2	0	0	0	0	0	0	0	1	0	0	0	0	0	0	0	0	0	0	0	0
K00401	0	0	1	0	0	0	1	0	0	0	0	0	0	0	1	0	0	0	0	0	0	0	0	0	0	0	0
K00402	0	0	1	0	0	0	1	0	0	0	0	0	0	0	1	0	0	0	0	0	0	0	0	0	0	0	1
K00577	0	0	2	0	0	0	2	0	0	0	0	0	0	0	3	0	0	0	1	0	0	0	0	0	0	0	0
K00578	0	0	1	0	0	0	1	0	0	0	0	0	0	0	1	0	0	0	0	0	0	0	0	0	0	0	0
K00579	0	0	1	0	0	0	1	0	0	0	0	0	0	0	1	0	0	0	0	0	0	0	0	0	0	0	0
K00580	0	0	1	0	0	0	1	0	0	0	0	0	0	0	1	0	0	0	0	0	0	0	0	0	0	0	0
K00581	0	0	1	0	0	0	1	0	0	0	0	0	0	0	1	0	0	0	0	0	0	0	0	0	0	0	0
K00582	0	0	1	0	0	0	0	0	0	0	0	0	0	0	1	0	0	0	0	0	0	0	0	0	0	0	0
K00583	0	0	1	0	0	0	0	0	0	0	0	0	0	0	0	0	0	0	0	0	0	0	0	0	0	0	0
K00584	0	0	2	0	0	0	1	0	1	0	0	0	0	0	1	0	0	0	0	0	0	0	0	0	0	0	0
K00672	0	0	1	0	0	0	1	0	0	0	0	0	0	0	2	0	0	0	0	0	0	0	0	0	0	0	0
K01499	0	0	1	0	0	0	1	0	0	0	0	0	0	0	2	0	0	0	0	0	0	0	0	0	0	0	0
K03388	0	0	1	0	4	0	2	0	0	0	1	3	2	0	2	0	0	0	0	1	1	0	2	0	4	0	3
K03389	0	0	0	0	3	0	1	0	0	0	1	1	0	0	1	0	0	1	0	1	1	0	0	0	0	0	2
K03390	0	0	1	0	3	0	1	0	0	0	0	1	1	0	1	0	0	0	0	1	1	0	0	0	0	0	2
K04480	0	0	0	0	0	0	0	0	1	0	0	0	0	0	0	0	0	0	0	0	0	0	0	0	0	0	0
K14080	0	0	0	0	0	0	0	0	1	0	0	0	0	0	0	0	0	0	0	0	0	0	0	0	0	0	4
K00001	0	0	0	2	1	0	0	0	0	0	0	0	0	0	0	0	0	0	0	0	0	1	0	0	0	0	0
K00002	0	0	0	0	1	0	0	0	0	0	0	0	0	0	0	0	0	0	0	0	0	0	0	0	0	0	0
K00003	0	1	1	0	1	0	1	1	1	3	1	1	1	0	1	1	1	0	1	2	0	0	0	0	0	2	1
K00004	0	0	0	0	0	0	0	0	0	0	0	0	0	0	0	0	1	0	1	0	0	1	0	0	0	0	0
K00005	0	0	0	0	1	0	0	0	2	0	0	0	0	0	0	0	1	0	1	1	0	0	0	0	0	0	0
K00008	0	1	1	0	0	0	1	0	1	0	0	2	0	0	0	0	0	0	1	0	0	2	0	0	0	1	0
K00009	0	0	0	0	0	0	0	0	0	0	0	0	0	0	0	0	0	0	0	0	0	0	0	0	0	1	0
K00010	0	0	0	0	0	0	0	0	0	0	0	0	0	0	0	0	0	0	0	0	0	0	0	0	0	0	0
K00012	0	1	1	1	1	0	1	1	2	0	1	0	1	0	1	1	2	0	0	0	2	1	1	0	0	1	0
K00013	0	1	1	1	1	0	2	1	1	0	0	1	0	0	0	2	1	0	2	0	1	1	0	0	1	1	1
K00014	0	0	1	1	1	0	0	1	1	0	0	1	0	1	0	1	1	1	1	0	1	1	1	1	1	0	1
K00015	0	0	0	0	0	1	0	0	0	0	0	0	0	0	0	0	0	0	0	0	0	0	0	1	0	0	0
K00016	0	0	0	0	1	0	0	0	1	0	0	0	0	0	0	0	0	0	0	0	0	0	0	0	0	0	0
K00018	0	0	0	2	0	0	0	0	1	1	0	0	0	0	0	1	2	0	0	0	0	1	0	0	0	0	1
K00019	0	1	0	0	0	0	0	0	0	0	0	0	0	0	0	0	0	0	0	0	0	0	0	0	0	0	0
K00020	0	0	0	0	1	0	0	0	0	0	0	1	0	0	0	0	0	1	0	0	0	0	0	0	0	0	0
K00021	0	0	0	1	0	0	1	1	0	0	0	0	0	0	1	0	0	0	0	0	0	0	0	0	0	0	0
K00024	0	0	0	1	0	0	2	0	0	0	0	0	0	0	2	2	0	0	0	0	0	0	1	0	0	0	0
K00027	0	1	1	0	0	1	1	1	0	1	1	0	0	0	0	0	2	1	4	0	1	0	0	1	0	1	1
K00029	0	0	0	0	0	0	0	0	0	0	0	0	0	1	0	1	0	0	0	0	0	2	3	0	0	0	0
K00030	0	0	1	0	0	0	0	0	1	0	0	0	0	0	0	0	0	1	1	0	0	0	0	0	0	1	1
K00031	0	1	0	1	1	1	0	1	0	0	1	0	0	2	0	1	1	0	0	1	1	1	2	1	1	0	0
K00033	0	0	1	1	0	2	0	1	0	0	0	0	0	1	0	0	1	0	0	0	0	1	0	0	0	1	0
K00034	0	0	0	0	0	0	0	0	0	0	0	0	0	0	0	0	0	0	0	0	0	0	0	0	0	0	0
K00036	0	0	0	1	0	0	0	1	0	0	0	0	0	0	0	1	1	0	0	0	0	1	0	0	1	1	0
K00040	0	0	0	0	0	0	0	0	0	0	0	0	0	0	0	0	1	0	0	0	0	1	0	0	0	0	0
K00041	0	0	0	0	0	0	0	0	0	0	0	0	0	0	0	0	1	0	0	0	0	3	0	0	0	0	0
K00042	0	0	0	0	0	0	0	0	0	0	0	0	1	0	0	0	0	0	0	0	0	3	0	0	0	0	0
K00046	0	1	0	0	0	0	0	0	0	0	0	0	0	0	0	0	3	0	1	0	0	1	0	0	0	0	0
K00048	0	0	0	0	0	0	0	0	0	0	0	0	0	0	0	0	0	0	0	0	0	0	0	0	0	0	0
K00050	0	1	0	0	0	1	0	0	0	0	0	0	0	0	0	0	0	0	0	0	0	0	0	1	0	0	0
K00052	0	1	1	2	1	1	1	1	1	0	1	1	0	0	1	1	1	0	1	1	2	1	1	2	1	1	0
K00053	0	1	1	1	1	0	1	2	1	1	0	2	0	0	1	1	1	0	2	1	1	1	0	1	1	1	0
K00054	0	0	1	0	0	0	0	0	0	0	0	0	1	0	0	0	0	0	0	0	0	0	1	0	0	0	0
K00057	0	1	0	1	1	1	0	0	1	1	1	0	0	2	0	1	1	1	1	1	1	1	1	1	0	2	0
K00058	0	1	2	2	0	0	1	1	1	2	1	1	2	0	1	3	1	2	2	1	2	4	1	0	1	3	0
K00059	0	3	0	1	2	1	0	0	4	1	3	1	1	2	0	2	1	1	2	2	2	2	5	1	2	1	0
K00060	0	0	0	0	0	0	0	0	0	0	0	0	0	1	0	0	0	0	0	0	0	0	0	0	1	2	1
K00065	0	0	0	0	0	0	0	0	0	0	0	0	1	0	0	0	1	0	0	0	0	1	0	0	1	0	0
K00067	1	2	0	0	1	0	0	0	0	0	0	0	2	1	0	0	2	0	1	1	1	0	1	0	1	0	0
K00068	0	0	0	0	0	0	0	0	0	0	0	0	0	0	0	0	0	0	0	0	0	1	0	0	0	1	0
K00074	0	7	0	1	0	0	0	0	1	1	0	1	0	1	0	0	5	0	0	0	0	0	1	0	0	0	0
K00075	0	1	0	1	0	1	0	1	0	0	1	0	1	1	0	0	1	2	1	1	1	1	1	1	1	1	0
K00076	0	0	0	0	0	0	0	0	0	0	0	0	0	0	0	1	0	0	0	0	0	0	0	0	0	0	0
K00077	0	1	2	0	1	0	0	1	1	1	1	0	0	0	1	2	2	0	1	2	0	1	0	0	0	0	0
K00086	0	0	0	2	0	0	0	0	0	0	0	0	0	0	0	0	0	0	0	0	0	0	0	0	0	0	0
K00087	0	0	0	0	0	0	0	0	0	0	0	2	1	0	0	0	1	0	0	0	0	1	1	0	0	0	0
K00088	0	0	0	1	1	0	3	1	1	1	2	1	0	1	2	1	1	1	1	1	1	1	0	0	0	1	0
K00090	0	0	0	0	0	0	0	0	0	0	0	0	0	0	0	0	3	0	0	0	0	0	0	0	0	0	0
K00091	0	0	0	0	0	1	0	0	0	0	0	0	1	0	0	0	0	0	0	0	0	0	0	1	0	0	0
K00096	0	0	1	0	0	0	1	0	1	0	0	0	0	0	1	0	0	0	0	0	0	1	0	0	0	0	0
K00097	0	0	0	1	0	0	0	1	1	1	1	1	0	1	0	0	0	0	0	1	0	4	1	0	0	1	0
K00099	0	1	0	1	0	1	0	0	1	1	1	0	0	0	0	1	1	0	1	1	1	1	1	1	0	1	0
K00100	0	0	0	1	0	0	0	0	1	0	0	0	0	0	0	1	0	0	1	0	0	1	0	0	0	0	0
K00102	0	1	0	0	0	0	1	0	0	0	0	0	1	0	0	0	2	0	1	0	0	0	0	0	1	0	0
K00104	0	2	2	1	1	0	0	0	2	0	0	1	0	0	0	1	7	0	1	0	0	1	0	0	2	2	1
K00108	0	0	0	0	0	0	1	0	0	0	0	0	0	0	0	0	0	0	0	0	0	0	0	0	0	0	0
K00111	0	1	0	0	1	1	0	0	4	0	0	0	1	0	0	1	2	0	5	0	0	1	1	1	1	0	0
K00112	0	0	0	0	0	0	0	0	0	0	0	0	0	0	0	0	0	0	0	0	0	0	0	0	0	0	0
K00113	0	0	0	1	0	0	0	0	0	0	0	0	0	0	0	0	0	0	0	0	0	0	0	0	0	0	1
K00116	0	0	0	0	0	0	0	0	0	0	0	0	0	0	0	1	0	0	0	0	0	0	0	0	0	0	0
K00117	0	0	0	0	0	0	0	0	0	0	0	0	0	0	0	0	0	0	0	0	0	0	0	0	0	0	0
K00121	0	0	0	0	0	0	0	0	0	0	0	0	0	0	0	0	0	0	0	0	0	0	0	0	0	0	0
K00128	0	0	0	1	0	0	0	0	1	0	1	1	0	0	0	0	0	0	1	0	1	1	1	0	0	0	0
K00131	0	0	0	0	0	0	0	0	0	0	2	0	0	0	0	0	0	0	0	0	0	0	0	0	0	0	0
K00132	0	0	0	0	0	0	0	0	0	0	0	0	0	0	0	0	0	0	0	0	0	0	0	0	0	0	0
K00133	0	1	1	1	2	1	1	1	1	0	0	0	0	1	1	1	1	1	1	2	1	1	1	1	1	1	1
K00134	0	2	0	3	0	1	0	1	1	1	1	1	1	0	0	1	2	1	1	2	1	1	2	1	1	1	0
K00135	0	0	0	2	0	0	1	0	0	0	1	0	0	0	0	1	0	0	0	1	0	0	1	0	0	0	0
K00138	0	0	0	0	0	0	0	0	0	0	0	0	0	0	0	1	0	0	0	0	0	0	0	0	0	0	0
K00140	0	0	0	1	0	0	0	0	0	0	0	0	0	0	0	0	0	0	0	0	0	0	0	0	0	0	0
K00145	0	1	1	1	1	0	1	1	0	0	0	0	0	1	1	2	1	1	1	1	1	1	0	0	0	1	1
K00147	0	1	0	1	1	0	0	1	1	0	0	1	0	1	0	0	1	1	1	0	1	1	0	0	1	1	1
K00150	0	0	1	0	0	0	1	0	0	0	0	0	0	0	1	0	0	0	0	0	1	1	0	0	0	0	1
K00154	0	0	0	0	0	0	0	0	0	0	0	0	0	0	0	0	0	0	0	0	0	0	0	0	0	0	0
K00161	0	0	0	1	1	0	0	0	4	1	0	0	0	0	0	0	5	0	3	0	0	0	0	0	0	0	0
K00162	0	0	0	1	2	0	0	0	5	1	0	0	0	0	0	0	7	0	2	0	0	0	0	0	0	0	0
K00163	0	0	0	0	0	0	0	0	0	0	0	0	0	0	0	0	0	0	0	0	0	1	0	0	0	0	0
K00164	0	0	0	1	0	0	0	0	0	0	0	0	0	0	0	0	0	0	0	1	0	0	1	0	0	0	0
K00169	0	1	1	1	0	0	1	0	1	1	0	4	0	0	2	0	3	1	1	1	0	0	0	0	2	0	1
K00170	0	1	1	1	0	0	2	0	1	1	0	0	0	0	3	0	3	1	3	1	0	0	0	0	3	0	1
K00171	0	1	1	0	0	0	1	0	0	1	0	2	0	0	2	0	3	0	1	1	0	0	0	0	2	0	1
K00172	0	2	1	1	0	0	1	0	1	1	0	0	0	0	3	0	3	0	3	1	0	0	0	0	1	0	1
K00174	1	2	1	3	2	1	2	0	1	3	1	0	2	1	3	1	5	1	2	2	1	1	2	1	2	0	1
K00175	1	2	1	3	1	2	2	0	1	3	1	1	2	2	2	1	5	1	2	2	1	2	2	1	3	0	1
K00176	0	0	0	2	2	0	1	0	0	2	1	0	0	1	1	1	6	0	2	0	1	0	1	1	1	0	0
K00177	0	1	0	2	2	1	1	0	0	2	1	1	1	1	1	1	5	0	2	1	1	0	1	1	1	0	1
K00179	0	2	3	1	0	1	1	2	1	1	1	1	0	2	1	1	4	1	1	1	0	0	1	1	2	0	1
K00180	0	2	2	1	0	1	1	1	1	0	1	0	0	1	1	1	4	0	1	1	0	0	2	1	2	0	1
K00184	0	0	0	0	2	0	0	0	0	0	0	1	0	0	0	0	0	0	0	2	0	0	1	0	1	0	0
K00185	0	0	0	0	2	0	0	0	0	0	0	1	0	0	0	1	0	0	0	2	0	0	1	0	2	0	0
K00186	0	0	1	0	0	0	0	0	0	0	1	0	0	0	0	0	0	0	0	0	0	0	0	0	0	0	0
K00187	0	0	1	0	0	0	0	0	0	0	0	0	0	0	0	0	0	0	0	0	1	0	0	0	0	0	1
K00189	0	1	0	0	0	0	0	0	0	0	0	0	0	0	0	0	0	0	0	0	0	0	0	0	0	0	0
K00192	0	0	2	0	0	0	0	0	0	0	0	0	0	0	0	0	0	0	0	0	0	0	0	0	0	0	0
K00195	0	0	1	0	0	0	0	0	0	0	0	0	0	0	0	0	0	0	0	0	0	0	0	0	0	0	0
K00196	0	0	0	0	1	0	0	0	1	0	0	0	0	0	0	0	0	0	0	0	0	0	0	0	0	0	0
K00198	0	0	1	0	1	0	2	0	1	0	0	0	0	0	1	0	0	0	0	1	0	0	0	0	0	0	1
K00208	0	0	0	1	0	0	0	1	0	0	0	0	0	0	0	2	0	0	0	0	0	0	1	0	0	0	0
K00209	0	0	0	0	0	0	0	0	0	0	0	0	0	0	0	0	0	0	0	0	0	0	0	0	0	0	0
K00210	0	0	0	0	0	0	0	0	0	0	0	0	0	1	0	0	0	0	0	0	0	0	0	0	0	0	1
K00215	0	1	1	1	1	1	1	1	1	0	0	1	0	1	1	1	2	1	1	0	1	1	2	0	0	1	1
K00219	0	1	0	0	0	0	0	0	0	0	0	0	0	0	0	0	0	0	0	1	0	0	0	0	1	0	0
K00226	0	0	0	0	0	0	0	0	0	0	0	0	1	1	0	0	1	0	2	0	0	1	4	0	0	0	0
K00230	0	0	0	0	0	0	2	0	0	0	1	1	0	1	1	0	0	0	0	0	1	0	0	0	0	0	1
K00231	0	0	0	1	0	0	0	0	0	0	0	0	0	0	0	0	0	1	0	0	0	0	1	0	0	0	0
K00239	0	0	0	1	0	0	0	0	0	0	0	2	0	0	0	0	0	0	0	2	0	0	2	0	0	0	0
K00240	0	0	0	1	0	0	0	0	0	0	0	0	0	0	0	0	0	0	0	2	0	0	2	0	0	0	0
K00241	0	0	0	1	0	0	0	0	0	0	0	0	0	0	0	0	0	0	0	1	0	0	1	0	0	0	0
K00243	0	0	0	1	0	0	0	0	0	0	0	0	0	0	0	1	1	0	0	0	1	0	1	0	0	0	0
K00244	0	0	0	0	1	0	0	0	0	0	0	0	0	0	0	2	0	0	2	0	0	0	0	0	0	0	0
K00245	0	0	0	0	0	0	0	0	0	0	0	0	0	0	0	1	0	0	0	0	0	0	0	0	0	0	0
K00246	0	0	0	0	1	0	0	0	0	0	0	0	0	0	0	1	0	0	0	0	0	0	0	0	0	0	0
K00248	0	0	0	0	0	0	0	1	0	0	0	0	0	0	0	0	5	0	1	2	0	0	0	0	0	0	0
K00249	0	1	0	0	1	0	0	0	0	0	0	0	0	0	0	0	0	0	0	0	0	0	1	0	0	0	0
K00253	0	1	0	0	0	0	0	0	0	0	0	0	0	0	0	0	0	0	0	0	0	0	0	0	1	0	0
K00254	0	0	0	0	0	0	0	0	0	0	0	0	0	0	0	0	0	0	0	0	0	0	1	0	0	0	0
K00257	0	1	0	0	0	0	0	0	0	0	0	0	0	0	0	0	1	0	0	1	1	0	2	0	0	1	0
K00259	0	0	0	1	0	0	0	0	0	1	0	0	0	0	0	0	0	0	0	0	0	0	1	0	1	1	0
K00260	0	0	0	0	0	0	0	0	0	0	0	0	0	0	0	0	0	0	1	0	0	0	0	0	0	0	0
K00261	0	0	2	1	0	1	0	0	0	0	1	0	1	0	0	0	0	0	0	0	0	0	1	3	0	1	1
K00262	0	0	0	1	0	0	0	0	0	1	1	0	0	1	0	0	2	0	0	0	1	2	1	0	0	2	0
K00263	0	0	0	0	0	0	0	0	0	0	0	0	0	0	0	0	0	0	0	0	0	0	0	0	1	0	0
K00265	0	0	0	2	1	0	0	0	0	0	0	0	0	3	0	1	1	0	1	0	0	0	0	0	1	0	0
K00266	0	1	3	2	2	1	1	1	1	0	2	2	1	1	1	3	2	0	1	2	0	1	2	1	5	1	0
K00274	0	0	0	0	0	0	0	0	0	0	0	0	0	0	0	0	0	0	0	0	0	0	0	0	0	0	0
K00275	0	0	0	0	0	0	0	1	0	0	0	0	0	0	0	0	0	0	0	0	0	0	1	0	0	0	0
K00278	0	1	0	1	0	0	0	1	1	0	0	1	0	1	0	1	1	0	0	1	1	0	1	0	0	1	0
K00281	0	0	0	0	0	0	0	0	0	0	0	0	0	1	0	0	0	0	0	0	0	0	1	0	0	0	0
K00282	0	1	0	0	1	1	0	1	1	0	1	2	1	0	0	1	1	1	1	0	1	1	0	1	1	1	0
K00283	0	1	0	0	1	1	0	2	1	1	1	2	1	0	0	1	1	1	1	0	1	1	0	1	1	1	0
K00284	0	0	0	0	0	0	0	0	1	0	0	0	0	0	0	0	0	0	0	0	0	0	0	0	0	0	0
K00286	0	1	0	1	2	1	0	1	1	1	0	0	0	1	0	1	1	1	1	0	1	1	0	1	1	2	1
K00287	0	0	0	1	0	0	0	0	0	0	0	0	0	0	0	0	0	0	0	0	0	0	0	0	0	0	0
K00288	0	0	0	0	0	0	0	0	0	0	0	0	0	0	0	0	0	0	0	0	0	0	0	1	0	0	0
K00290	0	0	1	1	0	0	0	1	0	0	0	0	0	0	0	2	0	0	0	0	0	1	0	0	0	0	0
K00293	0	0	0	0	0	0	0	0	0	0	1	0	0	0	0	0	0	0	0	0	0	0	1	0	0	0	0
K00294	0	0	0	0	0	0	1	0	0	0	1	1	1	1	0	0	1	0	0	0	1	0	2	0	0	0	0
K00297	0	1	0	2	1	0	0	1	0	0	1	0	1	1	0	0	1	0	1	1	1	1	1	0	1	1	0
K00302	0	0	0	0	0	0	0	0	1	2	0	0	0	0	0	0	3	0	0	0	0	0	0	0	0	0	0
K00303	0	0	0	0	0	1	0	0	2	1	1	0	1	0	0	0	3	0	0	0	1	0	0	1	0	0	0
K00304	0	0	0	0	0	0	0	0	0	0	0	0	0	0	0	0	0	0	0	0	0	0	0	0	0	0	0
K00311	0	0	0	0	0	0	0	0	0	0	0	0	0	0	0	0	0	0	0	0	0	0	0	0	0	0	0
K00313	0	0	0	0	0	0	0	0	0	0	0	0	0	0	0	0	0	0	0	0	0	0	0	0	0	0	0
K00318	0	0	0	0	0	0	1	0	0	0	0	0	0	0	0	0	0	0	0	0	0	0	1	0	0	0	0
K00324	0	0	0	0	0	0	0	0	0	0	0	0	0	0	0	0	0	1	0	0	0	0	0	0	0	0	0
K00325	0	0	0	0	0	0	0	0	0	0	0	0	0	0	0	0	0	1	0	0	0	0	0	0	0	0	0
K00330	0	0	1	1	1	0	0	0	0	0	0	0	0	0	0	2	0	1	0	1	0	0	0	0	0	0	0
K00331	0	0	1	0	1	0	0	0	0	1	1	0	0	0	0	2	0	1	0	1	0	0	2	0	0	0	0
K00332	0	0	0	0	1	0	0	0	0	1	2	0	0	0	0	1	0	0	0	2	1	0	2	0	0	0	0
K00333	0	0	1	0	1	0	0	0	0	1	2	1	0	0	0	1	0	1	0	2	1	0	1	0	0	0	0
K00334	0	0	1	3	0	0	0	0	0	1	0	1	0	1	0	2	3	0	2	2	1	2	1	0	1	0	0
K00335	0	1	1	2	0	0	0	2	0	1	1	2	0	2	0	3	4	0	1	4	1	2	0	0	3	0	0
K00336	0	0	0	1	0	0	0	1	0	0	0	0	0	0	0	3	3	0	1	0	2	1	1	0	0	0	0
K00337	0	0	1	1	1	0	0	0	0	0	2	1	0	0	0	2	0	1	0	2	1	0	2	0	0	0	0
K00338	0	0	1	2	1	0	0	0	0	0	0	1	0	0	0	2	0	0	0	1	0	0	0	0	0	0	0
K00339	0	0	2	1	1	0	0	0	0	0	0	0	0	0	0	2	0	1	0	0	0	0	0	0	0	0	0
K00340	0	0	1	1	1	0	0	0	0	0	0	1	0	0	0	1	0	1	0	1	0	0	0	0	0	0	0
K00341	0	0	1	1	0	0	0	0	0	0	0	0	0	0	0	1	0	0	0	2	0	0	0	0	1	0	0
K00342	0	0	1	1	1	0	0	0	0	0	0	0	0	0	0	2	0	0	0	2	0	0	0	0	1	0	0
K00343	0	0	1	1	1	0	0	0	0	0	0	0	0	0	0	2	0	1	0	3	0	0	0	0	0	0	0
K00346	0	0	0	0	0	0	0	0	0	0	0	0	0	1	0	0	0	0	0	0	0	0	1	0	0	0	0
K00347	0	0	0	0	0	0	0	0	0	0	1	0	0	0	0	0	1	0	1	1	0	1	1	0	0	0	0
K00348	0	0	0	0	0	0	0	0	0	0	1	0	0	0	0	0	1	0	1	1	0	1	1	0	0	0	0
K00349	0	0	0	0	0	0	0	0	0	0	1	0	0	1	0	0	1	0	1	1	0	1	0	0	0	0	0
K00350	0	0	0	0	0	0	0	1	0	0	1	0	0	1	0	0	1	0	1	1	0	1	1	0	0	0	0
K00351	0	0	0	0	0	0	0	1	0	0	1	0	0	1	0	0	1	0	1	1	0	1	1	0	0	0	0
K00354	0	0	0	0	0	0	0	0	0	0	0	0	0	0	0	0	0	0	1	0	0	0	0	0	0	0	0
K00355	0	0	0	0	0	0	0	0	0	0	0	0	0	0	0	1	0	0	0	0	0	0	0	0	0	0	0
K00356	0	0	0	0	0	0	0	0	0	0	0	0	1	0	0	0	0	0	0	0	0	0	0	0	0	0	0
K00362	0	0	0	1	0	0	0	0	0	0	0	0	0	0	0	0	0	0	1	0	0	0	0	0	0	0	0
K00375	0	0	0	0	0	0	0	0	2	1	0	0	0	0	0	0	2	0	1	0	0	1	0	0	0	0	0
K00376	0	0	0	0	0	0	0	0	0	0	0	0	0	0	0	0	0	0	0	0	0	0	0	0	0	0	0
K00380	0	0	0	0	0	0	0	0	0	0	0	0	0	0	0	1	0	0	0	0	0	0	0	0	0	0	0
K00382	0	1	1	2	1	1	3	1	2	0	1	1	1	0	1	1	4	1	4	1	1	1	1	1	0	1	0
K00383	0	0	0	0	0	0	0	0	0	0	0	0	0	0	0	0	0	0	0	0	0	0	0	0	0	0	1
K00384	1	1	1	2	3	1	0	1	1	1	1	1	2	0	0	1	2	0	2	2	1	1	2	1	1	1	0
K00385	0	0	0	0	0	0	0	0	1	0	0	0	0	0	0	0	0	0	0	0	0	0	0	0	0	0	0
K00389	0	0	0	0	1	0	0	0	0	0	0	0	0	0	0	0	1	0	0	0	0	0	0	0	0	0	0
K00390	0	0	0	0	0	0	1	0	0	0	0	0	0	0	1	0	0	0	0	0	0	0	1	0	0	0	0
K00394	0	0	0	0	1	0	0	0	0	0	0	0	0	0	0	0	0	0	0	2	0	0	0	0	0	0	0
K00395	0	0	0	0	0	0	0	0	0	0	0	0	0	0	0	0	0	0	0	1	0	0	0	0	0	0	0
K00404	0	0	0	0	0	0	0	0	0	0	0	0	0	0	0	0	0	0	0	0	0	0	0	0	0	0	0
K00406	0	0	0	0	0	0	0	0	0	0	0	0	0	0	0	1	0	0	0	0	0	0	1	0	0	0	0
K00407	0	0	0	0	0	0	0	0	0	0	0	0	0	0	0	1	0	0	0	0	0	0	0	0	0	0	0
K00411	0	0	0	0	0	0	0	0	0	0	0	0	0	0	0	1	0	0	0	0	0	0	0	0	0	0	0
K00412	0	0	0	0	0	0	0	0	0	0	0	0	0	0	0	2	0	0	0	0	0	0	0	0	0	0	0
K00413	0	0	0	0	0	0	0	0	0	0	0	0	0	0	0	1	0	0	0	0	0	0	0	0	0	0	0
K00425	0	0	0	0	1	0	0	0	0	0	0	0	0	1	0	1	0	0	0	1	0	0	1	0	0	0	0
K00426	0	0	0	0	1	0	0	0	0	0	0	0	0	1	0	2	0	0	0	2	0	0	1	0	0	0	0
K00428	0	0	0	0	0	0	0	0	0	0	0	0	0	0	0	1	0	0	0	0	0	0	0	0	0	0	0
K00432	0	0	0	0	0	0	0	1	1	0	0	0	0	1	0	1	0	0	1	0	0	2	1	0	0	0	0
K00436	0	0	0	0	0	1	0	0	0	1	0	0	1	0	0	0	0	0	0	0	0	0	0	1	0	1	0
K00437	0	0	0	0	1	0	0	0	0	0	0	0	0	0	0	0	0	0	0	1	0	0	0	0	0	0	0
K00440	0	0	0	0	0	0	1	0	0	0	0	0	0	0	1	0	0	0	0	0	0	0	0	0	0	0	1
K00441	0	1	3	0	0	0	2	0	0	0	0	0	0	1	1	0	0	0	0	0	0	0	0	0	0	0	3
K00442	0	0	0	0	1	0	1	0	0	0	0	0	0	0	1	0	0	0	0	0	0	0	0	0	0	0	0
K00443	0	0	0	0	0	0	1	0	0	0	0	0	0	1	1	0	0	0	0	0	0	0	0	0	0	0	1
K00459	0	1	0	0	1	0	0	0	0	0	1	0	0	0	0	1	0	0	0	1	0	1	0	0	1	0	0
K00483	0	0	0	0	0	0	0	0	0	0	0	0	0	0	0	0	0	0	0	0	0	0	0	0	0	0	0
K00518	0	0	0	0	0	0	0	0	0	0	0	0	0	0	0	1	0	0	0	0	0	0	0	0	0	0	0
K00525	0	0	1	2	1	0	1	1	1	0	1	0	1	0	1	2	1	1	1	3	1	1	1	0	1	1	2
K00526	0	0	0	0	0	0	0	1	0	0	0	0	0	0	0	1	0	0	0	0	0	0	0	0	0	0	0
K00527	1	2	1	2	2	1	1	0	1	0	0	2	0	0	3	2	2	0	2	0	1	1	0	1	0	1	1
K00528	0	1	4	3	1	1	2	1	0	0	1	2	0	0	1	0	0	0	0	2	0	1	3	1	1	0	0
K00529	0	0	0	0	0	0	0	0	0	0	0	0	0	0	0	0	0	0	0	0	0	0	0	0	0	0	0
K00532	0	0	0	0	2	0	0	0	0	0	0	0	0	0	0	0	0	0	0	0	0	0	0	0	0	0	0
K00533	0	0	0	0	0	0	0	0	0	0	0	0	0	0	0	0	0	0	0	0	0	0	0	0	0	0	0
K00537	0	0	0	0	0	0	0	0	1	0	0	0	0	0	0	0	0	0	2	0	0	1	2	0	0	0	0
K00540	0	0	0	2	1	0	0	0	1	0	0	0	0	0	0	6	0	0	0	0	0	0	1	0	0	0	0
K00547	0	0	0	1	0	0	0	0	0	0	0	0	0	0	0	1	1	0	0	0	1	0	0	0	0	0	0
K00548	0	1	0	1	0	2	0	1	10	0	1	0	1	2	0	1	8	1	1	0	2	2	2	3	2	4	0
K00549	0	0	1	0	0	0	1	0	0	0	0	1	0	0	2	1	0	0	0	0	1	0	0	0	0	0	0
K00554	1	1	0	1	1	1	0	1	1	0	1	0	1	0	0	1	1	1	1	1	1	2	1	1	1	1	0
K00555	0	0	1	0	0	0	0	0	0	0	0	1	0	0	1	0	0	0	0	0	0	0	0	0	0	0	0
K00556	0	0	0	0	1	0	0	0	0	0	0	0	0	0	0	0	0	0	0	0	0	0	1	0	0	0	0
K00557	0	0	0	0	0	0	0	0	0	0	0	0	0	0	0	1	0	0	0	0	0	0	0	0	0	0	0
K00558	0	1	0	0	1	0	0	4	0	0	0	0	0	0	0	1	0	0	1	0	0	0	5	0	0	2	0
K00560	0	0	1	0	0	0	1	0	1	0	0	0	0	1	1	0	0	0	0	1	0	0	1	0	0	2	0
K00563	0	0	0	0	0	0	0	1	0	0	0	0	0	0	0	0	0	1	0	0	0	0	0	0	0	0	0
K00564	0	0	0	0	0	0	0	0	0	0	0	1	0	0	0	0	0	0	0	0	0	0	0	0	0	0	0
K00565	0	0	0	0	0	0	0	0	0	0	0	0	0	0	0	0	0	0	0	0	0	0	0	0	0	0	0
K00566	0	1	0	1	1	1	0	0	1	1	1	0	1	1	0	2	2	0	2	0	1	1	1	1	0	1	0
K00567	0	1	1	1	0	0	1	0	1	1	1	1	1	0	1	1	1	0	0	0	0	0	4	0	1	1	0
K00568	0	0	0	0	0	0	0	0	0	0	0	0	0	0	0	0	0	0	0	0	0	0	0	0	0	0	0
K00571	0	0	0	0	1	0	3	1	0	0	0	0	3	0	1	0	0	5	0	0	4	0	0	0	1	2	0
K00573	0	2	1	1	1	1	1	0	0	1	1	1	0	1	1	1	1	0	1	1	2	1	1	1	2	1	0
K00574	0	1	0	1	1	0	0	0	0	0	0	0	0	0	0	1	0	0	0	0	0	0	0	0	0	0	0
K00575	0	3	0	1	2	0	1	0	1	0	0	0	0	0	1	1	0	1	0	1	0	0	1	0	0	2	0
K00586	0	0	1	0	0	0	1	0	0	0	0	1	0	0	1	0	0	0	0	0	0	0	0	0	0	0	1
K00595	0	1	0	1	1	0	0	0	0	0	0	0	0	0	0	0	0	0	0	1	0	0	0	0	0	0	0
K00600	0	1	1	1	1	1	1	0	0	0	1	2	1	2	1	1	1	0	1	1	1	1	1	2	1	1	1
K00602	0	1	1	1	2	0	1	0	1	1	1	2	0	1	1	1	1	1	1	2	1	0	2	0	1	1	0
K00603	0	1	0	0	0	1	0	0	0	1	0	0	0	0	0	0	1	0	1	0	0	0	0	1	0	0	0
K00604	0	1	0	1	1	1	0	1	1	1	1	0	1	0	0	2	1	0	1	0	1	2	2	1	1	2	0
K00605	0	1	0	0	1	0	0	1	1	0	1	0	0	0	0	1	1	1	1	0	1	1	1	0	0	2	0
K00606	0	1	0	1	1	1	0	0	1	1	1	1	1	0	0	1	2	0	0	1	1	0	1	1	0	0	0
K00608	0	0	0	0	0	0	0	0	0	0	0	0	0	0	0	0	0	0	0	0	0	1	0	0	0	0	0
K00609	0	1	1	1	1	1	1	1	0	1	1	0	1	0	1	1	1	1	1	1	1	0	1	0	0	1	1
K00610	0	0	1	0	0	1	1	0	0	0	0	0	0	0	1	0	1	0	1	0	0	0	1	0	0	0	1
K00611	0	1	1	1	1	1	0	1	0	1	1	2	1	0	1	0	1	0	1	0	1	1	1	1	0	1	2
K00612	0	0	0	0	0	0	0	0	1	0	1	0	0	0	0	0	0	0	0	0	0	0	0	0	0	3	0
K00615	0	1	0	3	2	0	0	2	0	3	3	2	1	1	0	3	1	4	1	1	1	14	2	2	0	1	0
K00616	0	1	0	1	1	1	0	0	0	1	0	0	0	0	0	1	1	0	0	1	0	3	1	2	1	0	0
K00619	0	1	0	1	1	0	0	0	0	0	0	0	0	0	0	0	0	0	0	0	0	0	0	0	0	1	0
K00620	0	1	2	1	1	0	1	1	0	0	0	0	0	0	1	1	1	0	1	1	1	1	0	0	1	1	2
K00624	0	0	0	0	0	0	0	0	0	1	0	0	0	0	0	0	0	0	0	0	0	0	0	0	0	0	0
K00626	0	12	1	0	1	0	1	0	0	0	1	2	2	0	1	0	6	0	1	1	0	1	2	2	3	0	0
K00627	0	0	0	2	0	0	0	0	5	0	0	0	0	0	0	0	9	0	2	0	1	3	0	0	0	1	0
K00631	0	1	0	0	0	0	0	0	0	0	0	0	0	0	0	0	0	0	0	1	0	0	0	0	0	0	0
K00632	0	2	0	0	0	0	0	0	0	0	0	0	0	0	0	0	3	0	0	0	0	0	2	0	0	0	0
K00633	0	0	0	0	0	0	0	0	0	0	0	0	0	0	0	0	0	0	0	0	0	0	0	0	0	0	0
K00634	0	4	0	0	0	0	0	0	1	2	2	0	0	0	0	0	7	0	3	0	1	0	1	0	0	0	0
K00638	0	0	0	0	0	0	0	0	0	0	0	0	0	0	0	0	0	0	0	0	0	0	0	0	0	0	0
K00639	0	0	0	2	0	0	0	0	0	0	1	0	1	2	0	0	1	0	1	0	1	1	3	1	1	1	1
K00640	0	0	0	1	1	0	0	2	1	1	0	0	1	2	0	0	1	1	1	0	0	1	1	0	0	1	0
K00641	0	0	0	1	0	0	0	1	0	0	0	0	0	0	0	1	0	0	0	0	2	0	0	0	0	1	0
K00645	0	2	0	1	2	1	0	0	1	1	1	0	0	0	0	1	1	1	1	0	1	1	1	1	1	1	0
K00647	0	0	0	0	1	0	0	0	0	0	0	0	0	0	0	1	0	0	0	0	0	0	3	0	0	0	0
K00648	0	1	0	2	1	1	0	0	0	1	1	0	1	1	0	1	0	0	2	1	2	2	5	1	1	1	0
K00651	0	0	0	0	0	0	0	0	2	0	0	0	0	0	0	0	1	0	1	0	0	1	0	0	0	0	0
K00652	0	0	0	2	1	0	0	0	0	0	0	0	0	1	0	1	0	0	0	0	0	0	0	0	0	0	0
K00655	0	1	0	1	2	1	0	0	1	1	1	0	2	0	0	0	1	1	1	1	1	3	0	2	0	1	0
K00657	0	0	0	0	0	0	0	0	0	0	0	0	0	0	0	0	0	0	1	0	0	0	1	0	0	0	0
K00658	0	0	0	1	0	1	0	0	0	0	0	0	0	1	0	0	0	0	0	1	0	0	3	1	0	0	0
K00661	0	0	0	0	0	0	0	0	0	0	0	0	0	0	0	0	0	0	2	0	0	0	0	0	0	0	0
K00662	0	0	0	0	0	0	0	0	0	0	0	0	0	0	0	0	0	0	0	0	0	1	0	0	0	0	0
K00663	0	0	0	0	0	0	0	0	0	0	0	0	0	0	0	0	0	0	1	0	0	0	0	0	0	0	0
K00666	0	5	1	2	1	1	1	0	0	0	1	0	0	0	1	0	0	0	0	1	0	0	0	1	0	0	1
K00674	0	0	0	0	0	0	0	0	0	0	0	0	0	1	0	1	1	0	1	0	0	0	1	0	0	0	0
K00675	0	0	0	0	0	0	0	0	1	0	0	0	0	0	0	0	0	0	0	0	0	0	0	0	0	0	0
K00677	0	1	0	2	1	0	0	1	0	1	1	0	0	0	0	1	0	0	0	1	1	0	1	0	0	3	0
K00680	0	0	0	0	0	0	0	0	0	0	2	0	0	0	0	0	0	0	0	0	0	0	0	0	0	0	0
K00681	0	0	0	0	0	0	0	0	0	0	0	4	0	0	0	1	1	0	0	0	1	0	2	3	0	0	0
K00683	0	0	0	0	0	0	0	1	0	0	0	0	0	0	0	0	0	0	0	0	0	0	0	0	0	0	0
K00684	0	0	0	1	0	0	0	0	1	0	0	0	0	0	0	1	0	0	0	1	0	0	1	0	0	0	0
K00688	0	1	2	1	3	0	0	0	2	1	0	0	1	0	2	0	1	0	2	1	1	1	0	0	2	1	0
K00690	0	0	0	0	0	0	0	1	0	0	0	0	0	0	0	1	0	0	1	0	1	2	1	0	0	0	0
K00691	0	0	0	0	0	0	0	0	0	0	0	0	0	0	0	0	0	0	1	0	0	0	0	0	0	0	0
K00694	0	0	0	0	0	0	0	0	0	0	0	0	0	0	0	0	0	0	0	0	0	0	0	0	0	0	0
K00696	0	0	0	0	0	0	0	0	0	0	0	0	0	0	0	0	0	0	0	0	0	2	0	0	0	0	0
K00697	0	1	0	0	1	0	0	0	0	1	0	0	0	0	0	0	0	0	0	0	0	0	0	0	0	0	0
K00700	0	1	0	0	2	0	0	1	2	1	0	0	0	1	0	0	1	0	1	0	0	0	1	0	1	0	0
K00702	0	1	0	0	0	0	0	0	0	0	0	0	0	0	0	0	0	0	0	0	0	0	0	0	0	0	0
K00703	0	1	0	1	0	0	0	1	1	0	0	0	1	0	0	0	1	0	1	1	2	1	1	1	0	0	0
K00705	0	0	0	1	1	0	0	1	1	1	1	0	1	2	0	0	2	0	1	0	0	2	0	0	0	0	0
K00721	0	0	1	0	0	0	1	2	1	0	3	0	1	2	2	0	0	1	0	0	1	0	2	0	2	1	0
K00729	0	0	0	0	0	0	0	0	0	0	0	0	0	0	0	0	0	0	0	0	0	0	0	0	0	0	0
K00748	0	1	0	1	2	0	0	1	0	2	1	0	0	0	0	1	0	0	0	2	1	0	1	0	1	2	0
K00754	0	1	0	0	0	0	0	0	0	0	0	0	0	0	0	0	1	0	0	0	1	0	1	0	0	0	0
K00756	0	0	0	0	0	0	0	0	0	0	1	0	1	0	0	0	1	0	1	0	0	0	0	1	0	0	0
K00757	0	0	0	2	0	1	0	0	0	0	0	0	0	0	0	0	0	0	2	0	0	1	1	1	0	0	1
K00759	0	0	1	1	1	0	1	0	1	0	0	0	1	1	2	1	1	1	2	0	0	1	0	0	0	1	0
K00760	0	1	0	2	1	0	0	0	0	1	1	0	1	0	0	0	1	2	2	1	1	1	1	1	1	0	0
K00761	0	0	0	0	1	1	0	0	1	1	0	0	1	1	0	0	1	1	1	0	1	1	1	1	0	0	0
K00762	0	1	2	1	1	1	1	1	0	0	1	1	0	0	2	2	1	0	1	1	1	1	1	1	0	1	1
K00763	0	1	0	1	1	1	1	0	0	1	1	1	1	2	1	0	1	1	1	1	0	1	0	0	0	0	0
K00764	0	1	1	1	1	0	1	0	1	2	1	2	0	1	1	2	1	1	1	1	1	1	1	0	2	1	3
K00765	0	1	1	2	0	0	2	1	1	0	0	0	0	0	2	1	1	0	1	1	1	1	0	0	0	1	0
K00766	0	1	2	1	0	0	1	1	2	0	0	0	0	1	0	0	1	1	0	1	1	1	0	0	0	1	1
K00767	0	1	1	1	0	0	1	1	1	0	0	0	0	1	1	1	0	0	0	0	1	0	1	0	1	1	1
K00768	0	1	0	0	1	0	0	0	1	0	0	0	0	0	0	0	1	0	1	1	0	1	0	0	0	0	0
K00769	0	0	0	0	1	0	0	0	0	0	0	0	0	0	0	1	0	0	0	0	0	0	0	0	0	0	0
K00772	0	0	1	1	0	0	1	0	0	0	0	0	1	0	0	0	0	1	1	0	1	1	0	1	0	2	0
K00773	0	1	0	2	0	0	0	1	1	0	1	0	2	1	0	0	1	2	1	0	1	1	1	0	2	1	0
K00777	0	0	0	0	0	0	0	0	1	0	0	0	0	0	0	0	0	0	0	0	0	0	0	0	0	0	0
K00782	0	0	0	0	1	0	0	0	0	0	0	0	0	0	0	1	0	0	0	0	0	0	2	0	0	0	0
K00783	0	0	0	1	1	0	1	0	1	1	1	0	0	0	0	1	1	1	1	1	0	0	1	0	0	0	0
K00784	0	1	2	3	0	1	2	0	1	0	1	1	1	1	1	0	2	0	0	0	0	1	1	1	0	1	1
K00786	0	0	0	0	0	1	0	0	0	0	0	0	0	0	0	0	0	0	0	0	0	0	0	1	1	0	0
K00788	0	1	0	1	1	0	0	1	2	0	0	0	0	0	1	3	0	0	0	0	1	0	0	0	0	1	0
K00789	0	1	2	2	0	1	1	0	2	1	2	0	1	0	1	1	2	1	1	3	1	1	1	1	1	1	0
K00790	1	1	0	1	1	1	0	0	1	1	1	0	1	0	0	0	1	0	1	2	1	2	1	1	1	1	0
K00791	1	1	0	2	1	1	0	1	1	1	1	0	1	0	0	1	1	1	1	1	1	1	2	1	0	1	0
K00793	0	1	1	1	1	1	1	1	1	1	0	0	0	0	1	0	1	0	1	0	1	1	0	1	1	1	1
K00794	0	1	1	0	1	1	1	1	1	1	0	0	0	0	0	1	1	0	1	0	1	2	0	1	0	1	1
K00795	0	0	0	0	0	0	0	0	0	0	0	0	0	0	0	1	0	0	0	0	0	0	0	0	0	0	0
K00796	0	1	1	1	1	0	1	1	1	1	1	0	0	1	0	1	0	0	0	1	1	0	1	1	1	0	0
K00797	0	0	0	0	1	0	0	0	0	1	2	0	0	0	0	0	2	0	0	2	0	0	0	0	2	0	0
K00798	0	0	0	0	0	0	0	0	0	0	0	0	1	1	0	0	0	0	0	0	0	0	0	0	0	1	0
K00800	0	1	1	1	2	0	1	1	1	0	0	1	0	1	1	1	1	1	2	0	1	1	2	1	1	1	0
K00801	0	1	0	0	0	0	0	0	0	0	0	0	0	0	0	0	0	0	0	0	0	0	0	0	0	0	0
K00803	0	1	0	0	0	0	0	0	0	0	0	0	0	0	0	0	2	0	2	0	0	0	0	0	0	0	0
K00805	0	0	0	1	0	0	0	0	0	0	1	0	0	0	0	0	1	0	2	0	0	2	0	0	0	0	0
K00806	1	1	1	1	0	1	1	2	1	1	1	0	1	1	1	1	1	0	1	0	1	1	1	1	0	1	0
K00809	0	0	2	0	1	0	2	0	0	0	0	0	0	0	1	0	0	0	0	0	1	0	1	0	0	0	1
K00812	0	1	3	0	2	1	2	0	1	1	2	1	0	2	1	0	3	0	2	1	1	1	4	1	0	2	1
K00817	0	1	1	1	1	0	1	2	2	4	0	1	0	0	1	1	3	3	1	0	1	1	0	0	1	1	2
K00818	0	0	0	1	1	0	0	0	0	0	0	0	0	1	0	1	0	0	0	0	0	0	0	0	1	0	0
K00819	0	0	0	1	0	0	0	0	0	0	1	0	1	0	0	0	1	0	0	0	1	0	1	0	0	0	0
K00820	1	2	1	1	1	1	1	2	1	0	2	1	3	2	1	1	1	0	1	1	2	1	1	1	1	2	1
K00821	0	0	1	0	0	0	1	0	0	0	0	0	0	0	1	0	1	0	1	0	2	1	0	0	0	0	0
K00823	0	0	0	0	0	0	1	0	0	0	0	2	1	0	0	0	0	0	0	0	0	0	0	0	0	0	1
K00824	0	0	0	0	0	0	0	0	0	0	0	0	0	0	0	0	0	0	0	0	0	0	0	0	0	0	0
K00826	0	1	1	2	2	0	1	2	2	0	0	1	0	0	1	1	4	1	2	2	1	1	2	1	1	1	0
K00829	0	0	0	0	0	0	0	0	0	0	0	0	0	0	0	0	0	0	0	0	0	0	0	0	0	0	0
K00830	0	2	0	0	0	0	0	0	0	1	0	0	0	0	0	0	0	0	0	0	0	0	1	0	0	0	0
K00831	0	1	0	0	0	0	0	1	1	0	0	0	0	0	0	0	0	0	0	1	0	1	1	0	0	0	0
K00832	0	0	0	0	0	0	0	0	0	0	0	0	0	0	0	0	1	0	0	0	0	0	0	0	0	0	0
K00833	0	0	0	0	2	0	0	0	0	0	0	0	0	0	0	1	0	0	0	0	0	0	0	0	0	1	0
K00836	0	0	4	0	0	0	0	0	0	0	0	0	0	0	0	2	0	0	0	0	0	1	0	0	0	0	0
K00837	0	0	1	2	0	0	0	0	0	0	0	0	0	0	0	0	0	0	0	0	0	0	0	0	0	0	0
K00844	0	0	0	0	0	0	0	2	0	0	0	0	0	0	0	0	0	0	0	0	0	1	0	0	0	0	0
K00845	0	2	1	1	1	1	1	0	1	1	1	0	2	1	1	0	1	0	4	1	4	2	1	1	0	1	0
K00847	0	0	0	0	0	1	0	0	0	0	0	0	1	1	0	0	0	0	1	0	0	1	0	0	0	0	0
K00848	0	0	0	0	0	0	0	0	0	0	0	0	0	0	0	0	0	0	0	0	0	1	0	0	0	1	0
K00849	0	1	0	0	0	1	0	1	0	0	0	0	0	0	0	0	0	0	1	0	1	3	0	0	1	1	0
K00850	0	2	0	2	0	3	0	1	1	1	1	1	3	0	0	0	2	1	2	4	3	2	2	2	1	5	0
K00851	0	0	0	0	0	0	0	0	0	0	0	0	0	0	0	0	0	0	1	0	0	0	0	0	0	0	0
K00852	0	0	0	0	0	1	1	1	0	0	0	1	0	0	1	0	1	1	3	0	0	1	0	1	0	1	0
K00853	0	0	0	0	0	0	0	0	0	0	0	0	0	1	0	0	0	0	0	0	0	0	0	0	0	1	0
K00854	0	0	0	0	0	1	0	0	0	0	0	0	0	0	0	0	0	0	2	0	0	4	0	0	0	0	0
K00855	0	0	1	0	0	0	1	0	0	0	0	0	0	0	1	0	0	0	0	0	0	0	0	0	0	0	0
K00856	0	0	0	0	0	0	0	0	0	0	0	0	1	0	0	0	0	0	0	0	0	0	0	0	0	0	0
K00857	0	0	0	0	0	1	0	0	0	0	1	0	1	0	0	0	1	1	0	0	1	1	1	1	0	0	0
K00858	0	1	1	1	0	0	0	1	2	0	1	1	1	0	1	2	1	1	1	1	1	1	1	1	1	1	1
K00859	0	1	0	1	0	1	0	1	1	1	1	0	1	0	0	1	1	0	1	1	1	1	1	1	0	1	0
K00860	0	0	1	0	2	1	0	0	0	0	0	0	0	0	0	0	0	0	0	0	0	0	1	0	0	0	0
K00863	0	0	0	0	0	0	0	0	0	0	0	0	0	0	0	0	0	0	0	0	0	0	0	0	0	0	0
K00864	0	0	0	0	0	0	0	0	1	0	0	1	1	0	0	0	1	0	2	0	0	2	1	1	0	0	0
K00865	0	0	0	1	0	0	0	1	1	0	0	0	0	0	0	1	0	0	1	0	1	1	0	0	0	1	0
K00868	0	0	0	0	1	0	0	0	1	0	0	0	0	0	0	0	0	0	0	0	0	1	0	0	0	0	0
K00869	0	0	1	0	0	0	1	0	0	0	0	1	1	0	2	0	0	0	0	0	0	0	1	0	0	0	0
K00872	0	0	0	0	0	0	0	0	1	0	0	0	0	0	0	1	1	1	1	0	1	0	0	0	0	0	1
K00873	0	0	0	1	1	1	0	1	1	1	1	1	1	1	1	1	1	0	1	0	0	1	1	1	0	1	0
K00874	0	0	0	0	0	0	0	2	0	0	1	1	0	1	0	0	2	0	1	0	0	2	0	1	0	0	0
K00876	0	0	0	0	0	2	0	2	0	2	4	0	3	0	0	0	2	0	2	0	2	1	3	2	0	0	0
K00878	0	1	0	0	1	0	0	0	1	0	1	0	0	0	1	0	1	0	1	0	0	0	0	0	0	0	0
K00880	0	0	0	0	0	0	0	0	1	0	0	0	0	0	0	0	0	0	0	0	0	0	0	0	0	0	0
K00882	0	0	0	0	0	0	0	0	1	0	0	0	0	0	0	0	2	0	1	0	0	0	0	0	0	1	0
K00883	0	0	0	0	0	0	0	0	0	0	0	0	0	0	0	0	0	0	1	0	0	0	0	0	0	0	0
K00886	0	0	0	0	0	0	0	0	0	0	0	0	1	0	0	0	0	0	0	0	0	0	0	0	0	0	0
K00887	0	0	0	0	0	0	0	0	1	0	0	0	0	0	0	0	0	0	0	0	0	0	0	0	0	0	0
K00891	0	1	1	1	2	0	1	0	0	0	0	0	0	0	1	1	1	0	0	1	0	2	1	0	0	0	0
K00894	0	0	0	0	0	0	0	0	0	0	0	0	0	0	0	0	0	0	0	0	0	0	0	0	0	0	0
K00895	0	0	0	0	0	0	0	1	0	0	1	0	0	1	0	0	0	0	0	0	0	1	0	0	0	0	0
K00899	0	0	0	0	0	0	0	0	3	0	0	0	0	0	0	0	1	0	1	0	0	0	0	0	0	0	0
K00901	0	0	0	1	1	0	0	0	1	0	0	0	0	0	0	0	0	1	0	0	0	0	0	0	0	0	0
K00912	0	1	0	0	1	0	0	1	0	1	1	0	0	1	0	0	0	0	0	1	1	0	1	0	1	1	0
K00919	0	1	0	1	1	1	0	0	1	1	1	0	0	2	0	0	1	1	1	1	1	1	1	1	0	1	0
K00924	0	0	0	0	0	0	0	0	0	0	0	0	1	0	0	0	0	0	0	0	0	0	0	0	0	0	0
K00926	0	0	0	0	0	1	2	0	0	1	1	1	1	0	0	0	2	1	2	0	1	1	1	1	0	0	0
K00927	0	2	1	1	0	1	1	0	1	1	1	1	1	0	1	1	0	0	1	1	1	1	1	1	0	1	0
K00928	0	1	1	1	1	1	1	0	2	0	0	0	0	2	1	2	2	1	2	1	2	1	2	1	2	1	0
K00929	0	1	0	1	0	0	0	0	0	1	1	0	0	1	0	0	8	0	3	0	1	0	2	0	0	0	0
K00930	0	1	1	1	1	0	1	0	1	0	0	0	0	0	1	0	1	0	1	0	1	1	0	0	1	1	1
K00931	0	1	0	1	1	0	0	0	1	0	0	1	0	1	0	1	1	1	1	1	1	1	0	0	2	1	1
K00933	0	0	0	0	0	0	0	0	0	0	0	0	0	0	0	1	0	0	0	0	0	0	0	0	0	0	0
K00934	0	0	0	0	0	0	0	0	0	0	0	0	0	0	0	1	0	0	0	0	0	0	0	0	0	0	0
K00936	0	1	1	3	1	0	2	0	0	0	2	0	0	0	0	0	0	0	0	0	2	0	1	0	1	2	0
K00937	0	0	0	0	0	0	0	0	0	1	0	0	0	1	0	1	1	1	1	0	0	1	1	0	0	0	0
K00939	0	2	1	1	1	1	1	1	3	1	1	1	1	1	1	1	0	0	1	1	1	1	2	1	0	1	0
K00940	1	0	1	1	1	1	1	0	1	0	1	1	1	1	1	1	1	0	1	1	1	0	1	1	0	1	0
K00941	0	1	1	0	1	0	2	0	1	0	1	0	0	0	1	0	0	0	0	0	1	0	0	0	0	0	0
K00942	0	1	0	1	0	1	0	0	1	1	1	0	1	0	0	0	2	0	2	1	1	0	1	1	1	1	0
K00943	0	1	0	1	1	0	1	1	0	1	1	1	3	0	1	0	1	2	1	1	1	1	0	1	0	1	1
K00945	0	1	1	1	1	1	2	0	1	1	1	1	2	1	1	0	1	1	1	1	0	1	0	1	0	1	1
K00946	0	0	0	1	1	1	0	1	0	0	0	0	0	1	1	1	0	0	0	0	0	0	1	1	1	1	0
K00947	0	0	0	2	0	0	1	0	0	0	0	0	0	0	1	0	0	0	0	0	0	0	0	0	0	0	0
K00948	0	1	1	1	1	1	1	1	1	0	1	1	1	0	1	0	1	1	1	2	1	1	1	1	0	1	0
K00949	0	1	0	0	0	0	0	0	1	0	1	0	1	0	0	0	1	1	1	0	1	1	0	0	0	0	0
K00950	0	0	0	1	1	1	0	0	0	1	0	0	0	2	0	1	0	0	0	1	0	0	1	1	0	1	0
K00951	0	1	0	3	1	0	0	0	1	0	0	2	1	3	0	0	1	0	2	2	1	1	2	0	1	1	0
K00952	0	0	1	1	0	0	1	0	0	0	0	0	0	0	1	0	0	0	0	0	0	0	0	0	0	0	0
K00954	0	1	0	1	1	1	0	0	0	1	1	0	1	1	0	1	1	1	1	1	1	1	1	1	0	1	0
K00955	0	0	0	0	0	0	0	0	0	0	0	0	1	0	0	0	0	0	1	0	0	0	1	0	0	0	0
K00956	0	0	0	0	0	0	0	0	0	0	0	0	0	0	0	0	0	0	0	0	0	0	0	0	0	0	0
K00957	0	0	0	0	0	0	0	0	1	0	0	0	1	0	0	0	0	0	1	0	0	0	1	0	1	0	0
K00958	0	0	0	0	0	1	0	0	0	0	1	1	0	0	0	0	0	0	0	1	0	0	0	1	0	0	0
K00962	1	1	0	1	2	1	0	1	1	2	1	0	1	1	0	1	1	0	1	1	1	1	2	1	1	1	0
K00963	0	0	0	0	2	0	1	1	1	0	0	0	0	0	0	1	2	0	1	0	0	0	0	0	0	0	0
K00965	0	0	1	1	0	0	0	0	0	0	0	0	0	0	0	0	1	0	1	0	1	0	0	1	0	0	0
K00966	0	0	0	0	0	0	1	0	0	0	0	0	0	0	1	0	0	0	0	1	0	0	0	0	0	0	0
K00969	0	1	0	1	0	1	1	0	1	1	1	0	0	0	0	2	2	1	1	1	1	1	1	1	1	1	0
K00970	1	0	0	2	1	0	0	0	0	0	0	0	0	0	0	0	0	0	0	0	0	1	1	0	1	0	0
K00971	0	0	0	0	0	1	0	1	0	0	1	0	1	0	0	0	1	0	0	1	1	0	1	1	1	1	0
K00972	0	1	0	0	0	0	0	1	0	0	0	0	0	0	0	0	0	1	0	0	0	0	0	0	1	1	0
K00973	0	1	1	1	3	1	1	0	1	0	2	0	2	0	1	0	2	0	0	1	3	0	1	1	0	0	0
K00974	0	0	0	2	3	0	0	0	1	2	1	0	1	0	0	1	1	0	1	2	0	0	0	0	1	0	0
K00975	0	0	0	0	0	0	0	1	2	0	0	0	1	0	0	0	2	0	2	2	1	1	0	0	0	0	0
K00978	0	0	0	0	1	0	0	1	0	0	0	0	0	0	0	0	1	0	0	0	0	0	0	0	0	0	0
K00979	0	1	0	1	1	0	0	1	0	1	2	0	0	0	0	0	0	0	0	0	1	0	0	0	1	1	0
K00981	0	1	0	1	0	1	0	1	1	1	1	0	1	0	0	1	1	0	1	1	1	1	1	1	0	0	0
K00982	0	0	0	2	0	0	0	0	0	0	0	0	0	0	0	0	0	0	0	1	0	0	0	0	0	0	0
K00983	0	0	0	1	0	0	0	0	0	0	1	0	1	0	0	0	0	0	0	0	0	0	0	0	0	0	0
K00986	0	2	0	0	1	0	1	0	1	0	0	0	0	0	0	0	0	0	5	0	0	1	0	0	0	0	0
K00989	0	1	0	1	0	0	0	1	1	1	1	1	0	0	0	0	1	0	1	0	0	0	0	0	0	1	0
K00990	0	0	0	2	1	0	0	0	0	0	0	0	0	0	0	1	0	1	0	2	0	0	0	0	1	0	0
K00991	0	0	0	0	0	0	0	0	1	0	1	0	0	0	0	0	2	0	1	0	2	0	1	0	0	1	0
K00992	0	0	0	0	0	0	0	0	0	0	0	0	0	0	0	0	0	0	0	0	0	0	0	0	0	0	0
K00995	0	1	0	0	1	0	0	1	1	1	0	0	1	0	1	1	1	0	1	1	1	1	0	1	1	1	0
K00997	0	1	0	0	0	1	0	0	0	1	1	0	1	0	0	1	0	1	0	1	1	1	0	1	1	1	0
K01000	1	1	0	1	1	0	0	1	1	1	1	0	1	1	0	1	1	1	1	0	1	1	1	1	1	1	0
K01001	0	0	0	0	0	0	0	0	0	0	0	0	0	0	0	0	0	0	0	0	0	0	0	0	0	0	1
K01006	0	0	0	1	0	0	0	1	2	0	1	1	1	2	0	0	1	2	1	4	1	1	1	2	1	1	0
K01007	1	1	1	2	3	0	1	0	0	0	0	2	0	0	1	0	1	0	3	3	0	0	0	0	3	0	4
K01008	0	2	0	1	1	0	0	0	0	1	1	0	1	0	0	1	1	0	1	1	0	1	0	0	0	0	0
K01011	0	1	4	0	1	0	0	0	0	1	0	0	0	0	0	1	1	0	1	0	0	0	2	0	0	0	1
K01012	0	0	0	2	1	0	0	0	1	0	0	0	0	1	0	1	1	0	1	0	0	0	1	0	0	1	0
K01026	0	1	0	0	2	0	0	0	2	0	0	0	0	0	0	0	6	0	0	0	0	0	0	0	0	0	0
K01028	0	0	0	0	0	0	0	0	0	0	0	1	0	0	0	0	0	0	0	0	0	0	0	0	0	0	0
K01029	0	0	0	0	0	0	0	0	0	1	0	0	0	0	0	0	1	0	0	0	0	0	0	0	0	0	0
K01034	0	0	0	0	0	0	0	0	0	1	0	0	0	0	0	0	2	0	0	0	0	0	0	0	0	0	0
K01035	0	0	0	0	0	0	0	0	0	1	0	0	0	0	0	0	2	0	0	0	0	0	0	0	0	0	0
K01039	0	1	0	0	0	0	0	0	0	0	0	1	1	4	0	0	1	0	0	0	0	0	0	0	1	0	0
K01040	0	1	0	0	0	0	0	0	0	0	0	0	1	3	0	0	1	0	0	0	0	0	0	0	2	0	0
K01042	0	1	0	1	1	0	0	0	0	2	1	0	1	0	0	0	1	0	3	1	1	0	0	1	0	0	0
K01045	0	0	0	0	0	0	0	0	0	0	0	0	0	0	0	0	0	0	0	0	0	0	0	0	0	0	0
K01046	0	0	0	0	0	0	0	0	1	0	0	0	0	0	0	0	0	0	0	0	0	0	0	0	0	0	0
K01048	0	0	0	0	0	0	0	0	0	0	0	0	0	0	0	0	1	0	0	0	0	0	0	0	0	0	0
K01051	0	0	0	0	0	0	0	0	0	0	0	0	0	0	0	0	0	0	0	0	0	1	0	0	0	0	0
K01053	0	0	0	0	0	0	0	0	0	0	0	0	0	2	0	0	0	0	0	0	1	0	0	0	0	0	0
K01055	0	0	0	0	0	0	0	0	0	0	0	0	1	0	0	0	0	0	0	0	0	0	0	0	0	0	0
K01056	0	1	0	1	0	1	0	1	1	0	1	0	1	0	0	1	1	1	1	1	1	2	1	1	0	1	0
K01057	0	0	0	1	0	0	0	0	0	0	0	0	0	0	0	1	1	0	0	0	0	0	0	0	0	1	0
K01058	0	0	0	0	1	0	0	0	0	0	0	0	0	0	0	0	0	0	0	0	0	0	0	0	0	0	0
K01060	0	0	0	0	0	0	0	2	0	0	0	0	0	0	0	0	0	0	0	0	0	0	0	0	0	1	0
K01066	0	0	0	0	0	0	0	0	0	0	0	0	0	0	0	0	0	0	0	0	0	1	0	0	0	0	0
K01067	0	0	0	1	1	0	0	0	0	0	0	0	0	0	0	0	0	0	0	1	0	0	0	0	0	0	0
K01069	0	0	1	0	0	0	1	0	0	0	0	1	0	0	0	0	0	0	0	0	0	0	0	0	0	0	1
K01071	0	0	0	0	0	0	0	0	1	0	0	0	0	0	0	0	0	0	1	0	0	0	0	0	0	0	0
K01073	0	0	0	0	0	0	0	0	0	0	0	0	1	0	0	0	1	0	0	0	0	0	0	0	0	0	1
K01077	0	1	0	0	0	2	0	0	1	1	0	0	0	1	0	0	0	1	0	2	1	1	1	2	0	0	0
K01078	0	0	0	0	0	0	0	0	0	0	0	0	0	0	0	0	0	0	0	0	0	0	0	0	0	0	0
K01079	0	0	1	1	1	1	0	0	0	0	0	1	0	1	0	1	0	0	0	0	0	1	0	1	0	1	0
K01081	0	0	1	0	1	0	0	0	1	0	0	0	0	0	0	0	0	0	1	0	0	0	0	0	0	0	0
K01082	0	1	0	0	0	0	0	0	0	0	0	0	0	0	0	0	1	0	2	1	0	0	1	0	0	0	0
K01083	0	0	0	0	0	0	0	0	0	0	0	0	0	0	0	0	0	0	0	0	0	0	0	0	0	0	0
K01089	0	0	0	0	0	0	0	0	0	0	0	0	0	0	0	0	0	0	0	0	1	1	0	0	0	0	0
K01090	0	0	0	0	0	0	1	0	1	0	0	0	0	0	1	0	1	1	2	0	0	0	0	0	1	0	1
K01091	0	2	0	1	0	0	0	1	3	0	2	4	0	0	0	3	2	0	4	1	1	4	2	0	0	2	0
K01092	0	0	1	1	1	1	0	0	0	0	1	1	1	1	1	1	1	1	1	0	1	2	0	1	1	0	1
K01095	0	1	0	1	0	0	0	0	0	0	1	0	0	0	0	1	0	0	0	0	1	0	1	0	1	0	0
K01101	0	0	0	0	0	2	0	0	0	0	0	0	1	0	0	0	0	0	0	0	0	0	0	1	0	0	1
K01104	0	0	0	2	0	0	0	0	2	0	2	0	0	0	0	0	2	0	1	0	0	1	1	0	0	1	0
K01113	0	0	0	0	0	0	0	0	0	0	0	0	0	0	0	0	0	0	0	0	0	0	2	0	0	0	0
K01118	0	0	0	0	0	0	0	1	0	0	0	0	0	0	0	0	0	0	0	1	0	0	0	0	0	0	0
K01119	0	0	0	0	0	0	0	0	0	0	1	0	0	0	0	0	1	0	1	0	0	1	1	0	0	0	0
K01126	0	0	1	2	1	3	0	0	1	0	0	1	1	0	0	1	0	0	2	0	1	3	1	2	0	0	0
K01129	0	0	0	1	0	2	0	1	0	0	1	0	1	0	0	0	1	1	1	1	1	1	0	1	1	1	0
K01133	0	0	0	0	0	0	0	0	0	0	0	0	0	0	0	0	3	0	0	0	0	0	0	0	0	0	0
K01138	0	0	0	0	0	0	0	0	0	0	0	0	0	0	0	0	0	0	0	0	0	0	1	0	0	0	0
K01141	0	0	0	0	0	0	0	0	0	0	0	0	0	0	0	0	0	0	0	0	0	1	0	0	0	0	0
K01142	0	1	0	1	0	0	0	0	2	0	1	0	1	0	0	1	1	0	1	0	1	1	1	1	1	1	0
K01144	0	0	0	0	0	0	0	0	0	0	0	0	0	1	0	0	0	0	0	0	0	0	1	0	0	0	0
K01146	0	0	0	0	0	0	0	0	0	0	0	0	0	0	0	0	0	0	0	0	0	0	0	0	0	0	0
K01147	0	0	0	0	1	0	1	0	0	0	0	0	0	0	0	0	0	0	0	1	0	0	0	0	1	0	0
K01150	0	0	0	0	1	0	0	0	0	0	0	0	0	0	0	0	0	0	0	0	0	0	0	0	0	0	0
K01151	0	1	1	1	0	1	1	1	1	1	0	0	0	0	1	1	0	0	1	0	1	1	0	1	0	0	0
K01153	0	2	0	2	2	0	1	3	5	0	0	0	0	0	0	0	1	2	0	1	1	0	0	4	1	0	0
K01154	0	3	0	2	5	0	2	2	3	0	0	0	0	0	0	0	1	1	1	1	1	0	0	6	0	0	0
K01155	0	0	0	0	0	0	0	0	0	0	0	0	0	0	0	0	0	0	0	0	0	0	1	0	0	1	0
K01156	0	1	0	1	4	1	0	0	0	0	0	0	2	0	0	0	0	0	1	0	3	0	0	0	2	0	0
K01159	0	0	0	1	1	0	1	0	0	1	1	0	1	2	1	1	1	1	0	0	1	1	1	1	1	1	0
K01160	0	0	0	0	0	0	0	0	0	0	0	0	0	0	0	0	0	0	0	0	0	0	0	0	0	1	0
K01163	0	0	0	0	1	0	1	0	0	0	0	0	0	1	1	0	0	0	0	0	0	1	0	0	0	0	0
K01170	0	0	1	0	0	0	1	0	0	0	0	1	0	0	1	0	0	0	0	0	0	0	0	0	0	0	0
K01173	0	0	0	0	0	0	0	0	0	0	0	0	0	0	0	0	0	0	0	0	0	1	0	0	0	0	0
K01174	0	0	0	2	1	1	1	0	0	0	0	0	0	0	0	0	0	1	0	1	0	0	0	1	0	1	0
K01175	0	0	0	1	0	0	0	0	0	0	0	0	0	0	0	0	0	0	0	0	0	0	0	0	0	0	0
K01176	0	1	0	0	0	0	0	0	1	0	0	0	0	0	0	0	1	0	0	0	1	1	0	0	0	0	0
K01179	0	0	1	1	0	2	1	3	0	0	2	4	3	0	1	0	0	1	3	0	1	0	0	3	0	1	3
K01182	0	0	0	0	0	0	0	0	0	0	0	0	0	0	0	0	0	0	1	0	0	0	0	0	0	0	0
K01183	0	0	0	0	0	0	0	0	0	0	0	0	0	0	0	0	0	0	0	0	1	0	0	0	0	0	0
K01185	0	0	0	0	0	0	0	0	0	0	0	0	0	0	0	0	0	0	0	0	0	0	0	0	0	0	0
K01186	0	0	0	0	0	0	0	0	0	0	0	0	0	0	0	0	0	0	0	0	0	0	0	0	0	0	0
K01187	0	0	0	0	0	0	0	0	0	0	0	0	2	0	0	0	0	1	0	0	1	3	1	0	0	0	0
K01190	0	0	0	0	0	0	0	0	0	0	0	1	0	1	0	0	1	0	0	0	0	1	1	0	0	0	0
K01191	0	0	0	0	1	1	0	0	0	0	0	0	0	0	0	0	0	0	0	0	1	1	0	0	0	4	0
K01192	0	0	0	0	0	1	0	0	0	0	0	0	0	0	0	0	0	0	0	0	0	2	1	0	0	0	0
K01193	0	0	0	0	0	0	0	0	0	0	0	0	0	0	0	0	0	0	0	0	0	0	0	0	0	0	0
K01194	0	0	0	0	0	0	0	0	0	2	0	0	0	0	0	0	0	0	0	0	0	0	0	0	0	0	0
K01195	0	0	0	0	0	0	0	1	0	0	0	0	0	0	0	0	0	0	0	0	0	0	0	0	0	0	0
K01197	0	0	0	0	0	0	0	0	0	0	0	0	0	0	0	0	0	0	0	0	0	0	0	0	0	0	0
K01198	0	0	0	0	0	0	0	0	0	0	0	0	0	0	0	0	0	0	0	0	0	0	0	0	0	0	0
K01200	0	0	0	0	0	0	0	0	0	0	0	0	0	0	0	0	0	0	0	0	1	0	0	0	0	0	0
K01201	0	0	0	0	0	0	0	0	0	0	0	0	0	0	0	0	0	0	0	0	0	1	1	0	0	0	0
K01205	0	0	0	0	0	0	0	0	0	0	0	0	0	0	0	0	0	0	0	0	0	0	0	0	0	0	0
K01206	0	0	0	0	0	0	0	0	0	0	0	0	0	1	0	0	0	0	0	0	0	0	0	0	0	0	0
K01207	0	1	0	1	1	0	0	0	0	0	0	0	1	0	0	1	0	0	0	1	0	2	0	0	0	0	0
K01209	0	0	0	0	0	1	0	0	0	0	0	0	0	0	0	0	0	0	0	0	0	0	0	0	0	0	0
K01218	0	0	0	0	0	0	0	1	0	0	0	0	0	0	0	0	0	0	0	0	0	0	0	0	0	0	0
K01222	0	0	0	0	0	0	0	0	0	0	0	0	0	0	0	0	0	0	1	0	0	0	0	0	0	0	0
K01224	0	0	0	0	0	0	0	0	0	0	1	0	0	0	0	0	0	0	0	0	0	0	0	0	0	0	0
K01234	0	0	0	0	0	0	0	0	0	0	0	0	0	0	0	0	0	0	0	0	0	0	0	0	0	0	0
K01236	0	0	0	0	0	0	0	0	0	1	0	0	0	0	0	0	0	0	0	0	0	0	0	0	0	0	0
K01239	0	0	0	0	0	1	0	0	0	0	0	0	0	0	0	0	0	1	0	1	0	0	0	1	0	0	0
K01241	0	0	0	0	0	0	0	0	0	0	0	0	0	1	0	0	0	0	0	0	0	0	1	0	0	0	0
K01243	0	0	0	1	0	0	0	0	0	0	0	0	0	0	0	0	1	0	1	0	0	1	0	0	0	0	0
K01246	0	0	0	0	0	1	0	0	0	1	0	1	0	0	0	1	1	0	1	0	1	0	2	1	0	0	0
K01247	0	0	0	0	0	0	0	0	0	0	0	1	0	0	0	0	0	0	0	0	0	0	0	0	0	0	0
K01250	0	0	0	0	0	0	0	0	0	0	0	0	0	0	0	0	0	1	2	0	0	0	0	0	0	0	0
K01251	0	1	1	1	1	2	2	1	0	0	2	0	1	0	0	0	0	1	0	2	1	0	2	2	1	1	1
K01255	0	1	0	1	1	0	0	1	0	1	0	0	0	0	0	2	0	0	1	1	0	0	2	0	0	0	0
K01256	0	0	0	1	0	0	1	0	0	0	0	0	0	0	2	0	0	0	0	1	0	0	0	0	0	0	0
K01258	0	0	0	1	0	1	0	1	0	0	1	0	1	0	0	0	1	0	1	0	1	2	1	2	0	0	0
K01259	0	0	0	0	0	0	0	0	0	0	0	0	0	0	0	0	0	0	0	0	0	0	0	0	0	0	0
K01262	0	1	1	0	2	0	1	1	1	1	1	0	1	1	1	1	3	0	2	1	1	2	2	1	2	0	0
K01265	0	1	1	1	1	1	1	1	1	1	1	0	1	1	1	1	0	1	1	1	3	0	2	1	1	1	0
K01266	0	0	0	0	0	1	0	0	0	0	0	1	0	0	0	0	0	0	0	0	0	0	0	0	0	0	0
K01267	0	0	0	0	0	0	0	0	0	0	0	0	0	0	0	0	0	0	1	0	0	0	0	0	0	0	0
K01270	0	0	1	0	0	0	0	0	0	0	0	0	0	2	0	1	1	0	1	0	1	1	2	0	0	0	0
K01271	0	0	0	1	0	0	0	0	0	1	0	1	1	0	0	0	3	0	0	0	0	0	0	1	0	0	1
K01273	0	0	0	0	0	2	1	0	0	1	0	1	1	0	0	0	4	0	1	0	0	1	1	1	0	0	0
K01277	0	0	0	0	0	0	0	0	0	0	0	0	0	0	0	0	0	0	0	0	0	0	1	0	0	0	0
K01278	0	0	0	0	0	0	0	0	0	0	0	0	0	2	0	0	0	0	0	0	0	0	3	0	0	0	0
K01283	0	0	0	0	0	0	0	0	0	0	0	0	0	0	0	0	0	0	0	0	1	0	0	0	0	0	0
K01284	0	0	0	0	0	0	0	0	0	0	0	0	0	1	0	0	0	0	0	0	1	0	1	0	0	0	0
K01286	0	1	0	0	1	0	0	0	0	0	2	0	0	0	0	0	0	0	0	0	0	0	0	0	0	0	0
K01295	0	0	0	0	0	0	0	0	0	0	0	0	0	0	0	0	1	0	0	0	0	0	0	0	0	0	0
K01297	0	0	0	0	0	0	0	0	0	0	0	1	0	1	0	0	1	0	0	1	1	0	1	1	0	0	0
K01299	0	0	0	0	0	1	0	0	0	0	0	1	1	0	0	0	0	0	0	0	0	1	0	2	0	0	0
K01303	0	0	0	0	0	0	0	0	0	0	0	1	0	0	0	0	0	0	0	0	0	0	0	0	0	0	0
K01304	0	0	0	0	0	0	0	0	0	0	0	2	0	0	0	0	1	0	1	0	0	0	0	0	0	0	0
K01305	0	0	0	0	0	0	0	0	0	0	0	0	0	0	0	0	0	0	1	0	0	0	0	0	0	0	0
K01322	0	0	0	0	0	1	0	0	0	0	0	0	0	0	0	0	0	0	0	0	0	0	1	0	0	0	0
K01338	0	3	1	5	3	0	1	0	2	2	1	0	1	2	1	1	3	0	3	3	1	1	1	0	1	2	0
K01341	0	0	0	0	0	0	0	0	0	0	0	0	0	0	0	0	0	0	0	0	0	0	0	0	0	0	0
K01342	0	0	0	0	0	0	0	0	0	0	0	0	0	0	0	0	0	0	0	0	0	0	0	0	0	0	0
K01354	0	0	0	0	0	0	0	0	0	0	2	0	0	1	0	0	0	0	0	0	0	0	1	0	0	0	0
K01356	0	1	0	1	0	0	0	0	1	0	0	0	0	0	0	0	1	1	1	2	1	1	0	0	1	1	0
K01358	0	1	0	1	1	1	0	0	0	1	1	0	1	1	0	1	1	0	2	1	1	2	1	1	1	2	0
K01365	0	0	0	0	0	0	0	0	0	0	0	0	0	0	0	0	0	0	0	0	0	0	0	0	0	0	0
K01372	0	0	0	0	0	0	0	0	0	0	0	0	0	0	0	0	1	0	0	0	3	0	3	0	0	0	0
K01409	1	1	0	1	1	1	0	1	2	1	1	0	1	0	0	1	1	2	1	1	1	1	1	1	2	1	1
K01414	0	0	0	0	0	0	0	0	0	0	0	1	0	0	0	0	0	0	0	0	0	0	0	0	0	0	0
K01419	0	1	0	1	2	1	0	0	0	0	1	0	0	0	0	1	0	0	0	1	1	1	0	0	0	0	0
K01420	0	2	0	3	1	3	0	1	0	0	0	0	0	0	0	1	1	0	1	1	0	1	5	2	0	0	0
K01421	0	0	0	0	0	0	0	0	1	0	0	0	0	0	0	0	0	0	0	0	0	0	0	0	0	0	0
K01424	0	0	0	0	2	1	0	0	1	2	1	0	0	0	0	0	1	0	1	0	1	1	2	0	0	1	0
K01425	0	0	0	0	0	0	0	0	0	0	0	0	0	0	0	1	2	0	1	0	0	0	1	0	0	0	0
K01426	0	0	0	0	0	0	0	0	0	0	0	2	0	0	0	0	1	0	2	0	0	0	1	0	0	0	0
K01428	0	0	0	0	0	0	0	0	0	0	0	0	0	0	0	1	0	0	0	0	0	0	0	0	0	0	0
K01433	0	1	0	0	0	0	0	1	0	0	0	0	0	0	0	0	0	0	0	0	0	1	0	0	0	1	0
K01434	0	0	0	0	0	0	0	0	0	0	0	0	0	0	0	0	0	0	0	0	2	0	4	0	0	0	0
K01436	0	0	0	0	0	0	0	0	0	1	0	0	0	0	0	0	0	0	2	0	0	0	0	0	0	0	0
K01437	0	0	0	0	0	0	0	0	0	0	0	0	0	0	0	1	0	0	0	0	0	0	0	0	0	0	0
K01438	0	0	0	1	0	0	0	0	0	0	0	5	0	1	0	0	0	0	1	1	0	0	0	0	0	0	0
K01439	0	1	1	0	2	0	1	0	2	1	0	5	0	1	1	0	4	0	3	0	0	0	0	1	1	0	0
K01442	0	0	0	0	0	0	0	0	0	0	2	0	0	0	0	0	0	0	0	0	0	0	0	0	0	0	0
K01443	0	0	0	0	0	1	0	0	0	0	0	1	0	0	0	0	0	0	2	0	1	1	0	0	1	0	0
K01444	0	0	0	0	0	0	0	0	0	0	0	0	0	0	0	0	0	0	0	0	0	0	1	0	0	0	0
K01447	0	0	0	0	0	0	0	0	0	0	0	0	0	0	0	0	0	0	1	0	0	0	0	0	0	0	0
K01448	0	2	0	2	1	1	0	1	0	1	0	0	1	0	0	1	3	0	0	1	1	1	2	2	1	1	0
K01451	0	0	0	0	0	0	1	0	1	0	0	0	0	1	0	0	1	0	0	0	0	0	0	0	0	0	0
K01453	0	0	0	0	0	0	0	0	0	0	0	0	0	0	0	0	0	0	0	0	0	0	0	0	0	0	0
K01455	0	0	0	0	0	0	0	0	0	0	0	0	0	0	0	0	0	0	0	0	0	0	0	0	0	0	0
K01462	1	1	0	2	1	1	0	1	1	1	1	1	1	1	0	2	1	0	2	0	1	1	2	1	0	2	0
K01464	0	0	0	0	0	2	0	0	0	0	0	0	1	0	0	0	1	0	0	0	0	1	1	1	0	0	0
K01465	0	1	1	1	1	1	1	2	1	1	1	0	0	1	1	2	1	1	1	1	1	1	1	3	0	1	1
K01466	0	0	0	0	0	0	0	0	0	0	0	0	0	0	0	0	0	0	0	0	0	0	0	0	0	0	0
K01468	0	0	0	0	0	0	0	0	0	2	1	1	1	0	0	1	1	0	1	0	2	0	1	1	0	0	0
K01469	0	0	0	0	0	0	0	0	0	0	0	0	0	0	0	0	0	0	0	0	0	0	0	0	0	0	0
K01470	0	0	1	1	1	0	0	0	0	0	0	6	0	0	0	0	0	0	0	1	0	0	0	1	0	0	0
K01473	0	0	0	0	0	0	0	0	0	0	0	2	0	0	0	0	0	0	0	0	0	0	0	0	0	0	0
K01474	0	0	0	0	0	0	0	0	0	0	0	1	0	0	0	0	0	0	0	0	0	0	0	0	0	0	0
K01476	0	0	0	0	0	0	0	0	0	0	0	1	0	0	0	1	0	0	0	0	0	0	0	0	0	0	0
K01478	0	0	0	0	0	0	1	0	1	1	0	0	0	1	0	0	1	1	1	0	0	0	1	0	0	0	0
K01479	0	0	0	0	0	0	1	0	0	0	0	0	0	0	0	1	1	0	0	0	0	0	0	0	0	0	0
K01480	0	0	1	0	1	0	0	0	0	1	0	0	0	0	1	0	3	0	0	1	1	1	1	0	0	0	1
K01482	0	0	0	0	0	0	0	0	0	0	0	1	0	0	0	1	2	0	0	0	0	0	1	0	0	0	0
K01483	0	0	0	0	0	0	0	0	0	0	0	0	0	0	0	0	0	0	0	0	0	0	0	0	0	0	0
K01485	0	0	1	2	0	0	0	1	0	0	0	0	0	0	0	0	0	0	0	0	0	0	0	0	0	0	0
K01486	0	0	1	1	0	2	1	0	1	0	0	0	0	1	1	0	1	0	2	1	1	1	1	2	1	0	0
K01487	0	0	0	0	0	0	0	0	0	0	1	0	0	0	0	0	1	0	1	0	0	1	1	0	0	0	0
K01488	0	0	0	0	0	1	0	0	0	0	0	0	0	0	0	0	0	0	0	0	0	1	1	1	0	0	0
K01489	0	0	0	1	0	0	0	0	0	0	1	0	1	1	0	0	1	0	2	0	1	1	1	1	1	0	0
K01491	0	2	1	2	1	0	1	0	0	0	1	1	0	0	1	1	2	1	1	1	1	0	1	1	1	1	0
K01493	0	1	1	1	1	1	1	1	1	0	1	0	0	1	0	1	1	1	1	1	1	1	1	1	1	1	1
K01494	0	0	0	0	0	0	2	0	1	0	0	0	1	0	2	0	0	1	0	0	1	0	0	0	0	0	0
K01495	0	0	0	0	0	1	0	0	1	0	0	0	1	1	0	1	0	1	0	0	1	0	1	2	0	1	0
K01496	0	1	1	1	0	0	1	0	0	0	0	0	0	0	1	0	0	0	0	1	0	0	0	0	0	0	0
K01497	0	0	0	0	0	0	0	0	0	0	0	0	0	0	0	3	0	0	0	0	0	0	0	0	0	0	0
K01501	0	0	0	0	1	0	0	0	0	0	0	1	0	0	0	1	0	0	1	0	0	0	0	0	0	0	0
K01502	0	0	0	0	0	0	0	0	0	0	0	0	0	0	0	0	0	0	0	0	0	0	0	0	0	0	0
K01507	0	1	0	0	0	0	0	2	0	0	0	0	0	0	0	0	0	0	0	0	0	0	1	0	0	0	0
K01512	0	1	1	1	0	1	2	1	0	1	1	1	1	1	1	0	1	1	1	0	1	0	0	0	1	1	1
K01515	0	2	0	1	0	1	1	0	1	1	0	0	2	1	1	0	1	0	1	1	1	0	0	0	1	1	0
K01519	0	0	0	0	0	0	0	0	0	0	0	0	0	0	0	0	0	0	0	0	0	0	0	0	0	0	0
K01520	0	1	1	1	1	0	0	1	1	1	1	1	0	1	0	0	1	1	1	0	0	1	1	0	0	1	1
K01523	0	0	0	0	0	0	1	0	0	0	0	0	0	0	1	0	0	0	0	0	0	0	0	0	0	0	0
K01524	0	0	0	2	0	0	0	0	1	0	1	0	0	0	0	1	2	1	1	0	0	0	1	0	0	0	0
K01525	0	0	0	0	0	0	0	0	0	0	0	0	0	0	0	1	0	0	0	0	0	0	0	0	0	0	0
K01533	0	0	1	0	1	0	1	0	0	1	0	1	1	0	0	0	0	1	0	1	0	1	1	0	0	0	0
K01534	0	0	1	1	0	2	0	0	2	0	0	1	1	0	1	0	1	0	1	0	0	2	0	0	0	2	0
K01537	1	0	2	1	3	0	2	0	1	0	0	1	3	0	1	0	1	2	1	1	0	0	0	0	1	0	3
K01539	0	0	0	0	0	0	1	0	0	0	0	0	0	0	0	0	0	0	0	0	0	0	0	0	0	0	0
K01547	0	0	0	0	0	0	0	0	1	0	0	0	0	0	0	0	0	0	0	0	0	0	0	0	0	0	0
K01548	0	0	0	0	0	0	0	0	1	0	0	0	0	0	0	0	0	0	0	0	0	0	0	0	0	0	0
K01551	0	1	1	0	0	0	0	0	2	0	0	1	0	0	0	0	1	0	0	0	0	0	0	0	0	0	0
K01556	0	0	0	0	0	0	0	0	0	0	0	1	0	0	0	0	0	0	0	0	0	0	0	0	0	0	0
K01560	0	0	0	0	2	0	0	0	0	0	1	0	0	0	0	0	2	0	0	0	0	0	0	0	0	0	0
K01561	0	0	0	0	0	0	0	0	0	0	0	0	0	0	0	2	0	0	0	0	0	0	0	0	0	0	0
K01563	0	0	0	0	0	0	0	0	0	0	0	0	0	0	0	0	0	0	0	0	0	0	0	0	0	0	0
K01567	0	0	0	0	0	0	0	0	0	0	0	0	0	0	0	0	0	1	0	0	0	0	0	0	0	0	0
K01571	0	0	0	0	0	0	0	0	0	1	0	0	0	0	0	0	1	1	1	0	0	0	0	0	0	0	0
K01572	0	1	0	0	0	0	0	1	0	1	0	0	1	0	0	1	3	0	1	0	1	2	0	0	1	0	0
K01573	0	0	0	0	0	0	0	1	0	0	0	0	0	0	0	1	0	0	0	0	0	1	0	0	0	0	0
K01574	0	0	1	0	0	0	0	0	0	1	0	0	0	0	0	0	0	0	0	0	0	0	0	0	0	0	0
K01575	0	0	1	0	0	0	1	1	1	0	0	0	0	0	3	0	0	0	0	0	0	0	0	0	1	0	0
K01579	0	1	0	1	1	0	0	1	1	0	0	0	0	0	0	1	1	1	0	0	1	0	1	0	0	1	0
K01580	0	0	0	0	0	0	0	0	0	0	1	0	0	0	0	0	0	0	0	0	0	0	0	0	1	1	0
K01581	0	0	0	0	0	0	0	0	0	0	0	0	0	0	0	0	0	0	0	0	0	0	0	0	0	0	0
K01582	0	0	0	0	0	0	0	0	0	0	0	0	0	0	1	0	1	0	1	0	0	0	0	0	0	0	0
K01584	0	0	0	0	0	0	0	0	0	0	0	0	0	0	1	0	0	0	0	0	0	0	0	0	0	0	0
K01585	0	0	1	1	2	0	0	2	0	0	0	0	0	0	0	0	0	0	0	0	0	1	1	0	0	0	0
K01586	0	1	1	1	1	0	1	0	0	0	0	0	0	0	1	1	2	1	1	0	1	1	2	0	1	1	1
K01588	0	0	1	1	1	0	1	1	2	1	0	1	0	1	1	1	1	0	1	0	1	1	0	0	0	1	1
K01589	0	0	0	0	0	0	0	0	1	0	0	0	0	0	0	0	0	0	0	0	0	0	0	0	0	0	0
K01591	0	1	1	1	1	1	1	1	1	1	1	0	0	0	1	1	1	0	1	1	1	1	1	1	1	1	1
K01595	0	0	0	1	0	0	0	0	1	0	0	0	0	0	0	0	0	1	0	0	0	0	1	0	0	0	1
K01596	0	0	0	0	0	0	0	2	0	0	0	1	0	0	0	0	0	0	0	0	1	4	0	0	0	2	0
K01597	0	0	0	0	0	0	0	0	0	0	0	0	1	0	0	0	0	0	0	0	0	0	1	0	0	0	0
K01599	0	0	0	1	0	0	0	0	1	0	0	0	0	0	0	1	4	1	0	0	7	0	0	0	0	4	4
K01601	0	0	1	0	0	0	1	0	0	0	0	0	0	0	1	0	0	0	0	0	0	0	0	0	1	0	1
K01607	0	0	0	0	0	0	1	0	2	0	0	0	0	0	0	1	0	0	0	0	0	0	0	0	0	0	0
K01609	0	1	1	1	0	0	1	0	1	0	0	0	0	1	1	0	1	1	0	1	0	0	0	0	0	2	1
K01610	0	1	0	0	0	1	0	0	0	0	1	0	1	1	0	1	0	0	1	1	0	0	2	2	0	0	0
K01611	0	0	0	0	0	0	0	0	1	0	0	1	0	0	0	0	1	0	0	1	1	0	0	0	1	0	0
K01613	0	2	1	1	1	0	0	1	0	1	0	0	0	1	0	1	0	0	0	0	1	0	1	0	0	1	0
K01615	0	1	0	0	0	0	0	0	0	1	0	0	0	0	0	0	2	0	0	0	0	0	0	0	0	0	0
K01619	0	0	0	1	1	2	0	1	1	1	1	0	1	1	0	0	1	0	2	0	1	1	1	1	0	1	1
K01620	0	0	0	0	1	1	0	0	0	1	0	0	1	1	0	1	1	2	2	0	1	1	1	1	1	0	0
K01621	0	1	0	0	0	0	0	0	0	0	0	0	0	0	0	0	0	0	0	0	0	0	0	0	0	0	0
K01622	0	0	1	0	0	1	1	0	0	0	0	0	0	0	1	0	0	0	0	0	0	0	0	1	0	0	0
K01623	0	0	0	0	0	0	0	0	1	0	0	0	0	0	0	0	0	0	0	0	0	1	0	0	0	0	0
K01624	0	1	0	1	0	1	0	1	0	0	1	2	1	1	0	1	1	0	4	0	1	1	1	1	0	1	0
K01625	0	0	0	0	0	0	0	1	0	0	0	0	0	0	0	1	1	0	1	0	0	2	0	1	0	1	0
K01626	0	0	0	1	0	0	0	1	1	0	0	0	0	0	0	0	0	0	1	0	0	1	0	0	0	0	0
K01627	0	0	0	1	2	0	0	0	0	1	1	0	0	0	0	1	0	0	0	2	1	0	1	0	1	1	0
K01628	0	1	1	1	0	1	1	0	1	1	0	0	1	0	1	0	0	1	2	1	1	1	0	1	0	1	0
K01630	0	0	0	0	0	0	0	0	0	0	1	2	0	0	0	0	0	0	0	0	0	1	0	0	0	0	0
K01633	0	0	0	0	0	1	0	1	0	0	1	0	0	0	0	0	0	0	0	0	1	0	1	0	0	0	0
K01638	0	0	0	0	0	0	0	0	0	0	0	0	0	0	0	1	0	0	0	0	0	0	0	0	0	0	0
K01639	0	0	0	0	0	0	0	0	0	0	0	0	0	0	0	0	0	0	0	0	0	0	0	0	0	0	0
K01640	0	1	0	0	0	0	0	0	0	0	0	0	0	0	0	0	2	0	0	0	0	0	1	0	0	0	0
K01641	0	0	2	0	0	0	1	1	0	0	0	1	1	0	1	0	0	0	0	0	0	0	0	0	0	0	0
K01643	0	0	0	0	0	2	0	0	0	0	1	0	0	0	0	1	3	0	0	0	2	0	1	1	0	0	0
K01644	0	0	0	0	0	1	0	0	0	0	2	0	0	0	0	2	3	0	0	0	1	0	1	1	0	0	0
K01646	0	0	0	0	0	0	0	0	0	0	0	0	0	0	0	1	3	0	0	0	0	0	0	0	0	0	0
K01647	0	1	0	1	0	0	0	1	0	0	0	0	0	1	0	0	0	1	1	1	1	1	1	0	1	0	1
K01648	0	0	0	0	0	0	0	0	0	0	0	0	0	0	0	0	0	0	0	0	0	0	0	0	0	0	0
K01649	0	2	1	2	2	0	1	2	2	0	0	0	0	0	1	2	1	1	1	2	2	2	0	2	0	3	0
K01652	0	2	1	3	1	0	1	1	1	0	0	3	0	0	1	1	3	0	3	1	1	1	0	1	1	2	0
K01653	0	2	1	1	1	0	1	1	1	1	0	1	0	0	1	1	1	0	1	1	1	1	0	1	1	1	0
K01654	0	0	0	0	0	0	0	0	0	0	0	0	2	0	0	0	0	0	0	0	0	0	0	0	0	0	0
K01657	0	1	1	1	0	0	1	2	1	0	0	0	0	0	0	1	0	0	0	0	1	1	0	0	0	1	1
K01658	0	0	1	1	0	0	0	0	1	0	0	0	0	1	0	0	0	0	0	1	2	1	1	0	0	0	1
K01659	0	0	0	0	0	0	0	0	0	0	0	0	0	0	0	1	0	0	0	0	0	0	0	0	0	0	0
K01661	0	0	0	0	0	0	0	0	0	0	0	0	0	0	0	0	0	0	0	0	0	0	2	0	0	0	0
K01662	0	1	0	1	1	0	0	0	1	0	1	0	0	0	0	1	1	1	0	0	1	0	1	0	1	2	0
K01663	0	0	0	0	0	0	0	0	0	0	0	0	0	0	0	0	0	0	0	0	0	0	0	0	0	0	0
K01664	0	0	0	0	0	0	0	0	0	0	0	0	0	0	0	0	0	0	0	0	0	0	0	0	0	0	0
K01665	0	0	0	1	0	0	0	0	0	0	0	0	0	1	0	1	0	0	0	2	1	0	1	0	0	1	0
K01666	0	0	0	0	0	0	0	1	0	0	1	0	0	0	0	0	0	0	0	0	0	0	0	0	0	0	0
K01667	0	0	0	0	0	1	0	0	0	1	1	0	0	0	0	0	1	0	0	0	1	0	2	1	0	0	0
K01668	0	0	0	0	0	0	0	0	0	0	0	0	0	0	0	0	1	0	0	0	0	0	0	0	0	2	0
K01669	0	0	1	1	1	0	2	1	0	0	0	0	0	0	0	0	1	0	0	1	0	1	0	0	0	0	1
K01673	0	0	0	0	1	0	1	0	1	0	1	0	0	1	2	1	0	0	1	0	0	0	1	0	0	0	0
K01676	0	0	0	0	0	0	0	0	0	0	0	0	0	0	0	1	0	1	0	0	0	0	0	0	0	0	0
K01677	0	1	1	0	0	1	1	0	0	1	1	0	0	0	1	1	1	1	2	1	1	1	0	1	0	0	1
K01678	0	1	1	0	0	1	3	0	0	1	1	0	0	0	1	1	1	0	2	1	1	1	0	0	0	0	1
K01679	0	0	0	1	0	0	0	0	0	0	0	0	0	0	0	0	0	0	0	0	0	0	1	0	0	2	0
K01681	0	1	1	0	2	1	0	2	1	0	1	0	0	1	0	2	2	0	1	1	2	1	2	1	1	2	1
K01682	0	0	0	1	0	0	0	0	0	0	0	0	0	0	0	1	0	0	0	0	0	0	0	0	0	0	0
K01684	0	0	0	0	0	0	0	0	0	0	0	0	0	0	0	0	1	0	0	0	0	0	0	0	0	0	0
K01685	0	0	0	0	0	0	0	0	0	0	0	0	0	0	0	0	2	0	0	0	0	1	0	0	0	0	0
K01686	0	0	0	0	0	0	0	0	0	0	0	0	0	0	0	0	1	0	0	0	0	1	0	0	0	0	0
K01687	0	1	1	1	1	0	1	1	1	3	0	0	0	0	1	0	1	1	1	1	1	1	0	1	1	1	0
K01689	0	1	1	1	3	1	1	1	0	0	1	0	1	1	2	1	1	0	1	0	1	1	1	1	1	1	2
K01690	0	0	0	0	0	0	0	0	0	0	0	0	0	0	0	1	0	0	0	0	0	0	0	0	0	0	0
K01692	0	1	0	0	0	0	0	0	0	0	0	0	0	0	0	0	0	0	0	0	0	0	0	0	0	0	0
K01693	0	1	1	1	1	0	1	0	1	1	0	1	0	0	0	1	1	1	1	0	0	0	0	0	0	1	1
K01695	0	1	1	1	0	0	1	1	0	0	0	0	0	1	1	0	1	0	0	0	1	1	0	0	0	1	1
K01696	0	1	1	1	0	0	1	1	2	0	0	0	0	0	1	1	2	0	1	0	1	1	1	0	0	1	2
K01698	0	1	1	1	1	0	1	0	0	0	0	0	0	0	1	1	0	0	0	1	0	0	0	0	0	1	0
K01699	0	0	0	0	0	0	0	0	0	0	0	0	0	0	0	0	1	0	1	0	0	0	0	0	0	0	0
K01703	0	1	1	1	1	0	1	1	0	1	1	1	0	0	1	2	4	0	1	1	2	1	0	1	0	1	0
K01704	0	0	1	1	1	1	1	1	0	1	2	2	0	1	1	2	4	1	1	0	2	1	0	2	0	1	0
K01706	0	0	0	0	0	0	0	0	0	0	0	0	0	0	0	0	0	0	0	0	0	0	0	0	0	0	0
K01708	0	0	0	0	0	0	0	0	0	0	0	0	0	0	0	0	0	0	0	0	0	0	0	0	0	0	0
K01709	0	0	0	0	1	0	0	1	0	0	0	0	0	0	0	0	1	0	0	0	0	0	0	0	0	0	0
K01710	1	2	0	0	3	0	0	0	1	0	2	0	2	1	0	0	3	0	1	0	1	0	1	0	0	0	0
K01711	0	0	1	0	1	0	1	0	0	0	0	0	1	0	0	0	0	0	1	0	1	0	0	0	0	1	0
K01712	0	0	0	0	0	1	0	0	0	1	1	0	1	0	0	2	1	0	1	0	1	0	0	1	0	0	0
K01714	0	2	1	1	2	0	1	1	1	0	0	3	0	1	1	1	1	0	1	0	1	4	0	0	0	1	1
K01715	0	6	0	0	0	0	0	0	0	0	0	0	0	0	0	0	5	0	0	1	0	0	1	0	2	0	0
K01716	0	1	0	0	0	0	0	0	0	0	0	0	0	0	0	0	0	0	0	0	0	0	0	0	0	0	0
K01719	0	0	0	0	0	0	1	0	0	0	0	0	0	1	1	1	0	0	0	0	0	0	2	0	0	0	0
K01720	0	0	0	0	0	0	0	0	0	0	0	0	0	0	0	0	0	0	0	0	0	0	0	1	0	0	0
K01724	0	0	0	0	0	0	0	0	0	0	0	0	0	0	1	0	0	0	0	0	0	0	0	0	0	0	0
K01733	0	1	1	1	1	2	2	1	1	1	1	2	2	2	1	0	3	2	2	1	2	3	1	2	0	1	1
K01734	0	0	0	0	0	0	0	0	0	0	0	0	0	1	0	0	1	0	1	0	2	0	1	0	0	0	0
K01735	0	1	0	2	0	0	0	2	1	0	1	1	0	0	0	0	1	0	1	0	0	1	1	0	1	2	0
K01736	0	1	2	1	1	0	1	1	1	0	0	1	0	1	1	1	1	0	1	0	1	1	1	1	0	1	0
K01737	0	1	1	1	2	0	0	1	0	0	1	0	0	1	1	1	0	0	0	2	0	0	2	0	1	1	0
K01738	0	0	0	1	1	0	0	1	3	1	0	0	1	1	0	1	1	0	1	0	0	1	1	0	0	1	0
K01740	0	0	0	0	0	0	0	1	1	0	0	0	0	1	0	2	1	0	1	0	0	1	0	0	1	1	0
K01744	0	0	0	1	2	0	0	1	1	0	0	0	0	0	0	2	0	0	0	0	1	0	1	0	0	0	0
K01745	0	0	0	0	0	1	0	0	0	2	2	0	1	0	0	2	5	0	1	0	1	0	3	1	0	0	0
K01746	0	0	0	0	0	1	0	0	0	0	0	0	0	0	0	0	1	0	1	0	0	0	0	0	0	0	0
K01749	0	1	1	2	1	0	1	0	0	0	0	0	0	0	1	1	0	0	0	1	0	0	0	0	0	1	0
K01750	0	0	0	0	0	0	0	0	1	0	0	0	0	0	0	1	3	0	0	0	0	0	0	0	0	0	0
K01751	0	0	0	0	0	0	0	0	0	0	0	0	0	0	0	0	0	0	0	0	0	0	0	0	0	0	1
K01752	0	0	0	0	1	0	0	0	2	1	0	0	0	0	0	1	2	2	2	0	0	1	0	0	0	0	0
K01753	0	0	0	0	0	0	0	0	0	0	0	0	0	0	0	0	2	0	0	0	0	0	0	0	0	0	0
K01754	0	0	1	0	0	1	1	0	1	1	0	1	0	0	0	0	3	0	1	0	0	0	1	0	0	0	1
K01755	0	1	1	1	1	0	1	1	0	0	0	2	0	1	1	1	1	0	2	1	1	1	0	1	2	1	1
K01756	0	2	1	1	2	1	0	1	1	1	1	1	0	1	2	1	1	1	1	1	1	1	2	1	0	2	0
K01758	0	0	0	0	0	0	0	0	0	0	0	0	0	0	0	0	0	0	1	0	0	0	0	0	0	0	0
K01759	0	0	0	1	0	0	0	0	1	0	0	1	1	0	0	0	1	0	0	0	0	3	0	0	0	0	0
K01760	0	0	0	0	0	0	0	0	0	0	0	0	0	0	0	0	0	0	0	0	0	0	0	0	0	0	0
K01761	0	0	0	0	0	0	0	0	1	0	0	1	0	0	0	0	1	0	3	0	0	0	2	0	0	0	0
K01768	0	0	0	0	2	0	0	1	0	0	2	0	0	0	0	1	0	0	0	0	2	0	0	0	1	0	0
K01770	0	1	0	0	0	1	0	0	0	0	1	0	0	1	0	0	1	0	1	0	1	1	1	1	0	0	0
K01772	0	0	0	1	0	0	0	0	0	0	0	0	0	1	0	1	0	1	0	0	0	0	2	0	0	0	0
K01775	1	1	0	1	2	1	0	1	0	0	1	1	1	2	0	0	2	0	2	1	1	0	1	0	0	2	0
K01776	0	1	0	1	1	0	0	1	1	0	1	0	1	1	0	0	2	0	1	0	1	0	0	0	0	1	0
K01777	0	0	0	0	0	0	0	0	0	0	0	0	0	0	0	0	2	0	0	0	0	0	0	0	0	0	0
K01778	0	1	1	1	1	0	1	1	0	0	0	0	0	0	1	1	1	1	1	0	1	0	1	0	1	2	1
K01779	0	0	0	1	0	1	0	0	0	1	0	2	0	0	0	1	1	0	1	0	0	0	2	0	0	0	0
K01782	0	0	0	0	0	0	0	0	0	0	0	0	0	0	0	0	0	0	0	0	0	0	0	0	0	0	0
K01783	0	1	0	1	1	1	0	0	1	1	1	0	1	0	0	1	1	1	1	0	1	3	1	1	1	2	1
K01784	0	0	1	0	0	1	4	0	0	0	3	2	2	0	3	1	6	1	1	2	1	1	1	1	2	4	0
K01785	0	0	0	0	0	0	0	1	0	0	0	1	0	0	0	0	0	0	1	0	1	1	1	0	0	0	0
K01786	0	0	0	0	0	0	0	0	0	0	0	0	0	0	0	0	0	0	2	0	0	1	0	0	0	0	0
K01787	0	0	0	0	0	0	0	0	0	0	0	0	0	0	0	0	0	0	0	0	0	0	0	0	0	0	0
K01788	0	0	0	0	0	0	0	0	0	0	0	0	0	0	0	0	0	0	0	0	0	0	0	0	0	0	0
K01790	1	1	0	0	1	0	0	2	1	0	0	0	1	1	0	0	2	0	0	1	1	0	1	0	0	0	0
K01791	0	3	0	0	0	1	0	0	0	1	1	0	0	0	1	0	2	1	1	1	2	0	0	1	0	2	1
K01792	0	0	0	0	0	0	0	0	0	0	0	0	0	0	0	0	0	0	0	0	0	0	0	0	0	0	0
K01799	0	0	0	0	0	0	0	0	0	0	0	0	0	0	0	0	0	0	0	0	0	0	0	0	0	0	0
K01802	0	0	1	3	1	0	2	0	0	0	0	1	0	0	1	1	0	0	0	0	0	1	0	0	1	0	0
K01803	2	1	1	0	0	0	1	1	1	1	1	1	1	1	1	1	1	0	1	0	1	1	1	1	0	1	0
K01804	0	0	0	0	0	0	0	0	0	0	0	0	0	1	0	0	0	0	0	0	0	1	0	0	0	0	0
K01805	0	0	0	0	0	0	0	0	0	0	0	1	0	0	0	0	0	0	1	0	0	1	0	0	0	0	0
K01807	0	0	1	0	0	0	1	0	0	0	0	0	0	0	1	0	0	0	0	0	0	0	0	0	0	0	0
K01808	0	1	0	1	1	1	0	0	0	0	1	0	1	1	0	1	1	0	2	0	1	2	2	1	1	1	0
K01809	0	0	0	0	0	0	0	1	0	0	0	0	0	1	0	0	1	0	1	0	1	1	1	0	1	2	0
K01810	0	0	0	1	2	0	0	1	0	1	1	0	1	1	0	2	1	0	2	1	1	1	1	0	1	1	0
K01811	0	0	0	0	0	0	0	0	0	0	0	0	0	0	0	0	0	0	0	0	0	1	0	0	0	0	0
K01812	0	0	0	0	0	0	0	0	0	0	0	0	0	0	0	0	0	0	0	0	0	1	0	0	0	1	0
K01813	0	0	0	0	0	0	0	0	0	0	0	0	0	0	0	0	0	0	0	0	0	1	0	0	0	1	0
K01814	0	1	2	1	0	0	2	1	1	1	0	1	0	0	1	1	2	0	1	1	1	1	0	0	0	2	0
K01815	0	0	0	0	0	0	0	0	0	0	0	0	0	0	0	0	0	0	0	0	0	1	0	0	0	0	0
K01816	0	1	0	0	0	0	0	0	0	0	0	0	0	0	0	0	0	0	0	0	0	1	0	0	0	0	0
K01817	0	1	1	1	1	0	1	1	1	0	0	0	0	1	2	1	1	0	0	0	1	1	0	0	0	1	1
K01818	0	0	0	0	0	1	0	0	0	0	0	0	0	0	0	0	0	0	0	0	0	1	0	0	0	0	0
K01820	0	0	0	0	0	0	0	0	0	0	0	0	0	0	0	0	0	0	0	0	0	0	0	0	0	0	0
K01821	0	0	0	1	0	0	0	0	0	1	1	0	0	0	1	1	0	0	0	0	0	0	0	0	0	0	0
K01823	0	0	1	0	0	0	1	1	0	0	0	1	1	0	1	0	1	0	0	0	1	0	1	0	0	0	0
K01826	0	0	0	1	0	0	0	0	0	0	0	0	0	0	0	0	0	0	0	0	0	0	0	0	0	0	0
K01829	0	0	0	0	0	0	0	0	0	0	0	0	0	0	0	0	0	0	0	0	0	0	0	0	0	0	0
K01834	0	0	1	0	1	0	0	0	0	0	1	0	0	1	0	0	0	0	1	0	0	0	0	0	0	0	0
K01835	0	1	0	1	2	0	0	0	1	0	0	0	1	1	0	0	1	0	2	1	0	1	1	0	1	0	0
K01838	0	0	0	0	0	0	0	0	0	0	1	0	0	0	0	0	0	0	1	0	0	0	0	0	0	1	0
K01839	0	0	0	1	0	0	0	0	0	0	1	0	0	0	0	0	1	1	1	0	0	0	0	0	0	0	0
K01840	0	0	0	0	0	0	0	3	0	0	1	0	0	1	0	0	0	0	0	0	1	1	2	0	0	2	0
K01841	0	0	0	1	0	0	0	0	0	0	0	0	0	0	0	0	0	0	0	0	0	0	0	0	0	0	0
K01843	0	1	2	2	2	0	1	1	1	1	0	0	1	0	4	1	2	0	0	1	2	3	0	0	2	1	0
K01844	0	0	0	0	0	0	0	0	0	0	0	0	0	0	0	0	1	0	0	0	0	0	0	0	0	0	0
K01845	0	1	1	1	1	0	1	0	0	0	0	1	0	0	1	0	0	0	0	1	0	0	0	0	1	1	0
K01846	0	0	0	0	0	0	0	0	0	0	0	0	0	0	0	0	1	0	0	0	0	0	0	0	0	0	0
K01847	0	1	0	0	0	0	0	0	0	0	0	0	0	0	0	0	0	0	0	0	0	0	3	0	0	0	0
K01848	0	12	0	0	0	0	0	0	0	1	1	0	1	0	0	0	2	0	1	1	1	0	0	0	2	0	0
K01849	0	10	0	0	0	0	0	0	0	2	0	0	1	0	0	0	2	0	1	1	1	0	0	0	1	0	0
K01850	0	0	0	0	0	0	0	0	0	0	0	0	0	0	0	0	0	0	0	0	0	0	0	0	0	0	0
K01854	0	0	0	0	1	0	0	0	0	0	0	1	0	0	0	1	0	0	0	0	0	0	0	0	0	0	0
K01856	0	0	0	0	0	0	0	0	0	0	0	1	0	0	0	0	1	0	0	0	0	0	0	0	0	1	0
K01858	0	0	1	0	0	1	0	0	0	0	1	2	1	0	1	0	0	0	0	1	0	0	1	1	1	1	1
K01866	0	0	2	1	0	1	1	0	1	2	1	1	1	0	1	1	1	0	1	0	1	2	1	2	0	1	0
K01867	0	2	1	1	2	2	1	1	1	1	1	2	2	1	1	1	1	0	1	0	1	2	1	1	1	1	0
K01868	1	1	1	1	3	1	1	0	0	1	1	1	1	1	1	1	1	2	1	1	1	1	1	1	0	1	1
K01869	1	1	1	1	2	1	1	2	1	0	1	1	1	1	2	0	1	0	1	1	1	1	1	1	1	1	0
K01870	0	1	1	1	0	1	2	1	1	2	1	0	1	1	2	1	1	0	1	0	1	1	2	1	0	1	1
K01872	1	2	1	1	1	1	2	1	0	1	1	1	1	1	1	1	2	0	2	1	1	2	2	1	1	1	0
K01873	1	2	1	1	1	1	1	1	3	1	1	1	1	1	1	1	1	2	1	0	1	1	1	1	2	1	1
K01874	0	1	1	0	2	1	1	1	2	0	1	1	1	1	1	1	1	1	1	1	1	1	2	1	2	3	1
K01875	1	1	0	1	1	1	1	1	1	1	1	2	1	2	1	1	1	1	1	1	1	1	1	1	1	1	1
K01876	0	1	1	1	2	1	1	2	1	1	1	1	1	0	1	1	1	1	1	1	1	1	1	1	1	1	1
K01878	0	1	0	1	1	1	0	0	0	0	1	0	0	0	0	1	0	0	0	1	0	0	0	1	1	0	0
K01879	0	1	0	1	2	2	0	0	0	0	1	0	0	0	0	0	0	1	0	1	0	0	0	1	1	0	0
K01880	1	0	1	0	0	1	1	1	1	0	0	1	0	0	1	0	1	0	1	0	1	1	1	1	0	1	1
K01881	1	1	1	1	0	0	1	1	1	1	1	1	1	1	1	1	2	2	1	1	1	2	0	1	0	1	2
K01883	0	2	0	1	3	0	0	0	1	0	1	1	1	1	0	1	1	1	1	1	1	1	1	1	1	1	0
K01884	0	0	0	0	0	1	0	0	0	0	0	0	0	0	0	0	0	0	0	0	0	0	0	1	0	0	0
K01885	0	1	1	1	3	1	1	0	0	0	0	0	1	1	1	1	0	1	1	0	0	1	1	1	1	2	1
K01886	0	0	0	1	1	1	0	1	2	0	1	0	1	0	0	1	1	1	1	0	1	1	1	1	1	1	0
K01887	1	1	1	1	1	1	1	1	0	1	1	0	1	1	2	1	1	1	1	1	1	1	1	1	0	1	0
K01889	1	1	1	1	2	1	2	1	1	0	1	1	1	1	1	1	1	1	1	1	1	1	1	1	1	1	1
K01890	1	1	1	1	1	1	1	2	1	1	1	0	1	0	0	1	1	2	1	1	1	2	2	1	1	1	1
K01892	1	1	1	1	1	1	2	1	1	2	1	1	1	0	2	0	1	1	0	2	1	1	1	1	0	1	1
K01893	0	0	0	1	1	1	0	0	1	1	1	1	0	2	0	0	1	0	2	1	1	1	2	2	1	1	0
K01894	0	0	0	1	0	0	0	0	0	0	0	0	0	0	0	0	0	0	0	0	0	0	0	0	0	0	0
K01895	0	1	7	1	3	2	6	0	0	0	2	0	0	2	4	1	1	3	0	1	0	0	0	2	1	0	0
K01897	0	4	0	1	1	2	2	1	0	1	2	1	0	4	1	2	0	0	0	1	5	6	7	1	4	0	0
K01902	0	0	0	1	0	0	1	0	0	0	1	1	1	0	1	1	1	0	0	1	1	0	0	0	0	0	1
K01903	0	0	0	1	0	0	1	0	0	0	1	1	1	0	1	1	1	0	0	1	1	0	0	0	0	0	1
K01905	0	1	0	0	0	0	0	0	0	0	0	0	0	0	0	0	0	0	0	0	0	0	0	0	1	0	0
K01906	0	0	0	1	0	0	0	0	0	0	0	0	0	0	0	0	0	0	0	0	0	0	0	0	0	0	0
K01907	0	0	0	0	0	0	0	0	0	0	0	0	0	0	0	0	0	0	0	0	0	0	0	0	0	0	0
K01908	0	1	0	0	0	0	0	0	0	0	0	0	0	0	0	1	0	0	0	0	0	0	0	0	0	0	0
K01909	0	0	0	0	0	0	0	0	0	0	0	0	0	0	0	0	0	0	0	0	0	0	0	0	0	1	0
K01910	0	0	0	0	0	0	0	0	0	0	0	0	0	0	0	1	2	0	0	0	0	0	0	0	0	0	0
K01912	0	7	3	2	5	0	2	1	3	0	1	0	0	1	2	2	0	2	1	4	2	0	1	0	3	0	3
K01914	0	0	0	0	0	0	0	0	0	0	1	0	0	0	0	0	1	0	1	0	1	1	1	0	1	0	0
K01915	0	2	3	1	2	2	1	1	3	1	2	0	2	1	1	1	2	2	1	1	3	4	2	3	1	1	1
K01916	0	0	1	1	0	1	0	0	0	1	1	1	0	0	0	0	0	0	0	0	0	1	0	0	0	1	0
K01918	0	1	0	1	1	0	0	0	1	1	0	0	0	0	0	1	1	0	0	0	1	0	1	0	1	3	0
K01919	0	0	0	1	0	0	0	0	1	0	1	0	0	0	0	0	0	0	0	0	0	0	0	0	0	0	0
K01920	0	0	0	0	0	0	0	0	0	0	0	0	0	0	0	0	0	1	0	0	0	0	0	0	0	0	0
K01921	0	2	2	2	3	0	0	1	2	0	1	0	2	0	1	1	2	2	1	2	2	1	2	1	1	1	0
K01923	0	1	1	1	0	0	1	1	1	2	1	1	0	1	1	1	1	0	1	0	1	1	1	0	1	1	0
K01924	0	1	0	1	1	3	0	1	0	1	1	0	1	1	0	1	1	1	1	1	1	1	1	1	1	1	0
K01925	0	1	0	1	1	1	0	1	2	1	1	0	1	1	0	1	1	1	1	0	1	1	3	1	0	1	0
K01926	0	0	0	0	0	0	0	1	0	0	0	0	1	0	0	0	1	2	1	1	2	1	1	0	0	1	0
K01928	2	1	0	1	1	1	0	2	1	1	1	0	1	1	0	1	1	1	1	0	2	1	1	1	0	1	0
K01929	0	1	0	3	1	1	0	1	1	1	1	0	1	2	0	1	1	1	1	0	0	1	1	1	1	1	0
K01933	0	1	1	1	1	0	1	1	2	1	1	0	0	0	1	1	1	2	1	0	1	1	1	0	1	1	2
K01934	0	0	0	1	0	0	1	1	1	0	0	0	0	0	1	0	1	1	1	0	0	1	0	0	0	0	0
K01935	0	0	0	1	1	0	0	0	0	0	0	0	0	0	0	1	0	0	0	0	0	0	0	0	0	1	0
K01937	1	1	1	1	1	1	1	1	1	1	1	0	1	1	1	2	1	0	1	1	1	2	1	1	0	1	0
K01938	0	0	0	0	1	0	0	0	1	1	0	1	0	0	0	0	4	1	1	1	1	0	0	1	1	0	0
K01939	0	1	1	2	1	1	1	1	0	0	1	1	0	2	1	1	1	1	1	0	1	1	1	1	1	1	1
K01940	0	1	1	1	1	0	1	1	0	1	0	2	0	1	1	1	1	0	1	0	1	1	0	1	1	1	2
K01941	0	0	0	0	0	0	0	0	0	0	0	0	0	0	0	0	0	0	0	0	0	0	0	0	0	0	0
K01945	0	1	1	1	1	0	0	1	1	1	1	1	0	0	2	1	1	0	1	0	1	2	2	0	1	1	1
K01950	0	1	0	1	0	1	0	1	1	0	0	0	1	0	0	0	1	0	1	0	1	1	1	1	0	1	0
K01951	0	1	3	1	2	0	3	2	1	0	1	0	1	0	3	1	2	1	1	2	2	1	2	1	1	2	1
K01952	0	2	2	2	1	0	4	2	1	4	3	1	0	1	3	2	1	3	1	4	3	2	1	0	1	2	2
K01953	0	0	1	1	2	0	1	0	3	1	0	0	0	1	2	0	0	0	0	1	1	1	1	0	3	3	1
K01955	0	2	2	2	2	0	1	1	1	1	0	0	0	0	1	2	2	1	2	1	1	2	2	0	4	4	1
K01956	0	1	1	1	2	0	1	1	0	1	0	1	0	0	1	1	1	0	2	0	0	1	0	0	2	1	0
K01958	0	2	0	1	1	0	0	0	2	0	0	0	0	0	0	0	1	0	1	1	0	0	0	0	0	0	0
K01959	0	0	1	0	0	0	1	0	0	0	0	0	0	0	1	0	0	0	0	0	0	0	0	0	0	0	0
K01960	0	0	1	0	0	0	1	1	0	0	0	0	0	0	1	1	0	0	0	0	0	1	0	0	0	0	0
K01961	0	0	0	2	0	1	0	1	1	0	0	0	1	0	0	1	0	2	1	0	1	1	0	1	0	2	2
K01962	0	0	0	1	0	1	0	1	0	0	0	0	0	0	0	1	0	1	0	0	1	0	0	1	0	1	0
K01963	0	0	0	1	2	1	0	1	1	0	0	0	0	0	0	1	0	0	1	0	1	1	0	1	0	1	0
K01965	0	0	0	0	0	0	0	0	0	0	0	0	0	0	0	0	0	0	0	0	0	0	0	0	0	0	0
K01966	0	0	0	0	0	0	0	0	0	0	0	0	1	0	0	0	0	0	0	0	1	0	1	0	0	0	0
K01968	0	0	0	0	0	0	0	0	0	0	0	0	0	0	0	0	0	0	0	0	0	0	0	0	0	0	0
K01969	0	2	0	0	0	0	0	0	0	0	0	0	0	0	0	0	0	0	0	0	0	0	0	0	0	0	0
K01971	0	0	0	0	0	0	3	0	0	0	0	0	0	0	0	0	0	1	0	0	0	0	0	0	0	0	1
K01972	1	1	0	1	0	1	0	3	1	1	1	0	1	1	0	1	1	1	1	1	1	1	2	1	1	2	0
K01974	0	0	1	0	0	0	1	0	0	0	0	0	0	0	2	0	0	0	0	0	0	0	0	0	0	0	0
K01975	0	1	1	1	0	1	1	0	0	0	1	0	1	0	1	0	1	1	1	1	1	1	1	1	0	1	0
K01989	0	0	0	0	0	1	0	0	2	0	0	0	0	0	0	1	1	0	1	1	0	2	0	1	1	0	0
K01990	0	3	5	3	3	5	8	2	20	2	1	3	4	2	7	2	7	3	9	3	5	4	7	5	1	4	7
K01991	0	1	0	1	0	0	0	3	0	0	0	0	0	0	0	0	0	0	0	1	2	0	1	0	0	2	0
K01992	0	2	4	3	4	3	6	2	20	2	3	2	3	2	4	1	5	4	6	4	3	5	8	5	0	1	4
K01993	0	1	0	1	2	0	0	1	0	0	1	0	0	0	0	0	2	0	0	1	0	0	1	0	0	0	0
K01995	0	3	0	0	1	1	1	0	2	2	0	1	1	0	0	2	2	0	3	1	0	1	0	1	2	0	0
K01996	0	2	0	0	5	0	1	0	2	2	0	1	1	0	0	1	2	2	3	1	0	1	0	0	5	0	0
K01997	0	2	0	0	4	0	1	0	2	2	0	0	1	0	0	2	2	2	3	1	0	1	0	1	4	0	0
K01998	0	2	0	0	3	0	1	0	3	2	0	0	1	0	0	2	2	1	3	1	0	1	0	1	4	0	0
K01999	0	4	0	0	3	0	2	0	4	3	2	0	1	0	0	4	3	1	4	1	0	1	0	0	7	0	0
K02000	0	2	1	0	1	0	1	0	0	1	0	0	0	0	1	1	0	1	0	0	0	0	0	0	0	0	2
K02001	0	2	1	0	1	0	1	0	0	1	0	0	0	0	0	1	0	0	0	1	0	0	0	0	0	0	1
K02002	0	2	1	0	1	0	1	0	0	2	0	0	0	0	0	1	0	0	0	0	0	0	0	0	0	0	1
K02003	1	1	1	3	1	4	2	1	8	0	4	4	2	1	2	2	4	0	6	1	5	2	3	3	0	1	0
K02004	1	1	1	5	1	4	2	1	10	0	27	2	2	3	2	1	3	1	4	2	8	2	5	2	0	1	0
K02005	1	1	0	2	0	0	0	1	1	0	3	0	1	0	0	0	4	0	3	0	2	0	2	0	0	0	0
K02006	0	1	1	0	1	0	2	0	2	0	0	0	0	0	2	0	0	2	0	0	0	0	0	0	0	0	0
K02007	0	1	1	0	1	0	2	0	2	1	0	0	0	0	2	0	0	1	0	0	0	0	0	0	0	0	0
K02008	0	1	1	0	1	0	2	0	3	0	0	0	0	0	2	0	0	1	0	0	0	0	0	0	0	0	0
K02009	0	2	2	0	1	0	2	0	1	2	0	0	0	0	2	1	0	0	0	0	0	0	0	0	0	0	0
K02010	0	0	0	0	0	0	0	0	1	0	0	1	0	0	0	1	1	0	1	0	0	2	0	1	1	0	0
K02011	0	0	0	0	0	1	0	0	1	0	0	1	0	0	0	1	2	0	1	0	0	2	0	1	2	0	0
K02012	0	0	0	0	0	1	0	0	1	0	0	1	0	0	0	1	2	0	1	0	0	2	0	1	0	0	0
K02013	0	1	7	2	4	2	6	2	7	1	1	1	2	0	4	1	4	3	4	3	0	3	1	2	0	2	1
K02014	0	0	0	2	5	0	0	0	1	0	0	0	0	1	0	6	0	0	0	1	5	0	6	0	0	0	0
K02015	0	1	6	2	4	2	5	2	6	1	1	1	2	0	4	1	4	2	4	1	0	2	1	2	0	2	1
K02016	0	1	20	4	3	1	5	2	7	0	1	0	2	0	3	1	5	2	4	1	0	2	1	2	0	2	1
K02017	0	2	1	3	1	0	2	1	1	0	0	0	0	0	0	1	1	0	0	0	0	0	0	0	0	0	0
K02018	0	2	1	5	2	0	3	1	1	0	0	0	0	0	2	1	2	0	0	0	0	1	0	0	1	0	0
K02019	0	0	0	1	1	0	0	0	0	0	0	0	0	0	0	1	0	0	0	2	0	2	0	0	0	0	1
K02020	0	2	1	4	2	0	3	2	0	0	0	0	0	0	2	1	2	0	0	0	0	1	0	0	2	1	0
K02021	0	0	0	0	0	0	0	0	0	0	0	0	0	0	0	0	0	0	0	1	0	0	0	0	0	0	0
K02022	0	0	0	0	0	0	0	0	0	0	0	0	0	0	0	0	0	0	0	0	0	0	0	0	0	0	0
K02025	0	1	0	0	0	5	0	0	0	0	1	0	2	0	0	0	0	0	4	0	2	12	0	2	1	0	0
K02026	0	1	0	0	0	5	0	0	0	0	0	0	0	0	0	0	0	0	4	0	2	9	0	2	1	0	0
K02027	0	1	0	0	0	7	0	0	1	0	1	0	2	0	0	0	0	0	5	0	4	9	0	2	0	0	0
K02028	0	4	0	0	4	1	1	0	4	0	0	0	1	0	0	2	1	0	3	0	0	3	0	1	3	0	0
K02029	0	4	0	0	7	4	2	0	1	0	0	0	2	0	0	2	1	1	3	0	0	3	0	4	5	0	0
K02030	0	3	4	0	7	2	3	0	4	0	2	0	1	0	0	7	3	2	7	0	1	4	0	2	1	0	0
K02031	0	1	0	0	2	1	1	0	0	0	0	1	0	0	0	1	2	0	0	2	0	0	0	0	1	1	0
K02032	0	0	1	1	1	1	0	0	1	0	0	0	1	0	0	0	3	0	0	1	0	1	1	1	2	0	0
K02033	0	1	1	2	3	4	2	0	3	0	0	1	2	0	0	2	6	0	2	2	1	1	2	8	3	2	1
K02034	0	1	1	1	2	5	1	0	2	0	0	2	1	0	0	1	5	1	2	3	1	1	1	9	3	3	0
K02035	0	1	3	1	1	4	1	0	1	1	0	1	3	0	0	3	8	1	4	2	1	2	1	8	1	1	1
K02036	0	2	1	2	2	1	1	1	1	0	1	1	1	0	1	1	1	1	1	1	1	1	0	1	2	0	2
K02037	0	2	1	3	2	0	0	1	1	0	1	0	1	0	0	1	1	0	1	3	1	1	0	1	1	0	0
K02038	0	2	2	2	2	1	1	2	1	0	1	0	1	0	1	1	1	1	1	2	1	1	0	1	1	0	2
K02039	0	1	1	1	1	0	1	1	1	1	1	1	1	0	1	1	1	1	1	1	1	2	0	0	1	0	1
K02040	0	2	4	2	2	0	1	3	0	0	1	0	1	0	1	1	1	2	1	3	1	1	0	1	1	0	1
K02041	0	1	0	0	0	1	0	0	0	0	1	0	0	0	0	0	0	0	0	1	0	0	0	1	0	0	0
K02042	0	1	0	0	0	2	0	0	0	0	0	0	0	0	0	0	0	0	0	1	0	0	0	1	0	0	0
K02043	0	0	0	0	0	0	0	0	0	0	0	0	0	0	0	0	0	0	0	0	0	0	0	0	0	0	0
K02044	0	1	0	0	1	0	0	0	0	0	1	0	1	0	0	1	0	0	0	1	0	0	0	0	0	0	0
K02045	0	0	0	0	0	0	0	0	0	0	0	0	0	0	0	0	0	0	0	0	0	0	0	0	0	0	0
K02046	0	0	0	0	0	0	0	0	0	0	0	0	0	0	0	0	0	0	0	0	0	0	0	0	0	0	0
K02047	0	0	0	0	0	0	0	0	0	0	0	0	0	0	0	0	0	0	0	0	0	0	0	0	0	0	0
K02048	0	0	0	0	0	0	0	0	0	0	0	0	0	0	0	0	0	0	0	0	0	0	0	0	0	0	0
K02049	0	1	1	0	2	1	1	0	1	0	0	0	1	0	1	3	2	1	3	0	0	1	0	1	0	0	1
K02050	0	1	1	0	3	1	1	0	2	0	0	0	1	0	1	3	1	1	3	0	0	1	0	1	1	0	0
K02051	0	1	1	0	2	1	1	0	2	0	2	0	1	0	1	3	1	1	3	0	0	1	1	1	2	0	0
K02052	0	0	0	0	1	0	0	0	1	0	0	0	0	0	0	0	1	0	0	0	0	0	0	0	0	0	0
K02053	0	0	0	0	0	0	0	0	1	2	0	0	0	0	0	0	1	0	0	0	0	0	0	0	0	0	0
K02054	0	0	0	0	1	0	0	0	1	0	0	0	0	0	0	0	1	0	0	0	0	0	0	0	0	0	0
K02055	0	0	0	0	1	0	0	0	1	1	0	0	0	0	0	0	1	0	0	0	0	0	0	0	0	0	0
K02056	0	0	0	0	1	4	0	0	1	1	0	1	2	0	0	0	3	2	2	0	0	11	0	3	0	0	0
K02057	0	0	0	0	3	8	0	0	2	0	0	3	4	0	0	0	6	3	4	0	0	19	0	6	0	0	0
K02058	0	0	0	0	0	0	0	0	0	0	0	1	0	0	0	0	0	0	0	0	0	1	0	1	0	0	0
K02062	0	0	0	0	0	1	0	0	0	0	0	0	0	0	0	0	0	0	0	0	0	0	0	0	0	0	0
K02063	0	0	0	0	0	1	0	0	0	0	0	0	1	0	0	0	0	0	0	0	0	1	0	1	0	0	0
K02064	0	0	0	0	0	1	0	0	0	0	0	0	1	0	0	0	0	0	0	0	0	2	0	1	0	0	1
K02065	0	1	0	3	2	0	0	1	0	1	2	0	0	2	0	1	0	0	0	1	0	0	1	0	0	3	0
K02066	0	1	0	2	2	0	0	1	0	1	3	0	0	2	0	1	0	0	0	1	0	0	1	0	0	2	0
K02067	0	1	0	2	2	0	0	2	0	1	2	0	0	1	0	1	0	0	0	0	0	0	1	0	1	1	0
K02068	0	0	0	1	1	0	0	0	1	1	0	0	0	0	0	0	0	1	0	0	0	0	0	0	0	0	0
K02069	0	0	0	1	1	0	0	1	1	1	0	0	0	0	0	1	0	1	0	1	0	0	0	0	0	0	0
K02071	0	0	0	0	0	0	0	0	2	1	0	0	0	0	0	3	0	0	1	0	0	1	0	0	0	0	0
K02072	0	0	0	0	0	0	0	0	2	1	0	0	0	0	0	2	0	0	1	0	0	1	0	0	0	0	0
K02073	0	0	0	0	0	0	0	0	2	2	0	0	0	0	0	2	0	0	1	0	0	1	0	0	0	0	0
K02074	0	0	0	0	0	0	0	0	0	0	0	0	0	0	0	0	0	0	0	0	0	0	0	0	0	0	0
K02075	0	0	0	0	0	0	0	0	0	0	0	0	0	0	0	0	0	0	0	0	0	0	0	0	0	0	0
K02076	0	0	0	0	0	0	0	0	0	0	1	0	0	0	0	0	0	0	0	0	0	0	0	0	0	0	0
K02077	0	0	0	0	0	0	0	0	0	0	0	0	0	0	0	0	0	0	0	0	0	0	0	0	0	0	0
K02078	0	2	0	1	1	1	0	0	0	1	1	0	1	1	0	1	2	1	2	1	2	1	3	1	1	1	0
K02081	0	0	0	0	0	0	0	0	0	0	0	0	0	0	0	0	0	0	0	0	0	0	0	0	0	0	0
K02083	0	0	0	0	0	0	0	0	0	0	0	0	0	0	0	0	0	0	2	0	0	0	0	0	0	0	0
K02103	0	0	0	0	0	0	0	0	0	0	0	0	0	0	0	0	0	0	0	0	0	0	0	0	0	0	0
K02106	0	1	0	0	0	0	0	0	0	0	0	0	0	0	0	0	3	0	0	0	0	0	0	0	0	0	0
K02107	0	0	1	0	0	0	1	0	0	0	0	0	0	1	1	0	0	0	0	0	0	0	0	0	0	0	0
K02108	0	1	1	2	2	1	0	0	0	0	1	0	1	0	0	1	1	1	1	3	0	0	3	1	0	1	0
K02109	0	2	1	3	1	1	0	0	0	0	1	0	0	0	0	0	1	0	1	4	0	0	2	1	0	1	0
K02110	0	2	1	2	1	1	0	0	0	0	1	0	1	0	0	0	1	1	1	2	0	0	2	1	0	1	0
K02111	0	1	1	2	1	1	0	0	0	0	1	0	1	1	0	1	1	0	1	1	0	0	2	1	0	1	0
K02112	0	1	1	4	1	2	0	0	0	0	1	0	1	0	0	1	1	0	1	1	0	0	2	1	0	1	0
K02113	0	1	0	1	0	1	0	0	0	0	1	0	0	0	0	1	1	0	1	1	0	0	2	1	0	1	0
K02114	0	1	1	2	1	1	0	0	0	0	1	0	0	0	0	1	1	0	1	1	0	0	1	1	0	1	0
K02115	0	1	1	2	0	1	0	0	0	0	1	0	1	1	0	1	1	0	1	1	0	0	1	1	0	2	0
K02116	0	1	1	2	2	0	0	0	0	0	0	0	0	0	0	0	0	0	0	2	0	0	0	0	0	0	0
K02117	0	1	2	1	0	0	3	1	1	2	0	0	0	0	1	0	0	2	1	0	1	4	0	0	1	1	2
K02118	0	1	2	1	0	0	3	1	1	2	0	0	0	0	0	0	0	3	1	0	1	2	0	0	1	1	2
K02119	0	0	2	0	0	0	3	0	1	2	0	0	0	0	1	0	0	2	1	0	0	1	0	0	0	0	2
K02120	0	1	2	1	0	0	3	0	1	2	0	0	0	1	0	0	0	2	1	0	1	2	0	0	1	1	1
K02121	0	1	2	1	0	0	2	0	0	1	0	0	0	0	1	0	0	0	0	0	1	2	0	0	0	0	2
K02122	0	0	2	0	0	0	2	0	1	1	0	0	0	0	1	0	0	1	1	0	0	1	0	0	0	0	0
K02123	0	1	2	1	0	0	4	0	2	3	0	0	0	2	1	0	0	1	1	0	1	2	0	0	0	1	2
K02124	0	1	2	1	0	0	3	1	1	2	0	0	0	0	1	0	0	1	1	0	1	3	0	0	0	1	2
K02160	0	0	0	1	0	0	0	1	0	0	0	0	0	0	0	1	0	0	1	0	0	1	0	0	0	1	0
K02164	0	0	0	0	0	0	0	0	0	0	0	0	0	0	0	0	0	0	0	0	0	0	0	0	0	0	0
K02168	0	0	0	0	0	0	0	0	2	0	0	0	0	0	0	1	0	0	0	0	0	0	0	0	0	0	0
K02169	0	0	0	1	1	0	0	0	0	0	0	0	0	0	0	0	0	0	0	0	0	0	0	0	0	0	0
K02170	0	0	0	1	0	0	0	0	0	0	0	0	0	0	0	0	0	0	0	0	0	0	0	0	0	0	0
K02171	0	0	0	0	0	0	0	0	0	0	0	0	0	0	0	0	0	0	0	0	0	0	0	0	0	0	0
K02188	0	1	1	0	1	0	1	0	1	0	0	0	0	0	1	0	1	0	1	0	0	0	0	0	0	0	0
K02189	0	1	1	0	0	0	2	0	2	0	0	0	0	0	1	0	1	0	1	1	0	0	0	0	0	0	0
K02190	0	1	2	0	1	0	1	0	1	0	0	0	0	0	0	0	1	0	1	1	0	0	0	0	0	0	0
K02191	0	0	1	0	0	0	2	0	2	0	0	0	0	0	1	0	1	0	1	0	0	0	0	0	0	0	0
K02193	0	0	0	0	0	0	0	0	0	0	0	0	1	0	0	0	0	1	0	0	0	0	0	0	0	0	0
K02194	0	0	0	0	0	0	0	0	0	0	0	0	1	0	0	0	0	1	0	0	0	0	0	0	0	0	0
K02195	0	0	0	0	0	0	0	0	0	0	0	1	1	0	0	0	0	0	0	0	0	0	0	0	0	0	0
K02197	0	0	0	0	1	0	0	0	1	0	0	0	1	0	0	0	0	0	0	0	0	0	0	0	0	0	0
K02198	0	0	0	0	0	0	0	0	1	0	0	1	1	0	0	0	0	1	0	0	0	0	0	0	0	0	0
K02199	0	0	0	0	0	0	0	0	0	0	0	0	0	0	0	0	0	0	0	0	0	0	0	0	0	0	0
K02200	0	0	0	0	0	0	0	0	0	0	0	0	0	0	0	0	0	0	0	0	0	0	0	0	0	0	0
K02201	0	0	1	0	0	0	1	0	0	0	0	0	0	0	1	0	0	0	0	0	0	0	0	0	0	0	0
K02203	0	0	0	0	0	0	0	0	0	0	0	0	0	0	0	0	0	0	0	0	0	0	0	0	0	0	0
K02204	0	1	0	1	0	0	0	0	0	0	0	0	0	0	0	0	0	0	0	0	0	0	0	0	0	1	0
K02217	0	1	1	0	0	1	1	0	0	0	1	1	0	0	0	0	1	0	1	1	0	1	1	1	0	1	0
K02221	0	1	0	1	1	0	0	0	0	0	1	0	1	0	0	0	1	0	0	1	0	1	0	0	0	0	0
K02224	0	1	3	0	0	0	3	0	1	0	0	0	0	0	2	0	1	0	1	2	0	0	0	0	0	0	0
K02226	0	1	0	1	0	0	0	0	1	0	0	0	0	0	0	0	0	0	1	0	0	0	0	0	1	0	0
K02227	0	1	1	0	1	0	1	0	1	0	0	0	0	0	1	0	1	0	1	1	0	0	0	0	0	0	0
K02230	0	0	4	0	0	0	2	0	1	0	0	0	0	0	0	0	0	0	0	1	0	0	0	0	0	0	0
K02231	0	1	0	0	1	0	0	0	1	0	0	0	0	0	0	0	1	0	1	1	0	1	0	0	0	0	0
K02232	0	1	1	0	0	0	1	0	1	0	0	0	0	0	1	0	1	0	1	1	0	0	0	0	0	0	0
K02233	0	1	1	0	1	0	1	0	1	0	0	0	0	0	0	0	1	0	1	1	0	1	0	0	0	0	0
K02237	0	2	0	2	3	1	0	0	1	1	1	0	1	0	0	0	1	1	1	1	1	0	0	0	0	0	0
K02238	2	1	0	1	0	1	0	0	2	1	1	0	1	1	0	1	1	1	2	1	1	1	1	1	1	1	0
K02241	0	0	0	0	0	0	0	0	1	0	0	0	0	0	0	0	0	0	0	0	0	0	0	0	0	0	0
K02242	0	0	0	0	0	0	0	0	0	0	0	0	0	0	0	1	0	0	0	0	0	0	0	0	0	0	0
K02274	0	0	0	0	0	0	0	0	0	0	0	0	0	0	0	0	0	0	0	0	0	0	0	0	0	0	0
K02275	0	0	0	0	0	0	0	0	0	0	0	0	0	0	0	1	0	0	0	0	0	0	0	0	0	0	0
K02277	0	0	0	0	0	0	0	0	1	0	0	0	0	0	0	0	0	0	0	0	0	0	0	0	0	0	0
K02278	0	0	0	0	0	0	0	0	0	0	0	0	0	0	0	0	0	0	0	0	0	0	0	0	0	1	0
K02279	0	0	0	0	1	0	0	0	0	0	0	0	0	0	0	0	3	0	0	0	0	0	0	0	1	0	0
K02280	0	0	0	0	1	0	0	0	0	0	0	0	0	0	0	0	0	0	0	0	0	0	0	0	1	0	0
K02282	0	0	0	0	1	0	0	0	1	0	0	0	0	0	0	0	0	0	0	0	0	0	0	0	0	0	0
K02283	0	0	0	0	1	0	0	0	1	0	0	0	0	0	0	0	3	0	0	0	0	0	0	0	0	2	0
K02291	0	0	0	0	0	1	0	0	0	0	0	0	0	0	0	0	0	0	0	0	0	0	0	1	0	0	2
K02301	0	0	0	0	0	0	0	0	0	0	0	1	0	0	0	1	0	0	0	0	0	0	1	0	0	0	0
K02302	0	0	0	0	0	0	0	0	0	0	0	0	0	0	0	0	0	0	0	0	0	0	0	0	0	0	0
K02303	0	0	0	0	0	0	1	0	0	0	0	0	0	0	1	0	0	0	0	0	0	0	0	0	0	0	0
K02304	0	1	2	1	0	0	1	0	1	0	0	0	0	0	1	0	0	0	0	1	0	0	0	0	0	0	0
K02313	1	0	0	0	1	1	0	1	0	0	1	0	1	1	0	1	1	0	1	1	1	1	1	0	0	2	0
K02314	1	1	0	1	1	1	0	1	2	1	1	0	1	1	0	0	1	2	1	1	1	1	1	1	1	1	0
K02315	0	0	0	0	0	0	0	0	1	0	0	0	1	0	0	0	1	0	1	0	0	0	0	0	0	0	0
K02316	1	1	0	1	2	1	0	1	1	0	1	1	1	1	0	2	1	0	1	2	1	1	1	1	0	1	0
K02319	0	0	1	0	0	0	3	0	0	0	0	1	0	0	1	0	0	0	0	0	0	0	0	0	0	0	0
K02322	0	0	1	0	0	0	1	0	0	0	0	1	0	0	1	0	0	0	0	0	0	0	0	0	0	0	1
K02323	0	0	1	0	0	0	1	0	0	0	0	1	0	0	1	0	0	0	0	0	0	0	0	0	0	0	1
K02334	0	2	1	1	0	0	1	1	1	1	2	0	1	0	2	0	2	1	1	1	1	1	1	1	1	1	1
K02335	0	1	0	1	1	1	0	0	1	1	1	0	1	0	0	1	1	0	1	2	1	1	1	1	2	1	0
K02336	0	0	0	0	0	0	0	0	0	0	0	0	1	0	0	0	0	0	0	0	0	0	0	0	0	0	1
K02337	1	1	0	1	2	2	0	2	2	2	1	0	1	1	0	1	1	1	1	2	1	3	1	1	0	1	0
K02338	1	0	0	0	1	1	0	0	0	1	1	0	0	0	0	0	1	0	1	1	0	1	1	1	0	1	0
K02339	0	0	0	1	0	0	0	0	0	0	0	0	0	0	0	0	0	0	0	1	0	0	0	0	0	0	0
K02340	1	1	0	1	1	0	0	1	2	1	1	0	1	1	0	1	1	0	1	1	1	1	1	1	0	1	0
K02341	1	1	0	1	1	0	0	1	1	1	1	0	1	1	0	1	1	1	1	1	1	0	1	0	1	1	0
K02342	0	0	0	1	1	0	0	1	0	0	0	0	2	0	0	2	1	1	1	0	0	1	3	1	0	0	0
K02343	1	0	0	1	1	1	0	1	1	2	1	0	1	1	0	0	1	0	1	0	1	2	2	1	0	1	0
K02346	0	0	0	2	1	0	0	0	1	0	1	0	1	0	0	1	2	0	3	1	2	2	0	1	1	0	0
K02347	0	1	2	0	0	0	1	0	0	0	0	0	0	0	1	0	0	0	0	0	0	0	0	0	0	0	0
K02355	1	3	0	3	2	2	0	3	3	1	3	0	2	1	0	1	1	2	2	3	3	4	2	3	2	3	0
K02356	1	1	0	2	1	1	0	1	1	0	1	0	1	2	0	0	1	0	1	1	1	1	1	1	1	1	0
K02357	1	1	0	1	0	1	0	1	1	1	1	0	1	0	0	1	1	0	1	1	1	1	1	1	1	1	0
K02358	1	1	0	4	0	1	0	2	2	3	1	0	1	0	0	1	1	0	3	0	4	1	1	1	0	1	0
K02361	0	0	0	0	0	0	0	0	0	0	0	0	0	0	0	0	0	0	0	0	0	0	1	0	0	0	0
K02371	0	1	0	0	0	1	0	0	0	1	0	0	0	1	0	0	2	0	1	0	0	0	1	1	0	0	0
K02372	0	1	0	1	1	1	0	0	0	1	0	0	0	0	0	2	1	0	1	0	0	0	1	1	0	3	0
K02377	0	0	0	0	1	0	1	1	0	0	0	0	1	0	0	0	0	0	0	0	1	0	0	0	1	1	0
K02379	0	1	1	1	0	1	2	0	1	0	0	1	1	0	2	1	2	0	0	0	0	0	0	1	0	0	1
K02380	0	1	0	0	2	0	0	0	0	0	0	0	0	0	0	0	0	0	0	0	0	0	0	0	0	0	0
K02381	0	0	0	0	0	0	0	0	0	0	0	0	0	0	0	0	0	0	0	0	0	0	0	0	0	0	0
K02385	0	0	0	0	0	0	0	0	1	0	0	0	0	0	0	0	1	0	0	0	0	0	0	0	0	0	0
K02386	0	1	0	1	0	0	0	0	0	0	0	0	0	0	0	1	0	0	0	1	1	0	0	0	0	0	0
K02387	0	1	0	1	0	0	0	0	0	0	0	0	0	0	0	1	1	0	0	0	0	0	0	0	0	0	0
K02388	0	2	0	1	0	0	0	0	0	0	0	0	0	0	0	1	1	0	0	0	1	0	0	0	0	0	0
K02389	0	1	0	1	0	0	0	0	1	0	0	0	0	0	0	1	1	0	0	0	1	0	0	0	0	0	0
K02390	0	1	0	1	0	0	0	0	1	0	0	0	0	0	0	2	1	0	0	1	1	0	0	0	1	0	0
K02392	0	2	0	1	0	0	0	0	1	0	0	0	0	0	0	0	2	0	0	1	1	0	0	0	1	0	0
K02393	0	1	0	1	0	0	0	0	0	0	0	0	0	0	0	1	0	0	0	2	1	0	0	0	0	0	0
K02394	0	1	0	0	0	0	0	0	0	0	0	0	0	0	0	1	0	0	0	1	1	0	0	0	0	0	0
K02395	0	0	0	0	0	0	0	0	0	0	0	0	0	0	0	0	0	0	0	0	0	0	0	0	0	0	0
K02396	0	1	0	1	0	0	0	0	0	0	0	0	0	0	0	0	1	0	0	0	1	0	0	0	0	0	0
K02397	0	1	0	1	0	0	0	0	0	0	0	0	0	0	0	1	1	0	0	0	1	0	0	0	1	0	0
K02398	0	1	0	0	0	0	0	0	0	0	0	0	0	0	0	0	0	0	0	0	0	0	0	0	0	0	0
K02400	0	1	0	1	0	0	0	0	2	0	0	0	0	0	0	1	1	0	0	0	1	0	0	0	1	1	0
K02401	0	1	0	1	0	0	0	0	1	0	0	0	0	0	0	1	1	0	0	0	1	0	0	0	1	0	0
K02404	0	1	0	1	0	0	0	0	0	0	0	0	0	0	0	1	0	0	0	0	1	1	0	0	0	0	0
K02405	0	0	0	1	0	0	0	0	2	0	0	0	0	0	0	0	1	1	0	0	1	0	0	0	0	2	0
K02406	0	1	0	2	0	0	0	0	0	0	0	0	0	0	0	1	2	0	0	0	3	0	0	0	0	0	0
K02407	0	1	0	1	0	0	0	0	0	0	0	0	0	0	0	1	1	0	0	0	1	0	0	0	1	0	0
K02408	0	1	0	1	0	0	0	0	0	0	0	0	0	0	0	1	1	0	0	0	1	0	0	0	0	0	0
K02409	0	1	0	2	0	0	0	0	0	0	0	0	0	0	0	1	1	0	0	1	1	0	0	0	1	0	0
K02410	0	1	0	1	0	0	0	0	0	0	0	0	0	0	0	1	1	0	0	1	1	0	0	0	1	0	0
K02411	0	1	0	1	0	0	0	0	1	0	0	0	0	0	0	1	1	0	0	1	1	0	0	0	1	0	0
K02412	0	1	0	1	0	0	0	0	1	0	0	0	0	0	0	1	1	0	0	1	1	0	0	0	1	0	0
K02413	0	1	0	1	0	0	0	0	1	0	0	0	0	0	0	0	1	0	0	0	0	0	0	0	0	0	0
K02414	0	0	0	1	0	0	0	0	1	0	0	0	0	0	0	0	0	0	0	0	0	0	0	0	0	0	0
K02415	0	1	0	1	0	0	0	0	0	0	0	0	0	0	0	1	0	0	0	1	0	0	0	0	1	0	0
K02416	0	1	0	1	0	0	0	0	1	0	0	0	0	0	0	1	1	0	0	1	1	0	0	0	2	0	0
K02417	0	1	0	1	0	0	0	0	1	0	0	0	0	0	0	1	2	0	0	0	1	0	0	0	1	0	0
K02418	0	1	0	1	0	0	0	0	0	0	0	0	0	0	0	0	1	0	0	0	0	0	0	0	0	0	0
K02419	0	1	0	1	0	0	0	0	0	1	0	0	0	0	0	1	1	0	0	0	1	0	0	0	1	1	0
K02420	0	0	0	1	0	0	0	0	0	1	0	0	0	0	0	0	1	0	0	0	1	0	0	0	1	1	0
K02421	0	1	0	1	0	0	0	0	0	1	0	0	0	0	0	1	1	0	0	0	1	0	0	0	1	1	0
K02422	0	1	0	1	0	0	0	0	0	0	0	0	0	0	0	1	1	0	0	0	0	0	0	0	1	0	0
K02426	0	0	0	0	0	0	0	0	0	0	0	0	1	1	0	1	0	0	0	0	0	0	1	0	0	0	0
K02427	0	0	1	0	0	0	1	0	0	0	0	1	0	0	1	0	0	0	0	0	0	1	0	0	1	0	0
K02428	0	1	1	1	1	1	1	1	1	2	1	1	1	1	1	1	1	1	1	0	1	1	2	1	1	1	1
K02429	0	0	0	0	0	0	0	0	0	0	0	0	0	1	0	0	0	0	0	0	0	0	1	0	0	0	0
K02431	0	0	0	0	0	0	0	0	0	0	0	0	0	0	0	0	0	0	0	0	1	1	0	0	0	0	0
K02433	0	1	1	1	1	0	1	2	2	0	0	2	1	0	1	1	1	0	1	0	0	0	0	0	0	1	0
K02434	1	2	1	1	2	0	2	1	1	0	0	1	1	0	2	1	1	1	1	1	0	0	0	0	0	2	0
K02435	0	1	1	1	1	0	1	1	1	0	0	1	0	0	1	0	1	0	0	0	0	0	0	0	0	1	0
K02436	0	0	0	0	0	0	0	1	0	0	0	0	0	0	0	0	0	0	0	0	0	1	0	0	0	0	0
K02437	0	2	0	1	1	1	0	0	2	0	1	0	1	1	0	2	1	1	1	0	1	1	1	1	1	0	0
K02438	0	0	0	0	0	0	0	1	0	0	0	0	0	0	0	0	0	0	0	2	0	0	0	0	0	0	0
K02440	0	0	0	0	0	0	1	0	0	0	0	0	1	0	0	0	0	0	1	0	0	0	1	0	0	0	0
K02443	0	0	0	0	0	0	0	0	3	0	0	0	0	0	0	0	2	0	1	0	0	0	0	0	0	0	0
K02444	0	0	0	0	0	0	0	0	0	0	0	0	0	0	0	0	0	0	1	0	0	0	0	0	0	0	0
K02445	0	0	0	0	0	0	0	0	0	0	0	0	0	0	0	0	0	0	0	0	0	0	1	0	0	0	0
K02446	0	0	0	1	1	0	0	0	0	1	0	0	1	0	0	0	0	0	0	0	0	0	0	0	0	0	0
K02448	0	0	0	0	0	0	0	0	0	0	0	0	0	0	0	0	0	0	0	0	0	0	0	0	0	0	0
K02450	0	3	0	0	0	0	0	1	0	0	0	0	0	0	0	0	0	0	0	0	1	0	0	0	1	0	0
K02451	0	0	0	0	0	0	0	0	0	0	0	0	0	0	0	0	0	0	0	0	0	0	0	0	0	0	0
K02452	0	1	0	0	1	0	0	0	0	0	0	0	0	0	0	0	0	0	0	0	0	0	0	0	1	0	0
K02453	0	1	0	1	1	0	0	3	0	0	0	0	0	0	0	0	0	0	0	1	0	0	0	0	4	1	0
K02454	0	1	0	0	2	0	0	0	0	0	0	0	0	0	0	0	0	0	0	1	0	0	0	0	2	0	0
K02455	0	1	0	0	0	0	0	0	0	0	0	0	0	0	0	1	0	0	0	0	0	0	0	0	1	0	0
K02456	0	1	0	2	0	0	0	0	0	0	0	0	0	0	0	2	0	0	0	1	0	0	0	0	1	1	0
K02457	0	1	0	0	0	0	0	0	0	0	0	0	0	0	0	0	0	0	0	1	0	0	0	0	0	0	0
K02458	0	1	0	0	0	0	0	0	0	0	0	0	0	0	0	0	0	0	0	0	0	0	0	0	1	0	0
K02459	0	0	0	0	0	0	0	0	0	0	0	0	0	0	0	0	0	0	0	0	0	0	0	0	0	0	0
K02460	0	1	0	0	0	0	0	0	0	0	0	0	0	0	0	0	0	0	0	0	0	0	0	0	0	0	0
K02461	0	1	0	0	0	0	0	0	0	0	0	0	0	0	0	0	0	0	0	0	0	0	0	0	0	0	0
K02462	0	1	0	0	1	0	0	0	0	0	0	0	0	0	0	0	0	0	0	0	0	0	0	0	1	0	0
K02466	0	0	0	0	0	0	0	0	1	0	0	0	0	0	0	0	0	0	1	0	0	0	0	0	0	0	0
K02469	1	1	1	1	1	1	2	1	2	1	1	0	2	0	1	1	1	1	2	1	1	1	1	1	0	1	2
K02470	1	1	1	0	1	1	1	3	1	1	1	0	1	1	1	0	1	1	2	2	1	2	2	1	0	2	1
K02472	0	0	1	0	0	0	0	0	0	0	0	1	0	0	1	0	0	0	0	0	0	0	0	0	0	0	0
K02473	0	0	0	0	1	0	0	0	0	0	0	0	0	0	0	0	0	0	0	0	0	0	0	0	0	0	0
K02474	0	0	0	0	0	0	0	0	1	0	0	0	0	0	0	1	1	0	0	0	1	0	1	0	0	0	0
K02475	0	0	0	0	0	0	0	0	0	0	0	0	0	0	0	0	0	0	1	0	0	0	0	0	0	0	0
K02476	0	0	0	0	0	0	0	0	0	0	0	0	0	0	0	0	1	0	0	0	0	0	0	0	0	0	0
K02477	0	0	0	0	0	0	0	0	1	0	0	0	0	0	0	1	3	0	0	0	0	0	5	0	1	0	0
K02478	0	0	0	0	0	0	0	0	0	0	0	0	0	0	0	0	2	0	0	0	0	0	0	0	0	0	0
K02479	0	0	0	2	0	0	0	0	0	0	0	0	0	0	0	0	0	0	0	0	0	0	0	0	0	0	0
K02481	0	2	0	2	5	0	0	0	0	0	0	0	1	0	1	1	0	0	0	0	2	1	0	0	0	0	0
K02482	0	2	0	1	2	0	0	0	0	0	0	0	0	0	0	0	0	0	0	4	0	0	0	0	2	0	0
K02483	0	0	0	1	0	0	0	1	0	0	0	0	0	0	0	3	0	0	0	0	0	0	0	0	1	0	0
K02484	0	0	0	0	0	1	0	0	0	0	0	0	0	1	0	7	0	0	0	0	0	0	0	1	0	0	0
K02485	0	0	1	0	0	2	0	1	0	0	2	0	0	0	0	0	0	0	0	0	0	0	0	0	0	1	0
K02488	0	0	0	0	0	0	0	0	0	0	0	0	0	0	0	0	0	0	0	0	0	0	0	0	0	0	0
K02490	0	0	0	0	0	0	0	0	0	0	0	0	0	0	0	0	0	0	0	0	0	0	0	0	0	1	0
K02492	0	1	1	1	0	0	1	0	1	0	0	0	0	0	1	1	0	0	0	1	0	1	0	0	1	1	1
K02493	0	1	1	2	0	1	1	2	1	1	1	1	1	0	1	0	1	0	1	1	1	1	0	1	1	1	0
K02495	0	1	0	1	1	0	0	1	3	1	1	0	1	0	0	3	2	0	2	1	1	1	3	0	0	2	0
K02499	0	0	0	0	0	0	0	0	2	1	0	0	1	0	0	0	1	0	1	0	0	0	0	0	0	0	0
K02500	0	1	2	3	1	0	1	1	0	0	0	1	0	0	0	2	1	0	1	0	1	1	0	0	3	1	1
K02501	0	1	1	1	1	0	1	1	1	1	0	1	0	0	1	0	1	1	1	0	1	1	0	0	1	1	0
K02502	0	0	0	1	0	0	0	0	1	1	0	0	0	0	0	0	1	2	1	0	0	0	0	0	0	0	0
K02503	1	2	1	1	0	1	0	0	1	1	1	1	1	0	0	1	1	1	1	1	1	1	1	1	0	1	0
K02510	0	0	0	0	0	0	0	0	0	0	0	0	0	0	0	0	0	0	1	0	0	1	0	0	0	0	0
K02517	0	1	0	0	1	0	0	4	0	2	1	0	1	1	0	0	0	0	0	0	1	0	1	0	1	0	0
K02518	0	1	0	1	1	0	0	2	1	1	1	0	1	1	0	1	0	1	1	1	1	1	1	1	0	1	0
K02519	1	1	0	1	2	1	0	2	1	1	1	0	1	0	0	1	1	0	2	3	1	1	2	1	1	1	0
K02520	1	1	0	1	2	1	0	0	0	1	1	0	1	1	0	1	1	1	1	0	1	1	1	1	0	1	0
K02521	0	0	0	1	0	0	0	1	0	0	0	0	0	0	0	0	0	0	0	0	0	0	0	0	0	0	0
K02523	0	1	1	1	1	0	0	0	0	0	0	0	0	0	0	1	0	0	0	1	1	0	1	0	1	0	0
K02526	0	0	0	0	0	0	0	0	0	0	0	0	0	0	0	0	0	0	0	0	0	2	0	0	0	0	0
K02527	0	2	0	0	2	0	0	1	0	1	1	0	0	0	0	1	0	0	0	0	1	0	1	0	1	2	0
K02528	1	1	1	1	0	1	1	0	1	1	1	0	1	1	1	1	1	0	1	1	1	1	0	1	1	1	1
K02529	0	1	0	0	0	3	0	1	1	1	0	0	1	1	0	0	2	0	8	0	3	14	1	1	1	0	0
K02533	0	1	1	2	0	0	0	0	0	0	0	0	0	0	0	0	0	0	0	1	0	1	0	0	0	0	0
K02535	0	0	0	1	1	0	0	0	0	1	0	0	0	0	0	0	0	0	0	1	0	0	0	0	1	0	0
K02536	0	1	0	1	0	0	0	1	0	1	1	0	0	0	0	1	0	0	0	2	2	0	2	0	1	2	0
K02548	0	1	0	0	1	0	0	1	0	0	0	0	0	1	0	0	0	2	0	0	0	1	1	0	0	0	0
K02549	0	0	0	0	0	0	0	0	0	0	0	0	0	0	0	0	2	0	0	0	0	0	0	0	0	0	0
K02551	0	0	0	0	0	0	0	0	0	0	0	0	0	0	0	0	0	0	0	0	0	0	1	0	0	0	0
K02553	0	0	0	0	0	0	0	0	0	0	0	0	0	0	0	0	0	0	0	0	0	0	0	0	0	0	0
K02556	0	0	0	1	2	0	0	0	1	0	0	0	0	0	0	2	1	0	0	1	1	0	0	0	0	0	0
K02557	0	2	0	2	0	0	0	0	1	0	0	0	0	0	0	3	1	0	1	1	1	0	0	0	1	2	0
K02558	1	0	0	0	0	0	0	0	0	0	0	0	0	0	0	0	0	0	0	1	0	0	1	0	1	0	0
K02563	0	1	0	1	1	1	0	1	1	1	1	0	1	1	0	1	1	1	1	1	1	1	2	1	0	1	0
K02564	0	0	0	0	0	1	0	0	0	0	0	0	0	1	0	0	0	0	2	0	1	2	0	0	1	0	0
K02566	0	0	0	0	0	1	0	1	0	0	0	0	1	0	0	1	0	0	0	0	0	0	0	1	0	0	0
K02567	0	0	0	0	0	0	0	0	0	0	0	0	0	0	0	1	0	0	0	0	0	0	0	0	0	0	0
K02568	0	0	0	0	0	0	0	0	0	0	0	0	0	0	0	1	0	0	0	0	0	0	0	0	0	0	0
K02569	0	0	0	0	2	0	0	0	0	0	0	0	0	0	0	0	0	0	0	0	0	0	0	0	0	0	0
K02570	0	0	0	0	0	0	0	0	0	0	0	0	0	0	0	1	0	0	0	0	0	0	0	0	0	0	0
K02572	0	0	0	0	0	0	0	0	0	0	0	0	0	0	0	1	0	0	0	0	0	0	0	0	0	0	0
K02573	0	0	0	0	0	0	0	0	0	0	0	0	0	0	0	1	0	0	0	0	0	0	0	0	0	0	0
K02574	0	0	0	0	0	0	0	0	0	0	0	0	0	0	0	2	0	0	0	0	0	0	0	0	0	0	0
K02575	0	1	0	0	1	0	0	0	0	0	0	0	0	0	0	0	0	0	0	0	0	0	0	0	1	0	0
K02584	0	2	0	0	1	0	0	2	0	0	0	0	0	0	0	1	0	0	0	3	0	0	0	0	0	2	0
K02585	0	0	1	1	0	0	1	2	0	0	0	0	0	0	1	1	0	0	0	0	0	0	0	0	1	0	1
K02586	0	0	0	1	0	0	1	1	2	0	0	0	0	0	0	1	0	0	0	0	0	0	0	0	1	0	0
K02587	0	0	1	1	0	0	1	1	2	0	0	0	0	0	0	0	0	0	0	0	0	0	0	0	2	0	0
K02588	0	0	2	1	0	0	2	1	3	0	0	0	0	1	1	1	0	0	0	0	0	0	0	0	1	0	0
K02589	0	0	0	0	0	0	1	1	1	0	0	0	0	0	0	0	0	0	0	0	0	0	0	0	1	0	0
K02590	0	0	0	0	0	0	1	1	1	0	0	0	0	0	0	0	0	0	0	0	0	0	0	0	1	0	0
K02591	0	0	0	1	0	0	1	1	1	0	0	0	0	0	0	1	0	0	0	0	0	0	0	0	1	0	0
K02592	0	0	0	1	0	0	0	1	0	0	0	0	0	0	0	0	0	0	0	0	0	0	0	0	0	0	0
K02594	0	0	0	0	0	0	0	1	2	0	0	0	0	0	0	1	0	0	0	0	0	0	0	0	0	0	0
K02595	0	0	0	0	0	0	0	0	0	0	0	0	0	0	0	1	0	0	0	0	0	0	0	0	0	0	0
K02596	0	0	0	1	0	0	0	0	0	0	0	0	0	0	0	1	0	0	0	0	0	0	0	0	0	0	0
K02597	0	0	0	0	0	0	0	0	0	0	0	0	0	0	0	1	0	0	0	0	0	0	0	0	0	0	0
K02598	0	0	0	0	0	0	0	0	0	0	0	0	0	0	0	0	0	0	0	0	0	0	0	0	0	0	0
K02600	0	1	1	1	1	0	2	1	1	1	1	1	1	0	3	1	1	1	1	1	1	1	1	1	1	1	1
K02601	1	1	1	1	0	1	1	1	1	1	1	1	1	0	1	1	0	0	2	1	1	2	1	1	0	1	1
K02614	0	1	2	0	0	0	2	0	0	0	0	0	0	0	1	0	0	0	0	1	0	0	0	0	1	0	0
K02616	0	0	0	0	0	0	0	1	0	0	0	0	0	0	0	0	0	0	0	0	0	0	0	0	0	0	0
K02617	0	1	0	0	0	0	0	0	0	0	0	0	0	0	0	0	0	0	0	0	0	0	0	0	0	0	0
K02619	0	0	0	0	0	0	0	0	0	0	0	0	0	1	0	2	0	0	0	0	1	0	1	0	0	0	0
K02621	0	0	0	0	0	0	0	1	0	0	0	0	0	0	0	0	0	0	0	0	0	1	2	0	0	0	0
K02622	0	0	0	0	0	0	0	1	0	0	0	0	0	1	0	0	0	0	0	0	0	1	1	0	0	0	0
K02626	0	0	0	0	0	0	1	0	0	1	0	0	0	0	1	0	0	0	0	0	0	0	0	0	0	0	1
K02636	0	0	0	0	0	0	0	0	0	0	0	0	0	0	0	1	0	0	0	0	0	0	0	0	0	0	0
K02647	0	0	0	0	0	0	0	0	0	1	0	0	0	0	0	0	0	0	1	0	0	0	0	0	0	0	0
K02650	0	0	0	0	0	0	0	2	1	0	0	0	0	0	0	0	0	0	1	1	0	0	0	0	0	0	0
K02651	0	0	0	0	0	0	0	0	2	0	0	0	0	0	0	0	0	0	0	0	0	0	0	0	0	0	0
K02652	2	0	0	3	2	0	0	0	2	0	1	0	0	0	0	0	1	4	1	1	1	0	0	0	1	4	0
K02653	2	2	0	1	0	0	0	1	1	0	1	0	0	0	0	0	1	1	1	1	1	0	0	0	0	2	0
K02654	0	1	0	0	1	0	0	1	0	0	0	0	0	0	0	1	4	0	1	1	0	0	0	0	0	1	0
K02655	0	0	0	0	0	0	0	0	0	0	0	0	0	0	0	0	0	0	0	1	0	0	0	0	0	0	0
K02657	0	0	0	1	0	0	0	0	0	0	0	0	0	0	0	0	0	0	0	0	0	0	0	0	0	0	0
K02658	0	0	0	0	0	0	1	0	0	0	0	0	0	0	0	0	0	0	0	0	0	0	0	0	0	0	0
K02662	1	1	0	0	1	0	0	0	0	0	0	0	0	0	0	0	1	1	0	1	0	0	0	0	0	1	0
K02663	0	1	0	0	1	0	0	0	0	0	0	0	0	0	0	0	0	0	0	1	0	0	0	0	1	0	0
K02664	0	1	0	0	0	0	0	0	0	0	0	0	0	0	0	0	1	0	0	1	0	0	0	0	1	0	0
K02665	0	0	0	0	0	0	0	0	0	0	0	0	0	0	0	0	0	0	0	0	0	0	0	0	0	0	0
K02666	0	2	0	1	1	0	0	1	0	0	1	0	0	0	0	0	0	0	0	1	1	0	0	0	1	1	0
K02667	0	1	0	0	0	0	0	0	0	0	0	0	0	0	0	0	0	0	0	1	0	0	0	0	2	0	0
K02668	0	1	0	0	0	0	0	0	0	0	0	0	0	0	0	0	0	0	0	2	0	0	0	0	1	0	0
K02669	2	2	0	3	2	0	0	1	1	1	1	0	0	0	0	1	1	0	1	2	1	0	0	0	2	3	0
K02671	0	0	0	0	0	0	0	0	0	0	0	0	0	0	0	0	0	0	0	0	0	0	0	0	0	0	0
K02672	0	0	0	1	0	0	0	0	0	0	0	0	0	0	0	0	0	0	0	0	0	0	0	0	1	0	0
K02673	0	0	0	0	0	0	0	0	0	0	0	0	0	0	0	0	0	0	0	0	0	0	0	0	0	0	0
K02674	0	0	0	1	0	0	0	0	0	0	0	0	0	1	0	0	0	0	0	1	0	0	0	0	2	0	0
K02683	0	0	1	0	0	0	1	0	0	0	0	1	0	0	1	0	0	0	0	0	0	0	0	0	0	0	0
K02687	0	1	0	1	0	0	0	1	1	1	0	0	1	1	0	1	1	0	1	1	1	0	1	0	1	0	0
K02688	0	0	0	0	0	0	0	0	0	0	0	0	0	0	0	0	2	0	1	0	0	1	0	0	0	0	0
K02759	0	0	0	0	0	0	0	0	0	0	0	0	0	0	0	0	0	0	1	0	0	0	0	0	0	0	0
K02760	0	0	0	0	0	0	0	0	0	0	0	0	0	0	0	0	0	0	1	0	0	0	0	0	0	0	0
K02761	0	0	0	0	0	0	0	0	0	0	0	0	0	0	0	0	1	0	1	0	0	0	0	0	0	0	0
K02765	0	0	0	0	0	0	0	0	1	0	0	0	0	0	0	0	0	0	0	0	0	0	0	0	0	0	0
K02768	0	0	0	0	0	0	0	0	0	0	0	0	0	0	0	0	0	0	1	0	0	0	0	0	0	0	0
K02770	0	0	0	0	0	0	0	0	1	0	0	0	0	0	0	0	1	0	1	0	0	0	0	0	0	0	0
K02773	0	0	0	0	0	0	0	0	1	0	0	0	1	0	0	0	0	0	1	0	0	0	0	0	0	0	0
K02774	0	0	0	0	0	0	0	0	1	0	0	0	1	0	0	0	0	0	2	0	0	0	0	0	0	0	0
K02775	0	0	0	0	0	0	0	0	0	0	0	0	0	0	0	0	0	0	1	0	0	0	0	0	0	0	0
K02781	0	0	0	0	0	0	0	0	2	0	0	0	0	0	0	0	0	0	1	0	0	0	0	0	0	0	0
K02783	0	0	0	0	0	0	0	0	4	0	0	0	0	0	0	0	0	0	2	0	0	0	0	0	0	0	0
K02793	0	1	0	1	1	0	0	0	0	0	0	0	0	0	0	0	0	0	0	1	0	0	0	0	1	0	0
K02794	0	1	0	1	1	0	0	0	0	0	0	0	0	0	0	0	1	0	0	0	0	0	0	0	0	0	0
K02795	0	0	0	1	0	0	0	0	0	0	0	0	0	0	0	0	0	0	1	0	0	0	0	0	0	0	0
K02796	0	0	0	1	1	0	0	0	0	0	0	0	0	0	0	0	0	0	1	0	0	0	0	0	0	0	0
K02800	0	0	0	0	0	0	0	0	0	0	0	0	0	0	0	0	2	0	0	0	0	0	0	0	0	0	0
K02805	0	0	0	0	0	0	0	0	1	0	1	0	1	0	0	1	1	0	1	0	0	0	0	0	1	0	0
K02806	0	0	0	1	1	0	0	2	0	0	3	0	0	0	0	0	0	0	1	1	3	2	0	0	1	0	0
K02821	0	0	0	0	0	0	0	0	0	0	0	0	0	0	0	0	0	0	0	0	0	0	0	0	0	0	0
K02822	0	0	0	0	0	0	0	0	0	0	0	0	0	0	0	0	0	0	1	0	0	0	0	0	0	0	0
K02823	0	1	1	1	0	0	1	1	1	1	1	1	1	1	1	0	1	1	1	1	1	0	0	1	0	1	1
K02824	0	0	0	0	1	0	1	0	1	0	1	0	0	0	1	1	1	0	1	1	0	2	0	0	0	0	0
K02825	0	1	0	1	1	0	0	0	0	1	1	0	0	0	0	0	1	1	1	1	1	0	0	0	0	1	0
K02834	1	1	0	1	1	1	0	1	1	1	1	0	1	1	0	0	1	1	1	1	1	1	1	1	1	1	0
K02835	1	1	0	1	0	1	0	2	1	1	1	0	1	0	0	0	1	0	1	1	1	1	1	0	1	1	0
K02836	1	1	0	1	1	1	0	1	1	1	1	0	1	0	0	1	1	2	1	0	1	1	1	2	0	1	0
K02837	0	0	0	1	2	0	0	0	0	0	0	0	0	1	0	0	0	0	0	0	0	0	0	0	0	0	0
K02838	1	1	0	1	0	1	0	1	0	1	1	0	1	0	0	2	1	0	1	0	1	1	1	1	0	1	0
K02841	0	1	0	0	0	0	0	0	0	0	0	0	0	0	0	0	0	0	0	0	0	0	0	0	1	0	0
K02843	0	1	0	0	0	0	0	1	0	1	3	0	0	0	0	0	0	0	0	0	0	0	1	0	1	1	0
K02844	0	0	0	0	1	0	0	0	1	0	0	0	0	0	0	0	0	0	0	0	0	0	0	0	1	0	0
K02848	0	0	0	0	0	0	0	0	0	0	0	0	0	0	0	0	0	0	0	0	0	0	0	0	0	0	0
K02849	0	1	0	0	0	0	0	0	0	0	0	0	0	0	0	0	0	0	0	0	0	0	0	0	0	0	0
K02851	0	0	0	0	0	1	0	0	0	1	2	0	0	0	0	0	1	2	1	0	1	0	0	1	1	3	0
K02854	0	0	0	0	0	0	0	0	0	0	0	0	0	0	0	0	0	0	0	0	0	2	0	0	0	0	0
K02855	0	0	0	0	0	0	0	0	0	0	0	0	0	0	0	0	0	0	0	0	0	2	0	0	0	0	0
K02858	0	0	0	1	1	0	1	0	0	0	0	0	0	0	1	0	0	0	0	0	0	0	0	0	0	0	0
K02860	0	1	0	1	1	0	0	0	1	0	1	0	1	0	0	1	1	1	1	0	0	2	1	0	0	0	0
K02863	1	1	1	1	0	1	1	1	0	1	1	1	1	0	1	1	0	0	1	1	1	1	1	1	0	1	1
K02864	1	1	1	1	0	1	1	1	0	1	1	1	1	1	1	1	0	0	1	1	1	1	1	1	0	0	1
K02866	0	0	1	0	0	0	1	0	0	0	0	1	0	0	1	0	0	0	0	0	0	0	0	0	0	0	0
K02867	1	1	1	1	0	1	1	1	0	1	1	1	1	0	1	1	0	0	1	1	1	1	1	1	0	1	1
K02869	0	0	1	0	0	0	1	0	0	0	0	1	0	0	0	0	0	0	0	0	0	0	0	0	0	0	1
K02871	1	1	1	1	1	0	1	1	0	1	1	1	1	0	1	1	0	0	1	1	1	1	1	1	1	1	1
K02873	0	0	0	0	0	0	0	0	0	0	0	1	0	0	0	0	0	0	0	0	0	0	0	0	0	0	0
K02874	1	1	1	1	0	1	1	1	1	1	1	1	1	0	1	1	0	1	1	1	1	1	1	1	1	1	0
K02875	0	0	0	0	0	0	0	0	0	0	0	1	0	0	0	0	0	0	0	0	0	0	0	0	0	0	1
K02876	1	1	1	1	1	1	1	0	0	1	1	0	1	0	1	1	0	1	1	1	1	1	1	1	0	1	1
K02877	0	0	1	0	0	0	1	0	0	0	0	0	0	0	1	0	0	0	0	0	0	0	0	0	0	0	1
K02878	1	1	0	1	0	1	0	1	1	1	1	0	1	0	0	1	0	1	1	1	1	1	2	1	1	1	0
K02879	1	1	0	1	1	1	0	1	1	0	1	0	1	1	0	1	0	1	1	1	1	1	1	1	0	1	0
K02881	1	1	1	1	1	1	1	0	1	1	1	1	1	0	1	1	0	1	1	1	1	1	1	1	1	1	1
K02883	0	0	1	0	0	0	1	0	0	0	0	1	0	0	1	0	0	0	0	0	0	0	0	0	0	0	1
K02884	0	1	0	1	1	1	0	1	1	0	1	0	1	0	0	0	1	0	1	1	0	1	1	1	1	1	0
K02885	0	0	1	0	0	0	1	0	0	0	0	1	0	0	1	0	0	0	0	0	0	0	0	0	0	0	1
K02886	1	1	1	1	0	1	0	1	1	1	1	0	1	0	1	1	0	0	1	1	1	1	1	1	1	1	1
K02887	1	1	0	1	2	1	0	0	0	0	1	0	1	0	0	1	1	1	1	1	1	1	1	1	0	1	0
K02888	0	1	0	1	1	1	0	1	0	1	1	0	1	0	0	1	1	1	1	0	1	1	1	1	1	1	0
K02889	0	0	1	0	0	0	1	0	0	0	0	1	0	0	1	0	0	0	0	0	0	0	0	0	0	0	0
K02890	1	1	1	1	0	1	1	1	1	1	1	1	1	0	1	1	0	0	1	1	1	1	1	1	1	1	1
K02892	1	1	1	1	0	1	0	1	1	1	1	0	1	0	1	1	0	0	1	0	1	1	1	1	0	1	1
K02895	1	1	1	1	0	1	1	1	1	1	1	0	1	0	1	1	0	1	1	1	1	1	1	1	1	1	0
K02896	0	0	1	0	0	0	1	0	0	0	0	0	0	0	1	0	0	0	0	0	0	0	0	0	0	0	0
K02897	1	1	0	1	0	1	0	1	0	0	1	0	1	0	0	1	1	1	0	1	1	1	1	1	0	1	0
K02899	1	1	0	1	1	1	0	2	1	0	1	0	1	0	0	1	1	0	1	0	1	1	1	1	1	1	0
K02902	0	1	0	1	1	0	0	1	1	0	1	0	1	0	0	0	1	0	1	0	1	1	1	1	0	1	0
K02904	0	1	1	1	0	1	1	1	1	1	1	0	1	0	1	1	0	1	1	1	1	1	1	1	1	1	0
K02906	0	1	1	1	0	1	1	1	1	1	1	0	1	1	1	1	0	0	1	0	1	1	1	1	0	1	1
K02907	0	1	1	1	1	0	1	0	0	1	1	1	1	0	1	0	0	1	1	1	1	1	1	0	1	0	1
K02908	0	0	1	0	0	0	1	0	0	0	0	1	0	0	1	0	0	0	0	0	0	0	0	0	0	0	1
K02909	1	1	0	1	0	1	0	1	1	1	1	0	1	0	0	1	1	0	1	0	1	1	1	1	0	1	0
K02910	0	0	1	0	0	0	1	0	0	0	0	1	0	0	1	0	0	0	0	0	0	0	0	0	0	0	1
K02911	1	0	0	1	0	1	0	0	1	0	1	0	1	0	0	1	1	1	1	0	1	1	0	1	0	0	0
K02912	0	0	1	0	0	0	1	0	0	0	0	1	0	0	1	0	0	0	0	0	0	0	0	0	0	0	1
K02913	1	0	0	1	0	1	0	1	0	1	0	0	0	0	0	1	0	0	1	0	1	1	1	0	0	1	0
K02914	0	0	0	0	0	0	0	1	0	0	0	0	0	0	0	0	1	0	0	0	0	1	1	0	0	0	0
K02916	0	1	0	1	1	1	0	1	0	0	1	0	1	0	0	1	1	1	1	0	1	1	1	1	0	1	0
K02919	0	0	0	0	0	0	0	1	1	0	0	0	0	1	0	0	0	0	1	0	0	1	1	0	0	0	0
K02921	0	0	1	0	0	0	1	0	0	0	0	1	0	0	1	0	0	0	0	0	0	0	0	0	0	0	1
K02922	0	0	1	0	0	0	1	0	0	0	0	0	0	0	1	0	0	0	0	0	0	0	0	0	0	0	0
K02923	0	0	0	0	0	0	0	0	0	0	0	1	0	0	0	0	0	0	0	0	0	0	0	0	0	0	0
K02924	0	0	1	0	0	0	1	0	0	0	0	1	0	0	1	0	0	0	0	0	0	0	0	0	0	0	0
K02926	1	1	0	1	0	1	0	1	1	1	1	0	1	0	0	1	0	0	1	0	1	1	1	1	0	1	0
K02929	0	0	1	0	0	0	1	0	0	0	0	1	0	0	1	0	0	0	0	0	0	0	0	0	0	0	1
K02930	0	0	1	0	0	0	1	0	0	0	0	0	0	1	1	0	0	0	0	0	0	0	0	0	0	0	2
K02931	1	1	1	1	0	1	1	1	1	1	1	0	1	0	1	1	0	1	1	1	1	1	1	1	1	1	0
K02933	1	2	1	1	1	1	1	0	1	1	1	0	1	0	1	1	0	2	1	1	1	1	1	1	1	2	1
K02935	0	1	0	1	0	1	0	1	1	0	1	0	1	1	0	1	0	0	1	1	1	1	1	1	1	1	0
K02936	0	0	1	0	0	0	1	0	0	0	0	1	0	0	1	0	0	0	0	0	0	0	0	0	0	0	0
K02939	0	1	0	1	1	1	0	1	1	1	1	0	1	1	0	2	1	0	1	1	1	1	1	1	1	1	0
K02944	0	0	1	0	0	0	1	0	0	0	0	1	0	0	2	0	0	0	0	0	0	0	0	0	0	0	0
K02945	0	1	0	2	2	1	0	0	0	1	1	0	1	0	0	1	0	0	0	1	1	1	2	1	0	1	0
K02946	1	1	1	1	0	1	1	1	1	1	1	0	1	0	1	1	0	0	1	0	1	0	1	1	0	1	0
K02948	0	1	1	1	2	1	2	1	1	0	1	1	1	0	1	1	0	1	1	1	1	1	1	1	0	1	1
K02950	1	1	1	1	0	1	1	1	1	1	1	0	1	0	1	1	0	1	1	0	1	1	1	1	0	1	0
K02952	0	1	1	1	2	1	1	1	1	0	1	1	1	1	1	1	0	1	1	1	1	1	1	1	0	1	1
K02954	1	1	1	1	0	1	1	1	1	1	1	0	1	0	1	1	0	0	1	0	0	0	1	0	0	1	0
K02956	0	1	1	1	1	1	1	1	0	1	1	1	1	0	1	1	1	1	1	1	1	1	1	1	1	1	1
K02959	1	1	0	1	0	1	0	1	1	0	1	0	1	0	0	2	1	1	1	0	1	1	1	1	0	1	0
K02961	1	1	1	1	0	1	1	1	1	1	1	1	1	0	1	1	0	1	1	1	1	1	1	1	1	1	0
K02962	0	0	1	0	0	0	1	0	0	0	0	0	0	0	1	0	0	0	0	0	0	0	0	0	0	0	0
K02963	1	1	0	1	1	0	0	0	0	1	1	0	1	1	0	1	1	0	1	0	1	1	1	1	1	1	0
K02965	1	1	1	1	0	1	1	1	1	1	1	0	1	0	0	1	0	0	1	1	1	1	1	1	1	1	1
K02966	0	0	1	0	0	0	1	0	0	0	0	1	0	0	1	0	0	0	0	0	0	0	0	0	0	0	0
K02967	1	1	1	1	0	1	1	1	1	1	1	0	1	0	1	1	1	1	1	1	1	1	1	1	1	1	0
K02968	1	1	0	1	0	1	0	1	1	1	1	0	1	1	0	0	1	0	1	1	1	1	1	1	0	1	0
K02970	0	1	0	1	0	0	0	1	1	1	1	0	1	0	0	0	1	0	1	0	2	1	1	0	1	1	0
K02974	0	0	1	0	0	0	1	0	0	0	0	0	0	0	1	0	0	0	0	0	0	0	0	0	0	0	0
K02977	0	0	1	0	0	0	1	0	0	0	0	1	0	0	0	0	0	0	0	0	0	0	0	0	0	0	0
K02978	0	0	1	0	0	0	1	0	0	0	0	1	0	0	1	0	0	0	0	0	0	0	0	0	0	0	1
K02979	0	0	1	0	0	0	1	0	0	0	0	1	0	0	1	0	0	0	0	0	0	0	0	0	0	0	0
K02982	1	1	1	1	0	1	1	1	1	1	1	1	1	0	1	1	0	0	1	1	1	1	1	1	1	1	1
K02984	0	0	1	0	0	0	1	0	0	0	0	0	0	0	1	0	0	0	0	0	0	0	0	0	0	0	0
K02986	0	1	1	1	2	1	1	1	1	0	1	1	1	0	1	1	0	1	1	1	1	2	1	1	0	1	1
K02987	0	0	1	0	0	0	1	0	0	0	0	0	0	0	1	0	0	0	0	0	0	0	0	0	0	0	0
K02988	1	1	1	1	1	1	1	0	0	1	1	1	1	0	1	1	0	1	1	1	1	1	0	1	1	1	1
K02990	0	1	0	1	1	0	0	0	0	1	1	0	1	1	0	1	1	1	1	0	1	1	1	1	1	1	0
K02991	0	0	1	0	0	0	1	0	0	0	0	0	0	0	1	0	0	0	0	0	0	0	0	0	0	0	0
K02992	1	1	1	1	0	1	1	1	1	1	1	0	1	0	1	2	0	1	1	0	1	1	1	1	0	1	0
K02994	1	1	1	1	1	1	1	1	1	1	1	0	1	0	1	1	0	1	1	1	1	1	1	1	1	1	0
K02995	0	0	1	0	0	0	2	0	0	0	0	1	0	0	0	0	0	0	0	0	0	0	0	0	0	0	0
K02996	1	1	1	1	1	1	1	1	0	1	1	1	1	0	1	1	0	0	1	1	1	1	1	1	1	1	1
K03040	1	1	0	1	1	1	0	1	1	0	1	0	1	1	0	1	0	1	1	2	1	1	1	1	0	2	0
K03041	0	0	1	0	0	0	2	0	0	0	0	1	0	0	1	0	0	0	0	0	0	0	0	0	0	0	1
K03042	0	0	1	0	0	0	1	0	0	0	0	0	0	0	1	0	0	0	0	0	0	0	0	0	0	0	1
K03043	1	1	0	1	0	1	0	1	1	1	1	0	1	2	0	2	0	1	1	2	1	1	1	1	2	1	0
K03044	0	0	1	0	0	0	1	0	0	0	0	0	0	0	1	0	0	0	0	0	0	0	0	0	0	0	0
K03045	0	0	1	0	0	0	1	0	0	0	0	0	0	0	1	0	0	0	0	0	0	0	0	0	0	0	0
K03046	1	1	0	1	0	1	0	1	2	1	1	0	1	1	0	2	0	2	1	2	1	1	1	1	2	1	0
K03047	0	0	1	0	0	0	1	0	0	0	0	1	0	0	2	0	0	0	0	0	0	0	0	0	0	0	0
K03049	0	0	1	0	0	0	1	0	0	0	0	1	0	0	0	0	0	0	0	0	0	0	0	0	0	0	1
K03050	0	0	1	0	0	0	1	0	0	0	0	1	0	0	0	0	0	0	0	0	0	0	0	0	0	0	0
K03051	0	0	1	0	0	0	1	0	0	0	0	0	0	0	1	0	0	0	0	0	0	0	0	0	0	0	1
K03053	0	0	1	0	0	0	1	0	0	0	0	0	0	0	1	0	0	0	0	0	0	0	0	0	0	0	1
K03055	0	0	1	0	0	0	1	0	0	0	0	0	0	0	1	0	0	0	0	0	0	0	0	0	0	0	0
K03056	0	0	1	0	0	0	1	0	0	0	0	0	0	0	0	0	0	0	0	0	0	0	0	0	0	0	0
K03057	0	0	1	0	0	0	0	0	0	0	0	1	0	0	1	0	0	0	0	0	0	0	0	0	0	0	1
K03058	0	0	1	0	0	0	1	0	0	0	0	0	0	0	1	0	0	0	0	0	0	0	0	0	0	0	1
K03059	0	0	1	0	0	0	1	0	0	0	0	0	0	0	0	0	0	0	0	0	0	0	0	0	0	0	0
K03060	0	1	0	1	1	0	0	0	1	0	0	0	0	0	0	0	1	0	1	1	0	1	0	0	0	1	0
K03070	1	1	0	1	2	2	0	2	1	2	1	0	1	0	0	2	1	1	1	2	1	1	2	1	2	2	0
K03071	0	0	0	0	0	0	0	0	0	0	0	0	0	0	0	0	0	0	0	0	0	0	1	0	0	0	0
K03072	0	1	1	1	0	1	1	0	1	0	0	0	0	0	0	0	1	1	1	0	1	1	0	1	0	0	1
K03073	1	1	0	1	0	1	0	1	1	1	1	0	1	0	0	1	0	0	1	1	1	0	1	1	0	1	0
K03074	1	1	1	1	1	1	1	0	1	0	1	0	0	0	0	0	0	0	0	0	1	1	0	1	0	0	1
K03075	0	1	0	0	0	1	0	0	1	1	1	0	1	1	0	2	1	0	1	0	1	1	1	0	0	0	0
K03076	0	1	1	1	1	1	1	1	1	1	1	0	1	1	1	1	0	1	1	2	1	1	1	1	0	1	1
K03079	0	0	0	0	0	0	0	0	0	0	0	0	0	0	0	0	0	0	0	0	0	0	0	0	0	0	0
K03086	0	1	0	2	1	2	0	1	2	0	2	0	2	0	0	1	1	0	1	1	3	2	2	3	0	2	0
K03088	0	1	0	1	1	1	0	1	2	0	2	0	2	2	0	0	3	2	5	1	5	1	12	2	0	8	0
K03089	0	2	0	1	1	0	0	0	0	0	0	0	0	0	0	0	0	0	0	0	0	0	0	0	0	0	0
K03090	0	0	0	0	0	1	0	0	1	0	0	0	0	0	0	0	1	1	1	0	0	0	0	1	0	0	0
K03091	0	0	0	0	0	0	0	0	1	1	0	0	0	0	0	0	2	0	1	0	0	0	0	0	0	0	0
K03092	0	1	0	1	1	0	0	1	1	0	1	0	1	1	0	1	1	0	1	1	1	1	1	0	1	1	0
K03093	0	0	0	0	0	0	0	0	0	0	0	0	0	0	0	0	1	0	1	0	0	0	0	0	0	0	0
K03094	0	0	0	0	0	0	0	0	0	0	0	0	0	0	0	0	0	0	0	0	0	0	0	0	0	0	0
K03098	0	0	0	1	0	0	0	0	0	0	2	0	0	0	0	1	0	0	0	0	0	1	0	0	0	0	0
K03100	1	1	0	1	1	2	0	0	1	0	2	0	1	0	0	1	1	0	1	1	1	1	1	1	1	1	0
K03101	0	1	0	1	0	0	0	1	1	0	1	0	1	1	0	1	1	1	2	0	0	1	1	0	0	1	0
K03105	0	0	1	0	0	0	1	0	0	0	0	1	0	0	0	0	0	0	0	0	0	0	0	0	0	0	0
K03106	0	1	1	1	1	1	1	0	1	1	1	1	1	0	1	2	1	1	1	0	1	1	2	1	0	1	1
K03110	0	1	1	1	1	0	1	0	0	1	1	1	1	0	1	1	1	1	1	1	1	1	1	1	0	1	1
K03111	1	1	0	1	1	0	0	1	0	1	2	0	1	0	0	1	1	2	2	1	1	0	1	1	2	1	0
K03113	0	0	1	0	1	0	2	0	0	0	0	1	0	1	1	1	0	0	0	0	0	0	1	0	0	0	0
K03116	0	0	0	1	0	0	0	0	0	0	0	0	1	0	0	1	1	1	0	1	0	0	2	0	1	1	0
K03117	0	0	0	0	1	0	0	0	0	0	0	0	0	0	0	1	1	0	0	0	0	0	0	0	0	0	0
K03118	0	1	0	1	1	0	0	1	0	0	0	0	1	0	0	1	1	0	0	1	1	0	1	0	1	0	0
K03120	0	0	1	0	0	0	2	0	0	0	0	0	0	0	1	0	0	0	0	0	0	0	0	0	0	0	1
K03124	0	0	1	0	0	0	1	0	0	0	0	5	0	0	1	0	0	0	0	0	0	0	0	0	0	0	1
K03136	0	0	1	0	0	0	0	0	0	0	0	0	0	0	1	0	0	0	0	0	0	0	0	0	0	0	1
K03146	0	1	1	0	1	0	2	0	0	0	0	0	0	0	1	0	0	0	0	1	1	0	0	0	0	0	0
K03147	0	1	2	2	0	0	3	1	1	0	1	0	0	0	4	0	0	0	0	2	1	0	0	0	1	1	0
K03148	0	0	0	1	0	0	0	1	0	0	0	0	0	0	0	0	0	1	0	0	0	0	0	0	0	0	0
K03149	0	0	0	0	0	0	0	0	1	0	0	0	0	0	0	0	0	0	0	0	0	0	0	0	0	1	0
K03150	0	0	0	3	0	0	0	1	2	0	0	0	0	1	0	0	2	0	1	0	1	0	1	0	0	0	0
K03151	0	0	2	0	0	0	1	0	1	0	0	0	0	0	1	0	1	0	1	0	0	1	0	0	0	0	1
K03152	0	0	1	0	0	0	0	0	0	0	0	0	0	1	0	0	1	0	2	0	0	1	0	0	0	0	0
K03154	0	0	1	0	1	0	0	0	0	0	0	0	0	0	0	1	0	0	0	0	0	0	0	0	0	0	0
K03163	0	0	0	0	0	0	0	0	0	0	0	1	0	0	0	0	0	0	0	0	0	0	0	0	0	0	0
K03166	0	0	1	0	0	0	1	0	0	0	0	0	0	0	1	0	0	0	0	0	0	0	0	0	0	1	1
K03167	0	0	1	0	0	0	1	0	0	0	0	0	0	0	2	0	0	0	0	0	0	0	0	0	0	1	1
K03168	1	1	1	1	2	1	1	1	1	0	1	1	1	1	1	1	1	1	1	0	1	1	1	1	0	2	0
K03169	0	0	0	0	0	0	0	2	0	0	0	0	0	0	0	0	2	0	1	0	0	1	1	0	0	0	0
K03177	0	1	0	1	1	0	1	1	1	0	1	0	1	1	0	0	1	1	1	1	1	1	1	0	0	1	0
K03179	0	1	1	3	1	0	1	0	0	0	0	0	0	0	1	1	0	0	1	1	0	0	1	0	0	1	0
K03183	0	3	0	2	1	1	0	0	1	0	2	1	0	1	0	0	0	1	0	1	0	0	1	1	0	0	0
K03186	0	1	1	1	1	0	1	0	0	0	0	0	0	0	1	1	0	0	1	1	0	0	0	0	2	0	1
K03187	0	0	0	0	0	0	0	0	0	0	0	0	0	0	0	1	0	0	0	0	0	0	0	0	0	0	0
K03188	0	0	0	0	0	0	0	0	0	0	0	0	0	0	0	1	0	0	0	0	0	0	0	0	0	0	0
K03189	0	0	0	0	0	0	0	0	0	0	0	0	0	0	0	1	0	0	0	0	0	0	0	0	0	0	0
K03190	0	0	0	0	0	0	0	0	0	0	0	0	0	0	0	1	0	0	0	0	0	0	0	0	0	0	0
K03199	0	0	0	0	0	0	0	0	0	0	0	0	0	0	0	0	0	0	0	0	0	0	0	0	0	0	0
K03205	0	0	0	0	0	0	0	0	0	0	0	0	0	0	0	0	5	2	0	0	0	0	0	0	0	0	0
K03208	0	0	0	0	0	0	0	0	0	0	0	0	0	0	0	0	0	0	0	0	0	0	0	0	0	0	0
K03210	0	1	0	1	0	0	0	1	0	0	1	0	0	0	0	0	1	1	1	0	1	1	1	1	0	1	0
K03215	0	1	0	2	0	0	0	1	0	1	0	0	1	1	0	0	1	0	1	1	1	1	1	0	1	0	0
K03216	0	0	0	0	1	0	0	0	0	0	1	0	0	0	0	1	1	0	1	1	0	1	0	0	0	0	0
K03217	0	1	0	0	1	1	0	1	1	1	1	0	1	1	0	1	1	1	1	1	1	1	1	1	1	1	0
K03218	0	1	0	1	1	0	0	0	1	1	0	1	1	0	0	0	1	0	2	1	0	1	1	0	1	0	0
K03231	0	0	1	0	0	0	1	0	0	0	0	0	0	0	1	0	0	0	0	0	0	0	0	0	0	0	1
K03232	0	0	1	0	0	0	1	0	0	0	0	0	0	0	1	0	0	0	0	0	0	0	0	0	0	0	0
K03234	0	0	1	0	0	0	1	0	0	0	0	0	0	0	1	0	0	0	0	0	0	0	0	0	0	0	1
K03236	0	0	2	0	0	0	1	0	0	0	0	0	0	0	1	0	0	0	0	0	0	0	0	0	0	0	0
K03237	0	0	1	0	0	0	1	0	0	0	0	1	0	0	1	0	0	0	0	0	0	0	0	0	0	0	1
K03238	0	0	1	0	0	0	1	0	0	0	0	0	0	0	1	0	0	0	0	0	0	0	0	0	0	0	1
K03239	0	0	0	0	0	0	0	0	0	0	1	0	0	0	0	0	0	0	0	0	0	0	0	0	0	0	0
K03242	0	0	1	0	0	0	1	0	0	0	0	1	0	0	0	0	0	0	0	0	0	0	0	0	0	0	0
K03243	0	0	1	0	0	0	1	0	0	0	0	0	0	0	1	0	0	0	0	0	0	0	0	0	0	0	0
K03263	0	0	1	0	0	0	0	0	0	0	0	0	0	0	1	0	0	0	0	0	0	0	0	0	0	0	1
K03264	0	0	1	0	0	0	1	0	0	0	0	0	0	0	1	0	0	0	0	0	0	0	0	0	0	0	1
K03265	0	0	2	0	0	0	1	0	0	0	0	1	0	0	1	0	0	0	0	0	0	0	0	0	0	0	0
K03269	0	1	0	1	0	0	0	0	0	0	1	0	0	0	0	1	0	0	0	0	1	0	1	0	0	1	0
K03270	0	0	0	1	1	0	0	0	0	1	1	0	0	0	0	1	0	0	0	1	1	0	1	0	0	1	0
K03271	0	1	0	1	0	1	0	0	0	1	2	0	0	0	0	0	0	0	0	0	1	1	1	1	0	1	0
K03272	0	1	0	1	0	0	0	1	0	2	0	0	0	0	0	0	0	0	0	1	2	0	0	0	0	1	0
K03273	0	0	0	1	1	1	0	1	0	0	0	0	0	0	0	0	0	0	0	1	0	0	0	1	1	2	0
K03274	0	1	0	1	0	0	0	1	0	1	0	0	0	0	0	0	0	0	0	0	0	0	1	0	0	0	0
K03281	0	1	2	1	3	0	1	0	0	0	0	2	0	0	0	0	0	0	0	1	0	0	1	0	0	0	1
K03282	0	0	0	1	1	0	0	0	0	0	0	0	1	0	0	0	0	0	0	0	0	1	0	1	0	0	0
K03284	0	0	1	1	0	0	2	1	2	0	2	0	0	0	0	0	2	1	1	0	1	2	2	0	0	1	1
K03286	0	1	0	2	1	0	0	0	0	0	0	0	0	0	0	2	0	0	0	1	0	0	0	0	0	0	0
K03292	0	0	0	0	0	0	0	0	1	0	0	0	0	0	0	0	1	0	0	0	0	2	0	0	0	0	0
K03293	0	1	0	0	0	0	0	0	0	0	1	0	0	0	0	1	1	0	0	0	0	0	0	0	0	0	0
K03294	0	0	1	1	1	0	1	0	1	0	0	0	0	0	0	1	2	0	2	0	0	0	0	0	0	0	1
K03296	0	2	0	1	3	0	0	1	0	2	1	0	0	0	0	0	4	0	3	0	4	2	0	0	3	1	0
K03297	0	0	0	0	0	0	0	0	0	0	0	0	0	0	0	1	0	0	0	0	0	0	0	0	0	0	0
K03298	0	0	0	0	1	0	0	0	0	0	0	0	0	0	0	0	0	0	1	0	0	0	0	0	0	0	0
K03299	0	0	1	0	0	0	1	0	1	0	0	0	0	0	1	0	0	0	0	0	0	0	0	0	0	0	0
K03303	0	0	0	0	1	0	0	0	1	0	0	0	1	0	0	1	3	0	1	0	0	0	0	0	0	0	0
K03304	0	0	0	0	0	0	0	0	0	0	0	0	0	0	0	1	0	0	0	0	0	0	0	0	0	0	0
K03305	0	0	0	0	0	0	0	0	0	0	0	0	0	1	0	0	0	0	0	0	0	0	1	0	0	0	0
K03306	0	0	0	0	1	1	2	0	1	0	1	0	0	0	0	1	0	0	0	0	0	0	0	2	1	1	1
K03307	0	2	4	1	0	0	3	0	0	0	0	0	0	1	1	2	4	0	0	0	6	0	0	2	1	1	1
K03308	0	0	3	2	1	0	2	1	0	1	0	0	0	2	0	1	3	0	1	0	1	1	0	0	0	0	1
K03309	0	0	0	0	0	0	0	0	0	0	0	0	0	0	0	0	0	0	0	0	0	0	0	0	0	0	0
K03310	0	0	0	1	2	0	0	0	2	0	0	0	0	0	0	1	4	0	0	0	1	0	1	0	0	0	0
K03311	0	0	0	0	1	0	0	0	0	0	0	0	0	0	0	0	0	0	2	0	0	0	0	0	0	0	0
K03312	0	0	0	0	0	0	0	0	0	0	0	0	0	0	0	0	2	0	0	0	2	1	0	0	0	1	0
K03313	0	0	0	0	0	0	0	0	0	0	0	0	0	1	0	1	0	0	0	0	0	0	1	0	0	0	0
K03315	0	0	0	0	1	0	0	0	0	0	0	0	0	0	0	0	12	0	1	0	1	0	1	0	0	0	0
K03316	0	0	0	0	0	0	0	0	1	0	0	0	0	0	0	0	0	0	1	0	0	0	0	0	0	1	0
K03317	0	0	0	0	2	0	0	0	0	0	0	0	0	0	0	0	0	0	0	0	1	0	0	0	0	0	0
K03319	0	0	0	0	0	0	0	0	0	0	0	0	0	0	0	1	0	0	0	0	0	0	0	0	0	0	0
K03320	0	3	1	2	2	0	1	4	1	0	1	1	0	3	1	2	3	3	1	1	0	1	1	0	0	0	0
K03321	0	0	0	0	2	0	0	0	0	0	0	0	0	1	0	2	3	0	1	0	0	0	2	0	0	0	0
K03322	0	0	0	0	1	0	0	0	0	0	0	0	0	0	0	0	0	0	0	0	0	1	0	0	0	0	0
K03324	0	1	1	3	0	1	0	4	2	1	0	0	0	1	0	0	2	0	1	0	0	1	1	1	1	1	0
K03325	0	0	1	0	2	0	2	1	0	0	0	0	0	0	0	0	1	1	0	0	0	1	0	0	0	1	0
K03327	0	0	0	1	1	0	0	1	0	0	0	0	0	0	0	0	0	0	0	0	1	0	1	0	0	1	0
K03328	0	0	0	0	0	0	0	0	1	0	0	0	0	0	0	0	0	0	0	0	0	0	0	0	0	0	0
K03330	0	0	1	0	0	1	1	0	0	0	0	1	0	0	2	0	0	0	0	0	0	0	1	1	0	0	0
K03332	0	0	0	0	0	0	0	0	0	0	0	0	0	1	0	0	0	0	0	0	0	0	0	0	0	0	0
K03333	0	0	0	0	0	0	0	0	0	0	0	0	0	0	0	0	0	0	0	0	0	0	0	0	0	0	0
K03335	0	0	0	0	0	0	0	0	0	0	0	0	0	0	0	0	0	0	0	0	0	1	0	0	0	0	0
K03336	0	0	0	0	0	0	0	0	0	0	0	0	0	0	0	0	0	0	0	0	0	0	0	0	0	0	0
K03337	0	0	0	0	0	0	0	0	0	0	0	0	0	0	0	0	0	0	0	0	0	0	0	0	0	0	0
K03340	0	0	0	0	0	0	0	0	0	0	0	0	0	0	0	0	0	0	0	0	0	0	0	0	0	0	0
K03342	0	0	0	0	0	0	0	1	0	0	0	0	0	0	0	0	0	0	0	0	0	0	0	0	0	0	0
K03366	0	0	0	0	0	0	0	0	0	0	0	0	0	0	0	0	0	0	0	0	0	0	0	0	0	0	0
K03382	0	0	0	0	0	0	0	0	0	0	0	0	0	0	0	0	0	0	0	0	0	1	0	0	0	0	0
K03385	0	0	0	0	0	0	0	0	0	0	0	0	0	0	0	1	0	0	0	0	0	0	1	0	0	0	0
K03386	0	3	1	2	1	1	1	1	1	0	2	1	0	0	1	3	2	2	0	0	1	0	2	1	0	0	0
K03387	0	0	0	0	0	0	1	0	0	0	0	0	0	0	1	0	0	0	1	0	0	0	0	0	0	0	0
K03394	0	1	1	0	0	0	1	0	1	0	0	0	0	0	1	0	0	0	1	0	0	0	0	0	0	0	0
K03399	0	0	1	0	0	0	1	0	1	0	0	0	0	0	1	0	1	0	1	0	0	0	0	0	0	0	0
K03402	0	0	0	0	0	0	0	0	1	0	0	0	0	0	0	0	1	0	1	0	1	1	1	0	0	0	0
K03404	0	0	3	0	0	0	1	0	1	0	0	0	1	0	0	0	0	2	0	0	0	0	0	0	0	0	0
K03405	0	0	1	0	0	0	0	0	0	0	0	0	0	0	0	0	0	0	0	0	0	0	0	0	0	0	0
K03406	0	1	0	7	5	0	1	0	22	1	0	0	0	0	0	11	1	0	0	1	1	0	5	0	3	1	1
K03407	0	1	0	2	4	0	1	0	5	0	0	0	0	0	1	3	0	2	0	1	1	0	1	0	1	2	0
K03408	0	0	0	2	3	0	2	0	2	0	0	0	0	0	1	1	0	2	0	1	1	0	1	0	1	2	0
K03409	0	1	0	2	0	0	0	0	2	0	0	0	0	0	0	0	0	0	0	0	0	0	0	0	0	0	0
K03410	0	0	0	0	0	0	2	0	0	0	0	0	0	0	1	0	0	1	0	0	0	0	0	0	0	1	0
K03411	0	1	0	1	0	0	1	0	1	0	1	0	0	0	2	0	0	1	0	1	1	0	1	0	2	2	0
K03412	0	1	0	1	2	0	1	0	1	0	0	0	0	0	1	1	0	1	0	1	1	0	1	0	1	2	0
K03413	0	2	0	2	1	0	2	0	3	1	0	1	0	0	1	2	0	1	0	3	2	0	1	0	1	1	1
K03414	0	0	0	0	0	0	0	0	0	0	0	0	0	0	0	0	0	0	0	2	0	0	0	0	0	0	0
K03415	0	0	0	0	1	0	0	0	0	0	0	0	0	0	0	1	0	0	0	0	0	0	0	0	0	0	0
K03417	0	0	0	0	0	0	0	0	0	1	0	0	0	0	0	1	0	0	0	0	0	0	0	0	0	0	0
K03420	0	0	2	0	0	0	3	0	0	0	0	0	0	0	2	0	0	0	0	0	0	0	0	0	0	0	1
K03421	0	0	1	0	0	0	1	0	0	0	0	0	0	0	1	0	0	0	0	0	0	0	0	0	0	0	0
K03422	0	0	1	0	0	0	1	0	0	0	0	0	0	0	1	0	0	0	0	0	0	0	0	0	0	0	0
K03424	1	1	1	3	1	1	0	2	1	0	1	0	1	2	0	1	2	1	1	1	1	3	2	1	0	1	0
K03426	0	0	0	1	0	0	1	0	0	0	0	0	0	0	0	0	0	0	1	0	0	0	0	0	1	0	0
K03427	0	2	0	2	4	3	0	4	3	0	1	0	0	0	2	0	2	1	1	1	1	0	0	5	1	1	0
K03429	0	0	0	0	0	0	0	2	3	0	0	0	0	0	0	0	0	0	0	0	0	0	0	0	0	1	0
K03430	0	0	0	0	0	0	0	0	0	0	0	0	0	0	0	0	0	0	0	0	0	0	0	0	0	0	0
K03431	0	1	0	1	1	1	1	1	1	0	0	1	1	0	1	1	1	0	1	1	0	0	0	1	0	0	0
K03432	0	0	1	0	0	0	1	0	0	0	0	0	0	0	1	0	0	0	0	0	0	0	0	0	0	0	0
K03433	0	0	1	0	0	0	1	0	0	0	0	0	0	0	1	0	0	0	0	0	0	0	0	0	0	0	0
K03436	0	0	0	0	0	0	0	0	1	0	0	0	0	0	0	0	1	0	1	0	0	3	0	0	0	0	0
K03437	0	1	0	0	0	0	0	2	0	0	0	0	1	0	0	0	1	0	1	0	1	1	2	0	0	0	0
K03438	0	1	0	1	1	1	0	1	2	1	1	0	1	1	0	0	2	1	1	1	1	0	1	1	1	1	0
K03439	0	0	0	1	0	0	0	0	1	1	0	0	0	0	0	1	1	0	1	0	0	1	1	0	0	1	0
K03442	0	2	0	2	1	0	0	0	0	0	1	0	0	1	0	2	1	0	1	0	0	1	3	0	0	0	0
K03446	0	0	0	0	0	0	0	0	0	0	0	0	0	0	0	0	0	0	0	0	0	0	0	0	0	0	0
K03451	0	0	0	0	0	0	0	0	1	0	0	0	0	0	0	0	5	0	0	0	0	0	0	0	0	0	0
K03453	0	0	2	1	0	0	1	1	0	0	0	0	0	0	0	1	0	0	0	0	0	0	1	0	0	0	1
K03455	0	1	1	0	1	0	3	0	0	0	0	0	0	0	0	3	0	0	1	1	0	0	0	0	0	0	0
K03458	0	0	1	0	0	0	0	0	0	0	1	0	0	0	0	0	0	0	0	0	0	0	0	0	1	0	0
K03465	0	0	0	1	1	1	0	0	2	1	0	1	0	0	0	1	1	0	0	0	1	1	0	1	0	0	1
K03466	1	1	1	1	1	0	0	1	2	1	1	0	2	1	0	1	1	1	1	1	1	1	1	0	1	1	0
K03469	1	0	0	1	1	2	1	1	2	1	1	0	1	0	1	1	2	0	1	1	0	1	2	1	0	0	1
K03470	0	1	1	1	1	1	1	1	0	0	1	0	1	1	1	0	1	0	1	1	1	1	2	1	1	0	0
K03471	0	0	0	0	0	0	0	0	0	0	0	0	0	0	0	0	0	0	0	0	0	0	0	0	0	0	0
K03472	0	0	0	0	0	0	0	0	0	0	0	0	0	0	0	0	0	0	0	0	0	0	0	0	0	0	0
K03473	0	0	0	0	0	0	0	1	0	0	0	0	0	0	0	0	0	0	0	0	0	0	1	0	0	0	0
K03474	0	0	0	1	0	0	0	1	0	0	1	0	0	0	0	0	0	0	0	1	0	0	1	0	1	1	0
K03475	0	0	0	0	0	0	0	0	0	0	0	0	0	0	0	0	0	0	1	0	0	0	0	0	0	0	0
K03476	0	0	0	0	0	0	0	0	0	0	0	0	0	0	0	0	0	0	0	0	0	0	0	0	0	0	0
K03478	0	0	0	0	0	0	0	1	0	0	0	0	0	0	0	0	0	0	0	0	0	0	0	0	0	0	0
K03483	0	0	0	0	0	0	0	0	0	0	0	0	0	0	0	0	1	0	1	0	0	0	0	0	0	0	0
K03484	0	0	0	0	0	0	0	0	0	0	0	0	0	0	0	0	0	0	0	0	0	1	0	0	0	0	0
K03490	0	0	0	0	0	0	0	0	0	0	0	0	0	0	0	0	0	0	0	0	1	0	0	0	0	0	0
K03495	0	1	0	0	2	0	0	1	1	0	1	0	0	1	0	0	1	0	1	1	1	2	1	1	1	2	0
K03496	1	0	0	2	1	0	1	0	1	0	1	0	2	0	0	1	5	1	3	1	1	1	1	0	0	0	0
K03497	1	0	0	1	1	0	0	1	1	0	1	0	1	0	0	1	6	1	3	2	1	1	1	0	1	1	0
K03498	0	1	1	2	6	2	4	3	1	2	1	0	0	1	1	0	2	2	1	1	2	2	2	2	1	1	1
K03499	0	1	1	3	3	1	2	2	3	1	1	0	2	0	1	0	1	0	1	2	2	2	1	2	0	1	0
K03500	0	1	0	1	1	0	0	2	1	1	1	1	0	0	0	0	1	1	1	0	1	0	1	0	1	1	0
K03501	0	0	0	0	2	0	0	0	1	0	1	0	1	1	0	1	1	1	1	1	0	1	1	0	0	0	0
K03502	0	1	0	0	0	0	0	0	0	0	1	0	0	0	0	0	1	0	0	1	0	0	2	0	0	0	0
K03503	0	1	0	0	0	0	0	0	0	0	2	0	0	0	0	0	0	0	0	0	0	0	1	0	0	0	0
K03517	0	1	1	1	1	0	1	0	1	0	1	0	0	0	1	1	1	0	0	0	1	0	1	0	1	2	1
K03518	0	0	0	0	0	2	0	0	0	1	3	2	0	0	0	0	4	0	0	0	1	3	0	2	1	0	0
K03519	0	0	0	0	0	0	0	0	0	0	1	2	1	0	0	0	0	0	0	0	0	1	0	0	0	0	0
K03520	0	0	0	0	0	0	0	0	0	1	1	0	0	0	0	0	0	0	0	0	0	0	0	0	0	0	0
K03521	0	1	0	0	0	0	0	1	1	1	1	2	1	0	0	0	19	0	3	3	1	1	2	0	2	2	0
K03522	0	1	0	0	0	0	0	1	1	1	1	1	1	0	0	0	16	0	3	2	1	1	2	0	2	2	0
K03523	0	0	0	0	0	0	1	0	1	0	0	0	0	0	1	0	1	1	1	0	0	1	0	0	1	0	0
K03524	0	1	1	1	1	1	1	1	1	1	1	0	1	1	1	1	2	0	1	1	1	1	1	1	1	1	1
K03525	0	1	0	1	1	0	0	1	1	1	0	0	1	0	0	0	1	0	1	1	1	1	1	0	1	1	0
K03526	0	1	0	1	0	1	0	0	1	1	1	0	0	0	0	0	1	1	1	0	1	1	2	1	0	1	0
K03527	0	1	0	1	0	1	0	0	1	1	1	0	0	1	0	2	1	1	1	1	1	1	1	1	1	1	0
K03529	3	1	1	1	0	0	1	2	0	1	1	0	1	0	2	0	1	1	1	0	2	1	0	1	1	2	2
K03530	1	1	0	1	0	2	0	1	1	1	2	0	0	0	0	0	1	0	1	1	0	0	3	2	1	1	0
K03531	0	1	2	2	1	1	2	1	0	1	1	1	2	0	2	1	1	1	1	1	1	1	1	2	0	0	2
K03532	0	0	0	0	1	0	0	0	0	0	0	0	0	0	0	3	0	0	0	0	0	0	0	0	1	0	0
K03533	0	0	0	0	1	0	0	0	0	0	0	0	0	0	0	0	0	0	0	0	0	0	0	0	0	0	0
K03534	0	0	0	0	0	0	0	0	0	0	0	0	0	0	0	0	0	0	0	0	0	1	0	0	0	0	0
K03536	0	1	0	0	1	0	0	2	0	1	1	0	1	1	0	1	1	0	1	0	0	1	1	1	0	1	0
K03537	0	0	1	0	0	0	1	0	0	0	0	0	0	0	1	0	0	0	0	0	0	0	0	0	0	0	0
K03538	0	0	1	0	0	0	1	0	0	0	0	1	0	0	1	0	0	0	0	0	0	0	0	0	0	0	0
K03539	0	0	1	0	0	0	1	0	0	0	0	0	0	0	1	0	0	0	0	0	0	0	0	0	0	0	0
K03540	0	0	1	0	0	0	1	0	0	0	0	0	0	0	1	0	0	0	0	0	0	0	0	0	0	0	1
K03543	0	0	0	0	0	0	0	0	0	0	0	0	0	0	0	0	0	0	0	0	0	0	0	0	0	0	0
K03544	0	1	0	1	0	0	0	1	1	2	1	0	0	1	0	2	1	1	1	1	0	1	1	0	1	1	0
K03545	1	1	0	1	1	1	0	0	0	1	1	0	1	1	0	1	1	1	2	1	1	1	1	1	0	1	0
K03546	0	0	1	1	0	0	0	0	0	0	0	2	1	0	0	0	1	0	1	2	0	2	0	0	0	0	0
K03547	0	0	0	0	0	0	0	0	1	0	0	0	1	1	0	0	1	0	1	0	0	1	1	0	0	0	0
K03548	0	0	0	0	0	0	0	0	0	0	0	0	0	0	0	0	0	0	0	0	0	0	0	0	0	0	0
K03550	1	0	0	1	1	1	1	0	1	1	1	0	1	0	1	1	1	1	1	0	1	1	1	1	1	1	0
K03551	1	0	0	1	1	1	1	1	1	1	1	0	1	0	2	1	1	1	2	0	1	1	1	1	1	1	0
K03553	0	1	0	1	1	1	0	1	0	0	1	0	1	1	0	1	1	1	1	1	1	1	1	1	1	1	0
K03554	0	1	0	0	0	0	0	0	0	0	0	0	0	0	0	0	0	0	0	0	0	0	0	0	1	0	0
K03555	0	1	1	1	1	1	1	1	1	0	1	0	1	1	1	2	1	0	1	0	1	1	1	1	1	1	0
K03556	0	0	0	0	0	0	0	0	3	0	0	0	1	0	0	0	0	0	0	0	0	0	0	0	0	0	0
K03558	1	0	0	1	0	0	0	0	0	0	0	0	0	1	0	0	0	0	0	1	1	1	1	0	1	0	0
K03559	0	1	0	0	1	0	0	5	0	0	1	0	0	1	0	3	0	0	0	0	1	0	1	0	0	0	0
K03560	0	1	0	1	1	0	0	0	0	0	0	0	0	0	0	0	0	0	0	1	0	0	0	0	1	0	0
K03561	0	1	0	2	2	0	0	4	0	1	2	0	0	2	0	2	0	0	0	0	1	0	2	0	1	1	0
K03562	0	1	0	1	1	0	0	0	0	0	0	0	0	0	0	0	0	0	0	1	0	0	0	0	1	0	0
K03563	0	1	0	1	0	0	0	0	0	0	0	0	0	0	0	0	1	0	0	1	1	0	0	0	0	1	0
K03564	0	0	1	1	0	0	1	1	0	0	1	1	1	0	1	1	2	2	0	0	0	0	1	0	1	0	2
K03565	0	1	0	1	0	1	0	0	1	0	1	0	1	0	0	0	1	0	0	0	1	1	1	1	0	0	0
K03567	0	0	0	1	0	0	0	0	0	0	0	0	0	0	0	0	0	0	0	1	0	0	0	0	0	0	0
K03568	0	0	1	0	0	2	2	0	0	1	4	1	1	0	1	0	1	1	1	0	1	0	0	2	0	0	1
K03569	3	1	0	1	2	0	0	1	0	2	1	0	2	0	0	1	2	1	1	1	1	2	1	0	0	1	0
K03570	0	1	0	1	1	0	0	1	0	0	1	0	1	0	0	1	1	1	1	1	1	0	1	0	0	0	0
K03571	0	1	0	1	0	0	0	0	0	0	0	0	0	0	0	0	1	1	0	0	0	0	0	0	0	0	0
K03572	0	0	1	1	2	1	1	2	1	1	1	0	1	0	1	0	1	0	1	1	1	1	1	1	1	1	0
K03574	0	0	1	1	1	0	0	0	0	0	1	1	0	0	0	0	2	2	2	0	0	2	0	0	1	0	1
K03575	0	0	0	1	0	0	1	1	1	0	1	0	1	0	0	0	0	0	1	0	0	1	2	0	0	0	0
K03576	0	0	0	0	0	0	0	0	0	0	0	0	0	0	0	0	0	0	0	0	0	0	0	0	0	0	0
K03577	0	0	0	1	0	0	0	0	0	0	0	0	0	0	0	0	0	0	0	0	0	0	0	0	0	0	0
K03578	0	1	0	0	0	0	0	0	0	0	0	0	0	0	0	0	0	0	0	1	0	0	0	0	0	0	0
K03579	0	0	0	1	1	0	0	1	0	0	0	0	0	0	0	1	0	0	0	0	0	0	0	0	0	0	0
K03580	0	0	0	0	0	0	0	1	0	0	0	0	0	0	0	0	0	0	0	0	0	0	0	0	0	0	0
K03581	0	1	0	0	2	0	0	2	4	0	0	0	0	0	0	0	1	0	1	3	0	1	0	0	3	0	0
K03582	0	1	0	0	2	0	0	0	0	0	0	0	0	0	0	0	0	0	0	0	0	0	0	0	1	0	0
K03583	0	1	0	0	2	0	0	0	0	0	0	0	0	0	0	0	0	0	0	0	0	0	0	0	2	0	0
K03584	0	1	0	1	1	1	0	0	1	0	1	0	1	0	0	0	1	0	1	1	1	1	0	0	0	1	0
K03585	0	1	0	0	1	0	0	1	0	1	0	0	0	1	0	0	0	0	0	0	0	0	0	0	0	2	0
K03587	0	1	0	1	1	0	0	1	0	1	0	0	0	1	0	1	0	2	0	1	0	1	1	0	1	1	0
K03588	1	1	0	1	0	1	0	1	1	1	1	0	1	0	0	1	1	1	1	0	1	1	1	1	0	1	0
K03589	0	1	0	1	1	1	0	0	1	0	0	0	0	0	0	0	0	2	0	0	0	0	1	1	1	0	0
K03590	1	1	0	1	1	2	0	1	0	1	1	0	1	0	0	2	0	0	0	0	1	2	1	1	1	0	0
K03592	0	0	1	0	0	2	1	0	0	1	3	1	0	0	2	0	1	0	1	0	1	0	0	2	0	0	1
K03593	0	0	0	1	0	1	0	0	0	0	1	0	1	2	0	1	0	0	0	0	0	0	1	1	0	0	0
K03594	0	0	0	0	1	0	0	0	0	0	0	0	1	0	0	0	0	0	1	0	0	0	0	0	0	0	0
K03595	0	1	0	1	1	1	0	0	1	0	1	0	1	0	0	1	1	0	1	0	0	1	2	1	0	0	0
K03596	1	1	0	1	2	0	0	0	1	1	1	0	1	2	0	1	1	0	1	1	1	1	1	0	1	1	0
K03601	0	1	1	1	2	1	1	0	1	0	1	0	1	0	2	0	1	1	1	1	1	1	1	1	2	1	0
K03602	0	1	1	1	1	1	1	0	1	0	1	0	1	0	1	1	1	1	0	1	1	1	1	0	1	1	0
K03603	0	0	0	0	0	0	0	0	0	0	0	0	0	0	0	0	0	0	0	0	0	0	0	0	0	0	0
K03605	0	0	0	0	2	0	0	0	0	0	1	0	0	0	2	2	0	1	0	1	1	0	0	0	0	0	0
K03606	0	0	0	0	0	0	0	0	0	0	0	0	0	0	0	0	0	0	0	0	0	0	1	0	1	0	0
K03608	0	0	0	0	0	0	0	0	0	0	0	0	0	0	0	1	0	0	1	1	0	0	0	0	0	0	0
K03609	0	0	0	0	0	0	1	0	0	1	0	0	0	0	2	1	0	0	1	1	0	0	0	0	1	0	0
K03610	0	0	0	0	0	0	0	0	0	1	0	0	0	0	0	0	0	0	1	2	0	0	0	0	0	0	0
K03611	0	0	0	0	0	0	0	0	0	0	0	0	0	0	0	1	0	0	0	0	0	0	0	0	0	0	0
K03612	0	1	0	1	0	1	0	1	1	0	1	0	0	0	0	0	1	1	1	1	1	1	0	1	1	1	0
K03613	0	1	0	1	0	1	0	0	0	0	1	0	0	0	0	0	1	1	1	1	1	1	0	1	1	1	0
K03614	0	1	0	1	0	1	0	1	1	0	1	0	0	0	0	0	1	1	1	2	1	1	0	1	1	2	0
K03615	0	1	0	1	0	1	0	1	3	0	1	0	0	1	0	0	1	0	1	1	1	1	1	1	1	3	0
K03616	0	0	0	1	0	0	0	0	0	0	0	0	0	0	0	0	1	0	1	0	0	0	0	0	0	0	0
K03617	0	1	0	1	0	1	0	0	0	0	1	0	0	0	0	0	1	1	1	1	1	1	0	1	1	1	0
K03620	0	0	0	0	0	0	0	0	0	0	0	0	0	0	0	1	0	0	0	0	0	0	0	0	0	0	0
K03621	0	0	0	1	2	1	0	0	0	1	1	0	1	0	0	1	1	0	1	0	1	0	0	1	0	1	0
K03622	0	0	1	0	0	0	1	0	0	0	0	3	0	0	1	0	0	0	0	0	0	0	0	0	0	0	0
K03623	0	0	0	0	0	0	0	0	0	0	0	0	0	0	0	0	1	0	1	0	0	0	0	0	0	0	0
K03624	1	1	0	1	1	1	0	0	1	0	1	0	2	0	0	1	1	1	1	2	0	0	1	1	0	0	0
K03625	2	1	0	0	1	1	0	1	1	0	1	0	1	0	0	1	1	1	1	0	1	1	1	1	0	1	0
K03626	0	0	1	0	0	0	1	0	0	0	0	1	0	0	1	0	0	0	0	0	0	0	0	0	0	0	0
K03627	0	0	1	0	0	0	1	0	0	0	0	1	0	0	1	0	0	0	0	0	0	0	0	0	0	0	1
K03628	0	1	0	1	0	1	0	1	1	1	2	0	1	1	0	0	1	1	1	1	1	1	1	1	0	2	0
K03629	0	0	0	0	0	0	0	0	1	1	0	0	1	1	0	0	1	0	1	0	1	1	1	0	0	0	0
K03630	0	2	0	1	1	1	1	1	2	1	1	1	1	1	0	0	4	1	1	2	1	0	1	2	0	0	0
K03631	0	1	0	1	2	0	0	1	1	1	0	0	1	0	0	1	1	1	1	1	1	1	1	0	0	0	0
K03634	0	1	0	1	1	0	0	0	0	0	0	0	0	0	0	1	0	0	0	0	0	0	1	0	0	0	0
K03635	0	0	2	0	1	0	2	0	0	0	0	1	0	0	2	1	0	0	0	0	0	0	0	0	1	0	1
K03636	0	0	1	0	0	1	1	0	1	0	0	0	0	0	1	1	0	0	0	0	0	0	0	0	0	0	0
K03637	0	1	1	1	1	0	1	0	1	1	0	1	1	0	1	1	1	0	1	1	0	1	1	0	1	0	1
K03638	0	0	1	0	0	0	1	0	0	0	0	1	0	0	0	0	0	0	0	0	0	0	0	0	0	0	1
K03639	0	1	1	1	1	0	1	0	1	1	0	1	1	0	1	2	1	1	1	1	0	1	1	0	1	0	1
K03640	0	1	0	0	1	0	0	1	0	0	0	0	0	0	0	1	0	0	0	1	0	0	1	0	2	0	0
K03641	0	1	0	1	1	1	0	0	0	0	0	0	0	0	0	1	0	0	0	0	0	0	0	1	1	0	0
K03642	0	0	0	1	2	0	0	0	0	0	0	0	0	0	0	1	0	1	0	1	1	1	0	1	0	0	0
K03644	0	1	0	1	0	1	0	1	1	0	1	0	0	0	0	1	2	1	0	1	0	0	1	1	0	1	0
K03646	0	0	0	1	1	0	0	0	0	0	0	0	0	0	0	0	0	0	0	0	0	0	0	0	0	0	0
K03648	0	0	0	0	0	0	0	0	0	0	0	0	0	1	0	1	1	0	1	0	0	0	1	1	0	0	0
K03649	0	0	0	0	0	0	0	0	0	0	0	0	0	0	0	0	0	0	1	0	0	1	0	0	0	0	0
K03650	0	1	0	0	1	1	0	1	1	1	1	0	0	0	0	1	1	0	1	1	1	1	1	1	1	2	0
K03652	0	0	0	0	0	0	0	0	0	0	0	1	1	0	1	0	0	0	0	0	0	0	0	0	0	0	0
K03653	0	0	1	0	0	0	0	0	0	0	0	1	0	0	0	0	0	0	0	0	0	0	0	0	0	0	1
K03654	0	1	0	1	2	2	0	0	1	0	1	0	0	2	1	1	1	0	0	0	0	1	3	1	0	0	0
K03655	2	3	0	1	2	2	1	1	1	0	2	0	1	2	0	0	10	2	3	2	6	7	1	6	1	1	0
K03657	1	1	0	2	1	2	1	0	4	1	1	0	2	1	0	0	3	3	4	1	1	3	1	1	2	1	0
K03658	0	0	0	0	0	0	0	0	1	0	0	0	0	0	0	0	0	0	0	0	0	0	0	0	0	0	0
K03660	0	0	0	0	0	0	2	0	0	0	0	0	0	0	1	0	1	0	1	0	0	1	0	0	0	0	0
K03664	0	0	0	0	1	1	0	0	1	0	1	0	1	1	0	0	1	0	1	0	1	1	1	1	2	1	0
K03665	0	1	1	1	1	1	0	0	1	0	1	0	1	1	0	0	1	2	1	1	2	1	1	1	1	1	0
K03666	0	0	0	1	0	0	0	0	0	0	0	0	0	0	0	0	1	0	0	0	0	0	0	0	0	0	0
K03667	0	1	0	1	1	1	0	0	1	0	1	0	0	0	0	1	0	0	0	1	1	2	0	0	1	0	0
K03670	0	0	0	0	0	0	0	1	0	0	0	0	0	0	0	0	0	0	0	0	0	0	0	0	0	0	0
K03671	1	6	1	2	3	0	3	3	2	0	2	1	1	2	1	1	0	0	0	1	2	2	4	0	2	3	1
K03672	0	1	0	0	0	0	0	0	0	0	0	0	0	0	0	1	0	0	0	0	0	0	0	0	0	0	0
K03676	0	0	0	1	0	0	0	0	1	0	0	0	0	0	0	0	0	0	0	0	0	0	0	0	0	0	0
K03679	0	0	1	0	0	0	0	0	0	0	0	1	0	0	0	0	0	0	0	0	0	0	0	0	0	0	1
K03684	0	1	0	1	0	0	0	0	0	0	0	0	1	0	0	0	0	1	0	1	0	1	0	0	0	0	0
K03685	2	0	0	1	1	1	1	1	0	1	1	0	1	1	2	1	1	1	1	1	1	1	1	1	0	1	0
K03686	1	1	1	1	1	1	1	0	1	1	1	1	1	0	2	1	1	1	1	2	1	1	1	1	0	1	1
K03687	0	1	1	1	1	1	1	0	1	1	1	0	1	0	1	1	1	1	1	1	1	1	1	1	1	1	0
K03688	0	1	0	1	0	0	3	0	1	0	0	1	1	1	1	0	1	1	0	1	1	0	2	1	1	1	0
K03694	0	0	0	2	1	0	0	0	0	0	0	0	0	0	0	1	0	0	0	1	0	0	0	0	0	0	0
K03695	2	1	0	2	0	0	0	0	1	2	1	0	1	1	0	1	0	1	1	1	1	1	0	0	1	2	0
K03696	1	0	0	0	0	2	0	1	0	1	0	0	2	0	0	0	1	0	0	0	1	0	1	2	0	1	0
K03698	0	1	0	2	1	1	0	0	1	0	1	0	0	0	1	0	1	1	0	2	1	0	0	1	1	1	0
K03699	0	0	1	1	0	0	2	1	1	0	1	0	1	1	0	0	1	2	0	0	1	0	0	0	0	1	0
K03700	0	0	0	0	0	0	0	0	1	0	0	0	0	0	0	0	0	0	2	0	0	0	0	0	0	0	0
K03701	0	1	1	1	1	0	1	1	1	1	1	0	1	2	1	1	1	0	1	2	1	2	2	1	0	2	1
K03702	0	1	1	1	2	1	3	1	1	1	1	0	1	0	1	1	1	1	1	1	1	1	1	2	0	2	1
K03703	0	1	1	1	0	1	2	1	1	0	2	0	1	0	1	0	1	0	1	1	1	1	1	1	2	1	1
K03704	0	1	1	5	3	1	0	1	1	0	1	1	2	0	0	1	4	1	4	2	0	0	2	1	0	4	0
K03705	0	0	0	1	1	1	0	0	1	1	1	0	1	0	0	1	1	0	1	1	1	0	0	1	0	0	0
K03706	0	0	0	0	0	0	0	0	0	0	0	0	0	0	0	0	0	0	1	0	0	0	0	0	0	0	0
K03707	0	1	0	0	1	0	0	0	0	0	0	0	0	0	0	0	1	0	1	0	0	0	0	0	0	0	0
K03708	0	0	0	0	0	0	0	0	0	1	0	0	0	0	0	0	1	0	0	0	0	0	0	0	0	0	0
K03709	0	1	1	1	0	0	2	0	0	2	0	2	0	0	3	0	0	0	0	1	1	0	0	0	0	0	1
K03710	0	0	0	1	0	0	0	0	3	0	0	0	0	0	0	0	1	0	5	0	0	0	0	0	0	0	0
K03711	0	1	0	0	0	0	0	1	1	1	2	0	1	1	0	1	1	0	1	0	1	1	1	0	0	1	0
K03715	0	0	0	0	0	0	0	0	0	0	0	0	1	0	0	0	0	0	0	0	0	0	0	0	0	0	0
K03716	0	0	0	0	1	0	0	0	0	0	0	0	0	0	0	1	0	0	0	1	1	1	0	0	0	0	0
K03718	0	0	0	0	0	0	0	0	0	0	0	3	0	1	0	0	0	0	0	0	0	1	1	0	0	0	0
K03719	0	0	0	0	0	0	0	0	1	1	0	0	0	0	0	0	1	0	1	0	1	0	0	0	0	0	1
K03720	0	0	0	0	0	0	0	0	0	0	0	0	0	0	0	0	0	0	0	0	0	1	0	0	0	0	0
K03721	0	0	0	0	0	0	0	0	0	0	0	0	0	0	0	0	0	0	0	0	0	0	0	0	0	0	0
K03722	0	2	0	1	0	1	0	1	0	2	1	0	1	0	0	0	2	1	0	1	0	2	0	1	1	1	0
K03723	0	1	0	1	1	0	0	0	2	1	1	0	1	1	0	0	1	0	1	1	1	1	2	0	1	1	0
K03724	0	0	1	0	1	1	2	0	0	0	0	3	0	0	1	0	0	0	0	0	0	0	0	1	0	0	1
K03725	0	0	1	0	0	0	2	0	0	0	0	0	0	0	1	0	0	0	0	0	0	0	0	0	0	0	0
K03726	0	0	1	0	0	0	1	0	0	0	0	1	0	0	1	0	0	0	0	0	0	0	0	0	0	0	2
K03732	0	0	0	1	0	0	0	1	0	0	0	0	0	0	0	0	0	0	0	1	0	1	0	0	0	0	0
K03733	0	1	0	1	1	0	0	0	0	0	0	0	0	0	1	0	0	1	0	1	0	0	1	0	0	1	0
K03734	0	1	0	1	0	1	0	1	1	0	1	0	0	0	0	0	1	0	1	0	1	0	1	1	0	1	0
K03735	0	0	0	1	0	0	0	0	0	0	0	0	0	0	0	0	0	0	0	0	0	0	0	0	0	0	0
K03736	0	0	0	0	0	0	0	0	0	0	0	0	0	0	0	0	0	0	0	0	0	0	0	0	0	0	0
K03737	0	0	0	2	2	1	0	1	0	0	1	0	1	1	0	1	2	0	1	0	1	1	2	1	1	1	0
K03738	0	1	1	4	2	5	2	0	4	4	0	7	1	0	1	2	15	5	6	1	0	1	2	3	5	0	6
K03741	0	0	3	2	3	0	1	1	0	1	1	0	1	0	1	0	2	0	1	2	2	1	1	0	0	0	1
K03742	0	1	0	2	0	0	0	1	0	0	1	0	0	1	0	0	1	1	1	1	1	1	1	0	1	1	0
K03743	0	0	0	0	1	0	0	0	0	0	0	0	0	0	0	0	0	0	0	0	0	0	0	0	0	0	0
K03744	1	1	0	2	0	1	1	1	0	1	1	1	0	1	1	0	0	1	2	0	1	1	1	2	0	1	0
K03745	0	0	0	1	0	0	0	0	0	0	0	0	0	0	0	0	0	0	0	0	0	1	0	0	0	0	0
K03747	0	0	0	1	0	0	0	0	0	0	0	0	0	0	0	0	0	0	0	0	0	0	0	0	0	0	0
K03748	0	0	0	0	0	0	0	0	0	0	0	0	0	0	0	0	1	0	0	0	0	0	0	0	0	0	0
K03749	0	0	0	0	0	0	0	0	0	0	0	0	0	0	0	1	0	0	0	0	0	0	0	0	0	0	0
K03750	0	1	1	2	0	0	3	0	1	1	0	0	1	0	0	2	2	1	1	1	0	0	1	0	1	0	2
K03752	0	0	1	1	1	1	1	0	0	1	0	1	0	0	1	1	2	0	0	0	0	0	0	1	0	0	0
K03753	0	1	0	1	0	0	0	0	1	0	0	1	0	0	0	1	1	0	1	1	0	0	0	0	1	0	1
K03758	0	0	0	0	0	0	0	0	0	0	0	0	0	0	0	0	0	0	0	0	0	0	0	0	0	0	0
K03760	0	0	0	0	0	0	0	0	0	0	0	0	0	0	0	0	0	0	0	0	0	0	0	0	0	0	0
K03762	0	0	0	0	0	0	0	0	0	0	0	0	0	0	0	0	0	0	0	0	0	0	0	0	0	0	1
K03763	0	0	0	0	0	0	0	1	2	0	0	0	0	0	0	0	1	0	1	0	0	0	0	0	0	0	0
K03767	0	0	0	0	0	0	0	0	0	0	0	3	0	0	0	0	0	0	0	0	0	0	0	0	0	0	0
K03768	0	0	0	1	1	0	0	1	0	0	1	1	0	1	0	0	2	1	1	0	1	0	1	0	0	0	0
K03769	0	2	1	0	0	0	0	1	0	0	1	0	0	0	0	0	1	0	1	1	0	0	0	2	1	1	0
K03770	0	1	0	1	1	0	0	1	0	0	0	0	0	1	0	1	0	0	0	1	0	0	1	0	0	0	0
K03771	0	0	0	1	1	0	0	0	0	0	1	0	0	1	0	0	0	0	0	0	0	0	2	0	0	0	0
K03772	0	0	0	0	0	0	0	0	0	0	0	0	0	0	0	1	0	0	0	0	0	0	1	0	0	0	0
K03773	0	0	0	2	1	0	0	0	0	0	0	0	0	0	0	0	0	0	0	0	0	0	0	0	0	0	0
K03775	0	0	0	0	0	0	1	0	0	0	0	0	1	1	1	1	0	0	0	2	0	1	3	0	0	0	0
K03776	0	0	0	0	0	0	0	0	0	0	0	0	0	0	0	1	0	0	0	0	0	0	0	0	0	0	0
K03778	0	0	0	0	0	0	0	1	0	0	0	0	0	0	0	0	0	0	1	0	1	1	0	0	0	0	0
K03779	0	0	0	0	0	0	0	0	0	0	0	0	0	0	0	1	0	0	0	0	0	0	0	0	0	0	0
K03780	0	0	0	0	0	0	0	0	0	0	0	0	0	0	0	1	0	0	0	0	0	0	0	0	0	0	0
K03781	0	0	0	1	1	0	0	0	2	0	1	0	0	1	0	0	0	0	0	0	0	0	0	0	0	1	1
K03782	0	0	1	0	0	0	0	1	0	0	0	2	0	0	0	0	1	0	0	0	0	0	0	0	0	0	0
K03783	0	0	0	1	1	1	0	0	0	0	1	0	1	1	0	0	1	0	0	0	1	1	0	1	0	0	0
K03784	0	0	0	0	0	0	0	0	0	0	0	0	0	0	0	0	1	0	4	0	0	1	1	0	0	0	0
K03785	0	0	0	0	0	0	1	0	1	0	0	0	0	0	1	0	1	0	0	1	0	0	0	0	0	0	0
K03786	0	0	0	1	1	0	0	0	0	0	0	0	0	1	0	1	0	0	1	0	1	0	0	1	0	0	0
K03787	0	1	1	0	1	1	1	1	0	1	1	0	2	1	1	1	0	0	1	0	1	1	1	1	0	0	2
K03789	0	1	2	2	0	0	1	0	1	0	0	0	2	0	1	0	1	2	0	0	1	0	0	0	0	0	1
K03790	0	0	0	0	0	0	0	0	1	0	0	1	0	2	0	0	1	0	2	0	0	2	0	0	0	0	0
K03793	0	0	0	0	0	0	0	0	0	0	0	0	0	0	0	0	0	0	0	0	0	1	0	0	0	0	0
K03795	0	0	1	0	0	0	1	0	0	0	0	0	0	0	1	0	0	0	0	0	0	0	0	0	0	0	0
K03796	0	0	0	0	0	0	0	0	0	0	0	0	0	0	0	0	0	0	0	0	0	0	2	0	0	0	0
K03797	1	1	0	2	1	1	0	2	1	1	1	0	1	5	0	0	2	1	2	0	2	1	3	1	1	1	0
K03798	0	1	0	3	1	2	0	1	0	1	1	0	1	0	0	1	2	1	2	2	1	2	1	1	1	1	0
K03799	1	1	2	1	1	0	1	0	0	0	0	1	0	0	1	1	0	1	0	0	0	0	0	0	0	2	1
K03800	0	1	0	0	0	1	0	1	3	0	1	1	1	0	0	1	2	1	3	0	0	1	1	1	1	0	0
K03801	0	0	0	1	0	0	0	0	0	0	0	0	0	0	0	0	1	0	0	0	0	0	1	0	0	1	0
K03802	0	0	0	0	0	0	0	0	0	0	0	0	0	0	0	0	0	0	0	0	0	0	0	0	0	0	0
K03803	0	0	0	0	0	0	0	0	1	0	0	0	0	1	0	0	1	0	1	0	0	1	1	0	0	0	0
K03808	0	0	0	0	0	0	0	0	0	0	0	0	0	0	0	0	0	0	0	0	0	0	0	0	0	0	0
K03809	0	0	1	0	0	0	0	0	0	0	0	0	0	0	0	0	0	0	1	0	0	1	0	0	0	0	1
K03810	0	0	0	0	0	0	0	0	0	0	0	0	0	0	0	0	0	0	1	0	0	0	0	0	0	0	0
K03811	0	0	0	0	0	0	0	0	0	0	0	0	0	0	0	0	0	0	0	0	0	0	1	0	0	0	0
K03813	0	0	0	1	0	0	0	0	1	0	0	0	0	0	0	1	0	0	0	0	0	0	0	0	0	0	0
K03814	0	0	0	0	0	0	0	0	0	0	0	0	0	0	0	0	0	0	1	1	0	0	0	0	1	0	0
K03815	0	0	0	0	0	0	0	0	0	0	0	0	0	0	0	0	0	1	0	0	0	0	0	0	0	0	0
K03816	0	0	0	0	0	1	0	0	1	0	0	0	1	0	0	0	1	0	1	0	0	0	0	1	0	0	1
K03817	0	0	0	0	0	0	0	0	0	0	0	1	0	0	0	0	0	0	0	0	0	0	0	0	0	0	0
K03818	0	0	0	0	0	0	0	0	0	0	0	0	0	0	0	0	0	0	0	0	0	0	0	0	0	1	0
K03820	0	1	0	1	1	0	0	1	0	0	1	0	0	0	0	0	0	0	0	1	1	1	1	1	0	0	0
K03823	0	0	0	0	0	0	1	0	1	0	0	0	0	0	0	1	0	0	1	0	0	0	0	0	0	0	0
K03824	0	0	1	1	1	0	0	1	0	0	0	0	0	0	0	0	0	0	0	0	0	0	0	0	0	0	0
K03826	0	0	0	0	0	0	0	0	0	0	0	0	0	0	0	1	0	0	0	0	0	0	0	0	0	0	0
K03827	0	0	0	0	0	0	0	0	1	0	0	0	0	0	0	0	0	0	0	0	0	0	0	0	0	0	0
K03831	0	0	0	0	0	0	0	0	0	0	0	0	0	0	0	1	0	0	0	0	0	0	0	0	0	0	0
K03832	0	2	0	3	1	0	0	0	0	0	1	0	0	0	0	1	0	0	0	0	1	0	2	0	0	0	0
K03833	0	1	0	1	1	0	0	0	0	1	1	0	1	0	0	2	1	0	1	1	1	0	0	0	0	0	0
K03834	0	0	0	0	0	0	0	0	0	0	0	0	0	0	0	0	0	0	0	0	0	0	0	0	0	0	0
K03839	0	0	0	0	0	0	1	0	0	0	0	0	0	0	0	2	0	0	0	0	0	0	1	0	0	0	0
K03841	0	1	0	2	0	0	0	0	0	0	0	0	0	0	0	1	0	0	0	1	0	0	0	0	1	0	0
K03855	0	0	0	0	0	0	0	0	0	0	0	0	0	0	0	0	0	0	0	0	0	0	0	0	0	0	0
K03856	0	1	0	2	0	0	0	0	2	0	0	1	0	0	0	0	2	2	1	1	1	0	0	1	0	1	0
K03885	0	1	1	0	0	0	0	0	0	0	0	0	0	1	0	0	0	0	1	0	0	1	0	0	0	0	0
K03892	0	2	2	5	3	3	0	6	5	1	2	0	0	0	1	0	5	3	2	0	1	2	1	3	2	1	1
K03918	0	0	0	1	0	0	0	0	0	1	0	0	0	0	0	0	0	0	0	0	0	0	0	0	0	0	0
K03923	0	0	0	0	0	0	0	0	0	0	0	0	0	0	0	1	0	0	0	0	0	0	0	0	0	0	0
K03924	0	0	1	1	1	2	2	0	0	0	2	5	0	0	1	1	0	0	1	0	2	0	0	2	3	6	0
K03925	0	1	0	1	1	0	0	1	1	1	0	0	1	0	0	0	1	1	1	1	1	0	1	0	1	1	0
K03926	0	0	1	0	1	0	1	1	0	0	0	0	0	0	0	0	0	0	0	0	0	0	0	0	0	0	0
K03928	0	0	0	1	0	0	0	0	0	0	0	0	1	0	0	0	0	0	0	0	0	2	0	0	0	0	0
K03929	0	0	0	0	0	0	0	0	1	0	0	0	0	0	0	0	0	0	0	0	0	0	0	0	0	0	0
K03931	0	0	0	0	0	0	0	0	0	0	0	0	0	0	0	0	1	0	0	0	1	0	0	0	0	0	0
K03932	0	0	0	0	0	0	0	0	0	0	0	0	0	0	0	0	0	0	0	0	0	0	0	0	0	0	0
K03969	0	0	1	0	0	0	0	0	1	0	0	0	0	0	0	0	0	0	0	0	0	2	0	0	0	0	0
K03973	0	0	0	0	0	0	0	0	0	0	0	0	0	0	1	0	0	0	2	0	1	1	1	0	0	0	0
K03974	0	0	0	0	0	0	0	0	0	0	0	0	0	0	0	0	0	0	0	0	0	1	0	0	0	0	0
K03975	0	0	0	1	0	0	1	0	0	0	0	0	0	0	0	0	0	0	0	0	0	0	0	0	0	0	0
K03976	0	0	0	0	0	0	0	0	0	1	0	0	0	0	0	1	2	0	1	0	0	0	0	0	0	0	0
K03977	1	1	0	1	2	0	0	1	1	1	1	0	1	0	0	2	1	1	1	1	1	1	1	0	1	1	0
K03978	0	1	0	1	1	0	0	0	1	1	1	0	0	1	0	0	1	0	1	0	0	0	1	0	0	0	0
K03979	0	1	0	1	1	1	0	1	1	1	1	0	1	1	0	1	1	0	1	1	1	1	1	1	1	1	0
K03980	1	1	0	1	1	1	0	2	0	0	1	0	2	0	0	1	1	1	2	1	0	1	0	1	0	1	0
K03981	0	0	0	1	0	0	0	0	0	0	0	0	0	0	0	1	0	0	0	0	0	0	0	0	0	0	0
K04014	0	0	0	0	0	0	0	0	0	0	0	0	0	0	0	1	0	1	0	0	0	0	0	0	0	0	0
K04015	0	0	0	0	0	0	0	0	0	0	0	0	0	0	0	2	0	0	0	0	0	0	0	0	0	0	0
K04019	0	0	0	0	0	0	0	0	1	0	0	0	0	0	0	0	0	0	0	0	0	0	0	0	1	0	0
K04024	0	0	0	0	0	0	0	0	1	0	0	0	0	0	0	0	1	0	1	0	0	0	0	0	0	0	0
K04026	0	0	0	0	0	0	0	0	1	0	0	0	0	0	0	0	0	0	0	0	0	0	0	0	0	0	0
K04027	0	0	0	0	0	0	0	0	0	0	0	0	0	0	0	0	0	0	0	0	0	0	0	0	0	0	0
K04028	0	0	0	0	0	0	0	0	1	0	0	0	0	0	0	0	1	0	1	0	0	0	2	0	0	0	0
K04029	0	0	0	0	0	0	0	0	1	0	0	0	0	0	0	0	0	0	0	0	0	0	0	0	0	0	0
K04031	0	0	0	0	0	0	0	0	0	0	0	0	0	0	0	0	0	0	1	0	0	0	0	0	0	0	0
K04032	0	0	0	0	0	0	0	0	0	0	0	0	0	0	0	0	0	0	0	0	0	0	0	0	0	0	0
K04034	0	0	0	1	0	0	0	0	0	0	0	0	0	0	0	0	0	2	0	0	0	0	0	0	0	0	0
K04035	0	0	0	0	0	0	0	0	0	0	0	0	0	0	0	0	0	0	0	0	0	0	0	0	0	0	0
K04041	0	0	0	0	0	0	0	0	1	0	0	0	0	0	0	0	1	0	1	0	0	0	2	0	0	0	0
K04042	0	0	2	1	1	2	1	0	0	1	0	1	1	0	1	1	1	1	2	0	1	0	0	1	0	0	1
K04043	1	1	1	2	2	1	1	2	0	2	1	1	2	1	1	1	1	1	2	3	1	1	1	1	1	2	1
K04046	0	0	0	0	0	0	0	0	0	0	0	0	0	0	0	0	0	0	0	0	0	0	0	0	0	0	0
K04047	0	0	0	0	0	0	0	0	0	0	0	0	0	0	0	1	0	0	0	0	0	0	0	0	0	0	0
K04061	0	1	0	1	0	0	0	0	0	0	0	0	0	0	0	1	0	0	0	0	0	0	0	0	0	0	0
K04063	0	0	0	1	0	0	0	0	0	0	0	0	0	0	0	0	0	0	0	0	0	0	0	0	0	0	0
K04065	0	0	0	0	0	0	0	0	0	0	0	0	0	0	0	0	0	0	0	0	0	0	0	0	0	0	0
K04066	0	1	0	1	1	1	0	1	1	2	1	0	1	1	0	1	1	1	1	1	1	1	2	1	0	1	0
K04068	0	0	0	0	0	0	1	0	1	0	0	0	0	0	0	0	0	0	0	0	0	0	0	0	0	0	0
K04069	1	2	3	6	3	2	2	0	4	2	3	3	1	0	2	3	7	1	5	0	3	3	1	3	1	3	1
K04070	0	1	0	0	0	1	1	1	0	0	1	2	0	0	1	0	0	0	0	3	0	1	0	1	1	0	1
K04072	0	0	0	1	0	0	0	0	0	0	0	0	0	0	0	0	0	0	2	0	0	1	0	0	0	0	0
K04074	0	1	0	1	0	0	0	0	0	0	0	0	0	0	0	0	0	1	1	1	0	0	0	0	0	0	0
K04075	0	1	0	1	0	1	0	1	0	1	1	0	1	1	0	1	1	1	1	1	1	1	1	1	1	1	0
K04076	0	0	1	0	0	0	2	0	0	0	0	0	0	0	1	0	0	0	0	0	0	0	0	0	0	0	0
K04077	0	1	0	1	1	0	0	1	0	1	1	0	1	0	1	1	1	1	1	2	1	1	1	1	2	3	0
K04078	1	1	0	1	0	0	0	1	0	1	1	0	1	0	1	1	1	1	1	1	1	1	1	1	1	2	0
K04079	0	0	0	1	0	0	0	1	0	0	1	0	0	0	0	0	1	0	1	0	1	1	1	0	0	0	0
K04083	0	0	0	1	0	0	0	1	1	0	0	0	0	0	0	0	1	0	1	0	0	1	0	0	0	0	0
K04084	0	1	0	0	0	0	0	0	0	0	0	0	0	1	0	0	0	0	0	1	1	0	1	0	0	1	0
K04085	0	0	0	0	0	0	0	0	0	0	0	0	0	0	0	0	0	1	0	0	0	0	1	0	0	0	0
K04087	0	1	0	1	2	1	0	0	0	0	1	0	0	0	0	0	1	0	0	0	1	1	0	1	1	1	0
K04088	0	1	0	1	1	1	0	0	0	0	1	0	0	0	0	0	1	0	0	0	1	1	0	1	1	0	0
K04090	0	0	0	0	0	0	0	0	0	0	0	0	0	0	0	0	0	0	0	0	0	0	0	0	0	2	0
K04093	0	0	1	1	0	0	1	0	0	0	0	0	0	0	1	0	0	0	0	0	0	0	0	0	0	0	0
K04094	0	1	0	1	1	0	0	0	0	0	0	0	0	0	0	0	0	0	0	0	0	0	0	0	0	0	0
K04095	0	0	0	0	0	0	0	0	0	0	2	0	0	0	0	0	0	0	0	0	0	1	1	0	0	0	0
K04096	1	1	0	1	1	1	0	2	3	0	1	0	1	1	0	1	3	0	2	1	1	3	1	1	1	1	0
K04103	0	0	0	1	0	0	0	0	0	0	0	0	0	0	0	0	0	0	0	0	0	0	0	0	0	0	0
K04108	0	0	0	0	0	0	0	0	0	0	0	0	0	0	0	0	0	0	0	0	0	0	0	0	1	0	0
K04109	0	0	0	0	0	0	0	0	0	0	0	0	0	0	0	0	0	0	0	0	0	0	0	0	1	0	0
K04112	0	0	0	0	0	0	0	0	0	0	0	0	0	0	0	0	0	0	0	0	0	0	0	0	1	0	0
K04113	0	0	0	0	0	0	0	0	0	0	0	0	0	0	0	0	0	0	0	0	0	0	0	0	1	0	0
K04115	0	0	0	0	1	0	0	0	0	0	0	0	0	0	0	0	0	0	0	0	0	0	0	0	1	0	0
K04117	0	1	0	0	0	0	0	0	0	0	0	0	0	0	0	0	0	0	0	0	0	0	0	0	0	0	0
K04333	0	0	0	0	0	0	0	0	0	0	0	0	0	0	0	0	0	0	0	0	0	0	0	0	0	0	0
K04477	0	0	0	1	0	0	0	0	3	0	0	0	0	0	0	0	2	0	1	0	0	0	0	0	0	0	0
K04479	0	0	0	0	0	0	1	0	0	0	0	0	0	0	0	0	0	0	0	0	0	0	0	0	0	0	0
K04483	0	0	1	0	0	0	1	0	0	0	0	2	0	0	1	0	0	0	0	0	0	0	0	0	0	0	1
K04484	0	0	1	0	0	0	1	0	0	0	0	0	0	0	1	0	0	0	0	0	0	0	0	0	0	0	1
K04485	1	1	0	1	1	1	0	0	1	0	0	0	1	1	0	1	1	0	1	1	1	1	1	1	0	0	0
K04486	0	0	0	0	0	0	0	0	1	0	0	2	0	0	0	0	2	0	2	0	0	1	1	0	1	0	0
K04487	0	1	1	2	2	1	1	1	3	0	1	0	0	0	0	1	2	0	2	2	1	2	1	1	2	1	1
K04488	0	0	1	2	2	1	1	0	1	1	1	0	0	0	0	0	2	0	1	2	1	1	0	1	0	1	1
K04516	0	0	0	0	0	0	0	0	1	0	0	0	0	1	0	0	0	0	0	0	0	0	1	0	0	0	0
K04517	0	0	1	2	1	0	1	0	1	0	0	1	0	0	1	1	1	0	1	0	0	0	0	1	0	1	0
K04518	0	0	1	0	0	0	1	0	0	0	0	0	0	1	1	0	0	0	0	0	0	0	1	1	0	0	1
K04561	0	0	0	0	0	0	0	0	0	0	0	0	0	0	0	0	0	0	0	0	0	0	0	0	0	0	0
K04562	0	1	0	1	0	0	0	0	0	0	0	0	0	0	0	1	0	0	0	0	1	0	0	0	0	0	0
K04564	0	0	1	0	1	0	1	0	0	0	0	0	1	0	1	0	0	0	0	1	0	1	0	0	0	0	0
K04566	0	0	1	0	0	0	0	0	0	0	0	0	0	0	0	0	0	0	0	0	0	2	0	0	0	0	0
K04567	1	1	0	1	1	1	1	1	1	1	1	0	1	1	1	1	1	1	1	0	1	0	1	1	1	2	0
K04568	0	1	0	1	0	0	0	1	0	0	0	0	0	0	0	0	0	0	0	1	0	1	0	0	2	0	0
K04651	0	0	0	0	1	1	1	0	1	1	1	0	1	0	1	1	0	0	0	1	1	0	0	1	0	1	0
K04652	0	0	0	0	1	2	1	0	0	1	0	0	1	0	0	0	0	0	0	1	1	0	0	2	0	2	1
K04653	0	0	0	0	2	1	1	0	0	1	1	0	1	0	1	0	0	0	0	0	1	0	0	1	0	1	1
K04654	0	0	0	0	1	1	1	0	0	1	1	1	1	0	0	1	0	1	0	0	1	0	0	2	0	1	1
K04655	0	0	0	0	1	1	1	0	0	1	1	1	1	0	1	1	1	1	1	0	1	0	0	1	0	1	1
K04656	0	0	0	0	1	1	1	0	0	1	1	1	1	0	1	1	0	2	0	0	1	0	0	1	0	1	2
K04708	0	0	0	0	0	0	0	0	0	0	0	0	1	0	0	0	0	0	0	0	0	0	0	0	0	0	0
K04720	0	1	0	0	1	0	1	0	1	0	0	0	0	0	1	0	1	0	1	1	0	0	0	0	0	0	0
K04744	0	1	0	1	1	0	0	0	0	1	0	0	0	0	0	1	0	0	0	1	0	0	0	0	1	0	0
K04748	0	0	0	0	0	0	0	0	0	0	0	0	0	0	0	0	0	0	0	0	0	0	0	0	0	0	0
K04749	0	0	1	1	1	0	0	1	1	0	1	0	0	0	0	0	1	0	1	0	0	0	0	0	0	8	0
K04750	0	0	0	0	0	0	0	0	0	0	0	0	0	0	0	0	1	0	1	0	0	0	0	0	0	0	0
K04751	0	2	1	2	1	0	1	3	1	0	0	0	0	0	1	2	1	2	0	1	0	0	0	0	1	0	0
K04754	0	0	0	2	1	0	0	0	0	0	0	0	0	0	0	1	0	0	0	0	0	0	0	0	1	0	0
K04757	0	0	1	1	0	0	0	0	1	0	2	0	0	0	0	0	2	1	2	0	0	0	1	0	0	1	0
K04758	0	2	0	1	0	1	2	0	2	0	1	0	1	0	2	1	2	1	1	2	0	1	0	2	0	2	0
K04759	0	3	3	2	2	2	4	1	1	2	1	5	1	1	4	3	2	3	1	2	2	1	2	4	0	1	2
K04760	0	0	0	0	0	0	0	0	0	0	0	0	0	0	0	0	0	0	0	0	0	0	0	0	0	0	0
K04761	0	0	0	0	0	0	0	0	0	0	0	0	0	0	0	0	0	0	0	0	0	0	2	0	0	0	0
K04762	0	0	0	0	0	0	0	0	0	0	1	0	0	0	0	0	0	0	0	0	0	0	1	0	0	0	0
K04763	0	1	0	2	1	0	0	2	0	1	1	0	1	0	1	0	2	1	0	1	1	1	1	1	0	1	0
K04764	0	2	0	0	2	0	0	0	0	0	0	0	0	0	0	0	0	0	0	1	0	0	0	0	0	0	0
K04765	0	0	0	0	1	0	0	0	0	1	0	0	0	0	0	0	0	0	0	0	0	0	0	0	0	0	0
K04767	0	1	0	0	1	1	0	0	0	0	0	0	0	0	0	0	0	0	0	2	0	1	0	1	1	0	0
K04768	0	0	1	1	0	1	0	0	0	0	0	0	0	0	0	0	0	1	0	0	0	0	0	1	1	0	0
K04769	0	0	1	0	0	0	0	0	0	0	0	0	0	0	0	0	0	0	0	0	0	0	0	0	0	0	0
K04771	1	1	0	1	1	1	0	0	1	1	2	0	1	1	0	1	0	0	1	1	2	0	0	1	1	2	0
K04773	0	1	0	1	1	0	0	0	0	0	2	1	0	1	0	1	0	0	0	1	1	0	1	0	0	1	0
K04782	0	0	0	0	0	0	0	0	0	0	0	0	0	0	0	0	0	0	0	0	0	0	0	0	0	0	0
K04794	0	0	1	0	0	0	1	0	0	0	0	1	0	0	1	0	0	0	0	0	0	0	0	0	0	0	0
K04795	0	0	1	0	0	0	1	0	0	0	0	0	0	0	1	0	0	0	0	0	0	0	0	0	0	0	1
K04796	0	0	1	0	0	0	1	0	0	0	0	0	0	0	1	0	0	0	0	0	0	0	0	0	0	0	1
K04797	0	0	1	0	0	0	1	0	0	0	0	1	0	0	1	0	0	0	0	0	0	0	0	0	0	0	0
K04798	0	0	1	0	0	0	0	0	0	0	0	0	0	0	1	0	0	0	0	0	0	0	0	0	0	0	1
K04799	0	0	1	0	0	0	3	0	0	0	0	2	0	0	1	0	0	0	0	0	0	0	0	0	0	0	0
K04800	0	0	1	0	0	0	2	0	0	0	0	0	0	0	1	0	0	0	0	0	0	0	0	0	0	0	0
K04801	0	0	1	0	0	0	2	0	0	0	0	1	0	0	2	0	0	0	0	0	0	0	0	0	0	0	0
K04802	0	0	1	0	0	0	1	0	0	0	0	1	0	1	1	0	0	0	0	0	0	0	0	0	0	0	1
K04835	0	0	0	0	0	0	0	0	0	0	0	0	0	0	0	0	1	0	0	0	0	0	0	0	0	0	0
K04940	0	0	0	0	0	0	0	0	0	1	1	1	1	0	0	0	3	0	2	0	0	0	0	0	0	0	0
K05020	0	0	0	0	0	0	0	0	3	1	0	0	0	0	1	0	0	0	0	0	0	0	0	0	0	0	0
K05275	0	0	0	0	0	0	0	0	0	0	0	0	0	0	0	0	0	0	0	0	0	1	0	0	0	0	0
K05281	0	0	0	0	0	0	0	0	0	0	0	0	0	0	0	0	0	0	0	0	0	0	0	0	0	0	0
K05299	0	0	0	3	0	0	0	0	0	0	0	1	0	0	0	0	0	0	0	3	0	0	0	0	0	0	0
K05304	0	0	0	0	0	0	0	0	0	0	0	0	0	0	0	0	0	0	0	0	0	0	0	0	0	0	0
K05306	0	0	0	0	0	0	0	0	0	0	0	0	0	0	0	0	0	0	0	0	0	0	0	0	0	0	0
K05311	0	0	0	0	0	0	0	0	1	0	0	0	0	0	0	0	1	0	1	0	0	0	0	0	0	0	0
K05337	1	0	1	0	1	0	1	0	0	1	0	0	2	0	0	0	0	0	0	2	0	0	0	1	0	0	0
K05340	0	0	0	0	0	0	0	0	0	0	0	0	0	1	0	0	0	0	0	0	0	0	0	0	0	0	0
K05341	0	0	0	0	0	0	0	0	0	0	0	0	0	0	0	0	0	0	0	0	0	0	0	0	0	0	0
K05342	0	0	0	0	0	0	0	0	0	0	0	0	0	0	0	0	0	0	1	0	0	1	0	0	0	0	0
K05343	0	0	0	0	0	0	0	0	0	1	0	0	1	0	0	0	0	0	0	1	0	0	1	0	0	0	0
K05349	0	0	0	0	0	0	0	1	1	0	0	0	1	1	0	0	0	0	0	0	3	4	3	0	0	0	0
K05350	0	0	0	0	0	0	0	0	0	0	0	0	0	0	0	0	0	0	0	0	2	0	0	0	0	0	0
K05351	0	0	0	0	0	0	0	0	0	0	0	0	0	0	0	0	0	0	0	0	0	1	0	0	0	0	0
K05364	0	0	0	0	0	0	0	0	0	0	0	0	0	0	0	0	0	1	0	0	0	0	0	0	0	0	0
K05365	0	0	0	1	0	0	0	0	0	0	0	0	0	0	0	0	0	0	0	0	0	0	0	0	0	0	0
K05366	0	1	0	1	0	0	0	0	1	0	1	0	0	1	0	2	1	0	2	1	1	0	2	1	1	0	0
K05367	0	0	0	0	1	0	0	0	0	0	0	0	0	0	0	0	0	0	0	0	0	0	0	0	0	0	0
K05396	0	0	0	0	0	0	0	0	0	0	0	0	0	0	0	0	1	0	0	0	0	0	0	0	0	0	0
K05499	0	0	0	0	0	0	0	0	0	0	0	0	0	0	0	0	0	0	0	0	0	1	0	0	0	0	0
K05515	1	1	0	1	2	0	0	1	0	1	1	0	2	0	0	0	1	1	1	1	1	0	1	0	1	1	0
K05516	0	1	0	1	0	0	0	0	0	1	0	0	1	0	0	1	0	0	0	2	0	0	0	0	0	0	0
K05520	0	0	2	0	0	0	1	0	0	1	0	0	1	0	0	0	0	1	1	2	0	0	0	0	0	1	0
K05521	0	0	0	2	0	0	1	0	0	0	0	0	0	0	1	0	0	0	0	0	0	0	0	0	0	0	0
K05524	0	1	0	0	0	0	0	0	0	0	0	0	0	0	0	0	0	0	0	0	0	0	0	0	0	0	0
K05540	0	0	0	0	1	1	0	0	0	0	0	1	0	0	0	1	1	0	0	1	1	0	0	1	0	0	0
K05565	0	0	0	0	0	0	0	0	0	0	0	0	0	0	0	0	0	0	0	0	1	0	0	0	0	0	0
K05566	0	0	0	2	0	1	3	0	1	1	2	0	0	0	0	1	4	0	2	0	1	0	2	1	2	0	0
K05567	0	0	0	1	0	1	2	0	1	1	2	0	0	0	0	1	2	1	1	0	1	1	1	1	2	0	0
K05568	0	0	0	3	2	1	3	0	1	1	1	0	0	0	1	3	3	3	1	0	1	2	0	1	2	0	0
K05569	0	0	0	1	0	0	2	0	1	1	2	0	0	0	0	1	2	0	1	0	1	0	2	1	0	0	0
[truncated: 1,814 more rows]
