# Supplementary material for: Syntrophic Hydrocarbon Degradation in a Decommissioned Off-Shore Subsea Oil Storage Structure
Source: Microorganisms. 2021 Feb 11;9(2):356. doi: 10.3390/microorganisms9020356 (PMC7916938; doi:10.3390/microorganisms9020356)
Supplement: Supplementary file 1 [file microorganisms-09-00356-s001.zip › Supplementary Table S3.xlsx]

## Sheet: Feuil1
SAMPLE	Cell6-3a	Cell6-3b	Cell6-4a	Cell6-4b
Bacteria__Firmicutes__Clostridia__Clostridiales__Clostridiales_Incertae_Sedis__Dethiosulfatibacter	10140	10199	14842	14658
Bacteria__Spirochaetes__Spirochaetia__Spirochaetales__Spirochaetaceae__Sphaerochaeta	1685	1826	206	338
Bacteria__Synergistetes__Synergistia__Synergistales__Synergistaceae__Thermovirga	970	631	180	84
Bacteria__Bacteroidetes__Bacteroidia__Bacteroidetes_VC2_1_Bac22__uncultured_Cytophaga_sp___uncultured_Cytophaga_sp__unclassified	761	450	0	0
Bacteria__Firmicutes__Clostridia__Clostridiales__Clostridiales_unclassified__Clostridiales_unclassified	326	217	103	94
Bacteria__Proteobacteria__Deltaproteobacteria__Desulfuromonadales__Desulfuromonadaceae__Pelobacter	210	458	23	69
Bacteria__Cloacimonetes__Cloacimonadia__MSBL2__uncultured_bacterium__uncultured_bacterium_unclassified	175	77	15	4
Bacteria__Cloacimonetes__Cloacimonadia__MSBL2__Cloacimonetes_bacterium_JGI_OTU_1__Cloacimonetes_bacterium_JGI_OTU_1_unclassified	145	230	3	33
Bacteria__Epsilonbacteraeota__Campylobacteria__Campylobacterales__Thiovulaceae__Sulfurimonas	93	122	23	28
Bacteria__Atribacteria__JS1__uncultured_bacterium__uncultured_bacterium_unclassified__uncultured_bacterium_unclassified	79	153	5	21
Archaea__Euryarchaeota__Methanomicrobia__Methanosarcinales__Methanosaetaceae__Methanosaeta	74	108	5	6
Bacteria__Chloroflexi__Anaerolineae__Anaerolineales__Anaerolineaceae__ADurb_Bin120	68	23	8	3
Bacteria__Epsilonbacteraeota__Campylobacteria__Campylobacterales__Sulfurospirillaceae__Sulfurospirillum	46	43	18	36
Bacteria__Firmicutes__Clostridia__Clostridiales__JTB215__uncultured_bacterium	46	29	4	0
Bacteria__Chloroflexi__Anaerolineae__Anaerolineales__Anaerolineaceae__uncultured	37	30	4	3
Bacteria__Bacteroidetes__Bacteroidia__Bacteroidetes_VC2_1_Bac22__Bacteroidetes_VC2_1_Bac22_unclassified__Bacteroidetes_VC2_1_Bac22_unclassified	32	22	0	0
Bacteria__Proteobacteria__Gammaproteobacteria__Betaproteobacteriales__Burkholderiaceae__Curvibacter	30	5	0	1
Bacteria__Proteobacteria__Deltaproteobacteria__Desulfovibrionales__Desulfomicrobiaceae__Desulfoplanes	29	81	0	15
Bacteria__Marinimicrobia_SAR406_clade__Marinimicrobia_SAR406_clade_unclassified__Marinimicrobia_SAR406_clade_unclassified__Marinimicrobia_SAR406_clade_unclassified__Marinimicrobia_SAR406_clade_unclassified	27	13	5	1
Bacteria__Proteobacteria__Gammaproteobacteria__Betaproteobacteriales__Burkholderiaceae__Ralstonia	27	5	0	0
Bacteria__Thermotogae__Thermotogae__Kosmotogales__Kosmotogaceae__Kosmotoga	21	38	0	7
Bacteria__Proteobacteria__Deltaproteobacteria__Syntrophobacterales__Syntrophaceae__Syntrophaceae_unclassified	21	17	4	0
Bacteria__Proteobacteria__Deltaproteobacteria__Desulfarculales__Desulfarculaceae__Desulfatiglans	19	25	3	4
Archaea__Euryarchaeota__Thermococci__Methanofastidiosales__uncultured__methanogenic_bacterium_enrichment_culture_archaeon_clone_Mta_otu2_7	19	12	1	0
Bacteria__Patescibacteria__Berkelbacteria__Candidatus_Berkelbacteria_bacterium_CG1_02_42_45__Candidatus_Berkelbacteria_bacterium_CG1_02_42_45_unclassified__Candidatus_Berkelbacteria_bacterium_CG1_02_42_45_unclassified	19	8	0	0
Bacteria__Bacteria_unclassified__Bacteria_unclassified__Bacteria_unclassified__Bacteria_unclassified__Bacteria_unclassified	18	32	16	16
Bacteria__Patescibacteria__Parcubacteria__Parcubacteria_unclassified__Parcubacteria_unclassified__Parcubacteria_unclassified	18	14	4	3
Bacteria__Proteobacteria__Deltaproteobacteria__Syntrophobacterales__Syntrophaceae__uncultured	17	26	2	2
Bacteria__Proteobacteria__Deltaproteobacteria__Desulfuromonadales__Desulfuromonadaceae__Desulfuromonas	17	92	0	0
Bacteria__Firmicutes__Clostridia__Clostridiales__Eubacteriaceae__Acetobacterium	15	14	1	7
Archaea__Euryarchaeota__Methanomicrobia__Methanomicrobiales__Methanomicrobiaceae__Methanomicrobiaceae_unclassified	14	3	0	1
Bacteria__Planctomycetes__Phycisphaerae__Phycisphaerales__AKAU3564_sediment_group__AKAU3564_sediment_group_unclassified	12	26	0	3
Bacteria__Cloacimonetes__Cloacimonadia__Cloacimonadales__LK_44f__uncultured_bacterium	12	13	6	1
Bacteria__Cloacimonetes__Cloacimonadia__Cloacimonadales__Cloacimonadaceae__LNR_A2_18	12	10	0	1
Bacteria__Firmicutes__Clostridia__Clostridiales__Syntrophomonadaceae__Thermosyntropha	11	29	0	0
Bacteria__Planctomycetes__Brocadiae__SM23_32__uncultured_bacterium__uncultured_bacterium_unclassified	11	4	1	0
Bacteria__Kiritimatiellaeota__Kiritimatiellae__Kiritimatiellales__Kiritimatiellaceae__MSBL3	10	29	4	4
Bacteria__Firmicutes__Clostridia__Clostridiales__Syntrophomonadaceae__Syntrophomonas	10	14	0	3
Bacteria__Cloacimonetes__Cloacimonadia__Cloacimonadales__MSBL8__uncultured_bacterium	9	3	0	1
Bacteria__Acetothermia__Acetothermiia__Acetothermia_bacterium_SCGC_AAA255_C06__Acetothermia_bacterium_SCGC_AAA255_C06_unclassified__Acetothermia_bacterium_SCGC_AAA255_C06_unclassified	9	7	0	0
Bacteria__Proteobacteria__Deltaproteobacteria__Syntrophobacterales__Syntrophobacteraceae__Desulfoglaeba	8	35	3	5
Bacteria__Firmicutes__Erysipelotrichia__Erysipelotrichales__Erysipelotrichaceae__Erysipelotrichaceae_unclassified	8	4	1	3
Bacteria__Proteobacteria__Deltaproteobacteria__Desulfobacterales__Desulfobacteraceae__Desulfobacterium	8	5	2	3
Bacteria__WS1__WS1_unclassified__WS1_unclassified__WS1_unclassified__WS1_unclassified	7	4	1	2
Bacteria__Deferribacteres__Deferribacteres__Deferribacterales__Deferribacteraceae__Flexistipes	7	7	1	0
Bacteria__Firmicutes__Clostridia__Clostridiales__Family_XII__Fusibacter	7	20	2	0
Bacteria__Synergistetes__Synergistia__Synergistales__Synergistaceae__Acetomicrobium	7	9	0	0
Bacteria__Chloroflexi__Anaerolineae__SBR1031__SBR1031_unclassified__SBR1031_unclassified	6	2	0	0
Bacteria__Thermotogae__Thermotogae__Kosmotogales__Kosmotogaceae__uncultured	6	6	0	0
Bacteria__Atribacteria__JS1__uncultured_organism__uncultured_organism_unclassified__uncultured_organism_unclassified	6	11	3	0
Bacteria__Proteobacteria__Gammaproteobacteria__Betaproteobacteriales__Burkholderiaceae__Burkholderiaceae_unclassified	5	0	0	4
Bacteria__Acidobacteria__Subgroup_21__uncultured_organism__uncultured_organism_unclassified__uncultured_organism_unclassified	5	1	0	0
Bacteria__Cyanobacteria__Sericytochromatia__uncultured_bacterium__uncultured_bacterium_unclassified__uncultured_bacterium_unclassified	5	6	0	0
Bacteria__Spirochaetes__Spirochaetia__Spirochaetales__Spirochaetaceae__Spirochaetaceae_unclassified	5	3	0	0
Archaea__Nanoarchaeaeota__Woesearchaeia__Woesearchaeia_unclassified__Woesearchaeia_unclassified__Woesearchaeia_unclassified	5	1	0	0
Bacteria__Synergistetes__Synergistia__Synergistales__Synergistaceae__Synergistaceae_unclassified	4	6	0	3
Archaea__Euryarchaeota__Methanomicrobia__Methanomicrobiales__Methanoregulaceae__Methanolinea	4	7	1	2
Bacteria__Chloroflexi__Dehalococcoidia__FW22__FW22_unclassified__FW22_unclassified	4	0	0	2
Bacteria__Firmicutes__Clostridia__Clostridiales__Family_XII__Guggenheimella	4	0	0	0
Bacteria__Latescibacteria__uncultured_bacterium__uncultured_bacterium_unclassified__uncultured_bacterium_unclassified__uncultured_bacterium_unclassified	4	3	0	0
Bacteria__Chloroflexi__Dehalococcoidia__Dehalococcoidia_unclassified__Dehalococcoidia_unclassified__Dehalococcoidia_unclassified	4	1	0	0
Bacteria__Bacteroidetes__Bacteroidia__Bacteroidales__Prolixibacteraceae__Tangfeifania	4	5	3	0
Bacteria__Proteobacteria__Deltaproteobacteria__Desulfovibrionales__Desulfovibrionaceae__Desulfovibrio	4	6	0	0
Bacteria__Firmicutes__Clostridia__Clostridiales__Eubacteriaceae__Eubacteriaceae_unclassified	3	8	1	2
Bacteria__Cyanobacteria__Melainabacteria__Gastranaerophilales__Gastranaerophilales_unclassified__Gastranaerophilales_unclassified	3	8	0	0
Bacteria__Firmicutes__Clostridia__Clostridiales__Ruminococcaceae__Oscillibacter	3	0	1	0
Bacteria__Firmicutes__Clostridia__Clostridiales__uncultured__uncultured_Firmicutes_bacterium	3	0	0	0
Bacteria__Lentisphaerae__Lentisphaerae_unclassified__Lentisphaerae_unclassified__Lentisphaerae_unclassified__Lentisphaerae_unclassified	3	1	0	0
Bacteria__Actinobacteria__Coriobacteriia__OPB41__OPB41_unclassified__OPB41_unclassified	3	3	2	0
Bacteria__Lentisphaerae__Oligosphaeria__Oligosphaerales__Lenti_02__Lenti_02_unclassified	3	0	0	0
Bacteria__Proteobacteria__Gammaproteobacteria__Betaproteobacteriales__Burkholderiaceae__Burkholderia_Caballeronia_Paraburkholderia	3	0	0	0
Bacteria__Proteobacteria__Deltaproteobacteria__Desulfovibrionales__Desulfohalobiaceae__Desulfonauticus	3	2	0	0
Bacteria__Firmicutes__Clostridia__Thermoanaerobacterales__Thermoanaerobacteraceae__uncultured	3	1	0	0
Archaea__Euryarchaeota__Thermococci__Methanofastidiosales__uncultured__archaeon_enrichment_culture_clone_A11	3	2	0	0
Bacteria__Lentisphaerae__Oligosphaeria__P_palmC41__uncultured_bacterium__uncultured_bacterium_unclassified	3	2	1	0
Bacteria__Lentisphaerae__Oligosphaeria__P_palmC41__P_palmC41_unclassified__P_palmC41_unclassified	3	0	0	0
Bacteria__Firmicutes__Clostridia__Clostridiales__JTB215__JTB215_unclassified	3	1	0	0
Bacteria__WS1__uncultured_bacterium__uncultured_bacterium_unclassified__uncultured_bacterium_unclassified__uncultured_bacterium_unclassified	2	3	0	2
Bacteria__Planctomycetes__Pla4_lineage__Pla4_lineage_unclassified__Pla4_lineage_unclassified__Pla4_lineage_unclassified	2	0	0	2
Archaea__Euryarchaeota__Thermoplasmata__JdFR_43__JdFR_43_unclassified__JdFR_43_unclassified	2	6	0	2
Bacteria__Thermotogae__Thermotogae__Kosmotogales__Kosmotogaceae__Mesotoga	2	4	0	1
Bacteria__Tenericutes__Mollicutes__Izimaplasmatales__Izimaplasmataceae__Izimaplasmataceae_unclassified	2	8	0	1
Bacteria__Proteobacteria__Deltaproteobacteria__Desulfuromonadales__Desulfuromonadaceae__Desulfuromonadaceae_unclassified	2	9	0	1
Bacteria__Latescibacteria__Latescibacteria__Latescibacterales__Latescibacteraceae__Candidatus_Latescibacter	2	1	0	0
Bacteria__Lentisphaerae__Oligosphaeria__Oligosphaerales__Lenti_02__uncultured_organism	2	0	0	0
Bacteria__Chlamydiae__LD1_PA32__metagenome__metagenome_unclassified__metagenome_unclassified	2	0	1	0
Bacteria__Proteobacteria__Gammaproteobacteria__Xanthomonadales__Xanthomonadaceae__Stenotrophomonas	2	0	0	0
Bacteria__Firmicutes__Clostridia__Clostridiales__Family_XIII__Family_XIII_unclassified	2	1	0	0
Archaea__Euryarchaeota__Methanomicrobia__Methanomicrobiales__Methanomicrobiaceae__Methanoculleus	2	0	0	0
Bacteria__Firmicutes__Clostridia__Clostridiales__Ruminococcaceae__Ercella	2	1	0	0
Bacteria__Firmicutes__Erysipelotrichia__Erysipelotrichales__Erysipelotrichaceae__Asteroleplasma	2	1	0	0
Bacteria__Spirochaetes__Spirochaetia__Spirochaetales__Spirochaetaceae__Spirochaeta_2	2	1	0	0
Bacteria__Tenericutes__Mollicutes__Izimaplasmatales__Izimaplasmataceae__Izimaplasma	1	3	0	0
Bacteria__WS1__uncultured_organism__uncultured_organism_unclassified__uncultured_organism_unclassified__uncultured_organism_unclassified	1	0	1	0
Archaea__Euryarchaeota__Methanomicrobia__Methanomicrobiales__Methanomicrobiaceae__Methanoplanus	1	0	0	0
Bacteria__Caldiserica__Caldisericia__Caldisericales__WCHB1_02__uncultured_bacterium	1	1	0	0
Bacteria__Proteobacteria__Gammaproteobacteria__Gammaproteobacteria_unclassified__Gammaproteobacteria_unclassified__Gammaproteobacteria_unclassified	1	0	0	0
Bacteria__Chlamydiae__Chlamydiae__Chlamydiales__Chlamydiales_unclassified__Chlamydiales_unclassified	1	0	0	0
Archaea__Euryarchaeota__Thermoplasmata__Marine_Benthic_Group_D_and_DHVEG_1__Marine_Benthic_Group_D_and_DHVEG_1_unclassified__Marine_Benthic_Group_D_and_DHVEG_1_unclassified	1	0	0	0
Bacteria__Firmicutes__Clostridia__Clostridiales__Ruminococcaceae__uncultured	1	1	0	0
Bacteria__Actinobacteria__Thermoleophilia__Gaiellales__uncultured__uncultured_prokaryote	1	1	0	0
Archaea__Euryarchaeota__Methanomicrobia__Methanomicrobiales__Methanomicrobiaceae__Methanogenium	1	4	0	0
Bacteria__Atribacteria__JS1__JS1_unclassified__JS1_unclassified__JS1_unclassified	1	0	0	0
Bacteria__Bacteroidetes__Bacteroidia__Bacteroidales__Dysgonomonadaceae__Proteiniphilum	1	0	0	0
Bacteria__Dependentiae__Babeliae__Babeliales__Babeliales_unclassified__Babeliales_unclassified	1	4	0	0
Bacteria__Proteobacteria__Gammaproteobacteria__Enterobacteriales__Enterobacteriaceae__Yersinia	1	4	0	0
Bacteria__Bacteroidetes__Bacteroidia__Bacteroidales__Prolixibacteraceae__Meniscus	1	2	0	0
Bacteria__Synergistetes__Synergistia__Synergistales__Synergistaceae__EBM_39	1	7	0	0
Bacteria__Bacteroidetes__Ignavibacteria__Ignavibacteriales__Melioribacteraceae__IheB3_7	1	1	0	0
Bacteria__Atribacteria__Caldatribacteriia__Caldatribacteriales__Caldatribacteriaceae__Candidatus_Caldatribacterium	1	2	0	0
Bacteria__Bacteroidetes__Bacteroidia__Bacteroidales__Prolixibacteraceae__Prolixibacteraceae_unclassified	1	1	0	0
Bacteria__Thermotogae__Thermotogae__Petrotogales__Petrotogaceae__Petrotoga	1	10	0	0
Bacteria__Firmicutes__Clostridia__Clostridiales__Caldicoprobacteraceae__Caldicoprobacter	1	1	0	0
Bacteria__Proteobacteria__Gammaproteobacteria__Oceanospirillales__Halomonadaceae__Halomonas	1	12	0	0
Bacteria__Cloacimonetes__Cloacimonadia__Cloacimonadales__MSBL8__MSBL8_unclassified	0	2	0	3
Bacteria__Proteobacteria__Deltaproteobacteria__Deltaproteobacteria_unclassified__Deltaproteobacteria_unclassified__Deltaproteobacteria_unclassified	0	1	0	3
Archaea__Crenarchaeota__Bathyarchaeia__uncultured_crenarchaeote__uncultured_crenarchaeote_unclassified__uncultured_crenarchaeote_unclassified	0	2	0	3
Bacteria__Firmicutes__Clostridia__Clostridia_unclassified__Clostridia_unclassified__Clostridia_unclassified	0	0	0	3
Bacteria__Tenericutes__Mollicutes__Izimaplasmatales__Izimaplasmataceae__uncultured_organism	0	3	1	3
Bacteria__Fusobacteria__Fusobacteriia__Fusobacteriales__Fusobacteriaceae__Psychrilyobacter	0	2	0	2
Archaea__Archaea_unclassified__Archaea_unclassified__Archaea_unclassified__Archaea_unclassified__Archaea_unclassified	0	2	0	2
Archaea__Euryarchaeota__Methanomicrobia__ANME_1__ANME_1b__ANME_1b_unclassified	0	0	0	2
Bacteria__Chloroflexi__Anaerolineae__Anaerolineae_unclassified__Anaerolineae_unclassified__Anaerolineae_unclassified	0	0	0	2
Bacteria__Proteobacteria__Deltaproteobacteria__Desulfobacterales__Desulfobulbaceae__Desulforhopalus	0	0	0	2
Bacteria__Firmicutes__Firmicutes_unclassified__Firmicutes_unclassified__Firmicutes_unclassified__Firmicutes_unclassified	0	1	0	2
Bacteria__Chloroflexi__Anaerolineae__Anaerolineales__Anaerolineaceae__Pelolinea	0	2	0	2
Bacteria__Proteobacteria__Deltaproteobacteria__Desulfobacterales__Desulfobacteraceae__Desulfobacteraceae_unclassified	0	10	0	2
Bacteria__Planctomycetes__Phycisphaerae__mle1_8__uncultured_planctomycete__uncultured_planctomycete_unclassified	0	1	0	1
Bacteria__Proteobacteria__Gammaproteobacteria__Pseudomonadales__Pseudomonadaceae__Pseudomonas	0	0	0	1
Bacteria__Firmicutes__Clostridia__Clostridiales__Syntrophomonadaceae__Syntrophomonadaceae_unclassified	0	2	0	0
Bacteria__Patescibacteria__Parcubacteria__32_520__32_520_unclassified__32_520_unclassified	0	0	1	0
Bacteria__Thermotogae__Thermotogae__Petrotogales__Petrotogaceae__Geotoga	0	2	0	0
Bacteria__Epsilonbacteraeota__Campylobacteria__Campylobacterales__Arcobacteraceae__Arcobacter	0	1	0	0
Bacteria__Lentisphaerae__Lentisphaeria__Victivallales__BD2_3__BD2_3_unclassified	0	1	0	0
Bacteria__Latescibacteria__Latescibacteria__Latescibacterales__Latescibacteraceae__uncultured_Latescibacteria_bacterium	0	1	0	0
Bacteria__Firmicutes__Clostridia__Clostridiales__Peptococcaceae__Desulfotomaculum	0	2	0	0
Bacteria__Planctomycetes__Pla4_lineage__uncultured_soil_bacterium_PBS_114__uncultured_soil_bacterium_PBS_114_unclassified__uncultured_soil_bacterium_PBS_114_unclassified	0	2	0	0
Archaea__Euryarchaeota__Methanomicrobia__Methanosarcinales__Methanosarcinaceae__Methanosarcina	0	2	0	0
Bacteria__Proteobacteria__Deltaproteobacteria__Desulfobacterales__Desulfobacteraceae__Desulfobacter	0	3	0	0
Bacteria__Chloroflexi__Anaerolineae__RBG_13_54_9__uncultured_bacterium__uncultured_bacterium_unclassified	0	2	0	0
Bacteria__Chlamydiae__LD1_PA32__LD1_PA32_unclassified__LD1_PA32_unclassified__LD1_PA32_unclassified	0	1	0	0
Bacteria__Proteobacteria__Deltaproteobacteria__Desulfovibrionales__Desulfomicrobiaceae__Desulfomicrobium	0	2	0	0
Bacteria__Proteobacteria__Deltaproteobacteria__Desulfobacterales__Desulfobacteraceae__Desulfoconvexum	0	2	0	0
Bacteria__Synergistetes__Synergistia__Synergistales__Synergistaceae__uncultured	0	1	0	0
Bacteria__Bacteroidetes__Bacteroidia__Sphingobacteriales__ST_12K33__uncultured_Cytophagales_bacterium	0	1	1	0
Bacteria__Halanaerobiaeota__Halanaerobiia__Halanaerobiales__Halanaerobiaceae__Halocella	0	1	0	0
Bacteria__Cyanobacteria__Melainabacteria__Gastranaerophilales__Candidatus_Melainabacteria_bacterium_RIFOXYA2_FULL_32_9__Candidatus_Melainabacteria_bacterium_RIFOXYA2_FULL_32_9_unclassified	0	1	0	0
Bacteria__Bacteroidetes__Bacteroidia__Bacteroidales__Bacteroidaceae__Bacteroides	0	1	0	0
Bacteria__Patescibacteria__ABY1__Candidatus_Kerfeldbacteria__Candidatus_Kerfeldbacteria_unclassified__Candidatus_Kerfeldbacteria_unclassified	0	2	0	0
Bacteria__Chloroflexi__Anaerolineae__RBG_13_54_9__RBG_13_54_9_unclassified__RBG_13_54_9_unclassified	0	3	0	0
Bacteria__Proteobacteria__Deltaproteobacteria__Desulfuromonadales__Desulfuromonadales_unclassified__Desulfuromonadales_unclassified	0	3	0	0
Bacteria__Planctomycetes__Planctomycetes_unclassified__Planctomycetes_unclassified__Planctomycetes_unclassified__Planctomycetes_unclassified	0	4	0	0
Bacteria__Synergistetes__Synergistia__Synergistales__Synergistaceae__Dethiosulfovibrio	0	2	0	0
Bacteria__Chloroflexi__Anaerolineae__ADurb_Bin180__ADurb_Bin180_unclassified__ADurb_Bin180_unclassified	0	1	0	0
Bacteria__Patescibacteria__Microgenomatia__Candidatus_Woesebacteria__uncultured_Microgenomates_group_bacterium__uncultured_Microgenomates_group_bacterium_unclassified	0	1	0	0
Archaea__Euryarchaeota__Methanomicrobia__Methanosarcinales__Methanosarcinaceae__Methanolobus	0	2	0	0
Bacteria__Firmicutes__Clostridia__Clostridiales__Family_XI__Sedimentibacter	0	2	0	0
Bacteria__Proteobacteria__Deltaproteobacteria__Desulfobacterales__Desulfobacteraceae__SEEP_SRB1	0	2	0	0
Bacteria__Margulisbacteria__uncultured_prokaryote__uncultured_prokaryote_unclassified__uncultured_prokaryote_unclassified__uncultured_prokaryote_unclassified	0	1	0	0
Bacteria__Bacteroidetes__Bacteroidia__Bacteroidales__Bacteroidales_unclassified__Bacteroidales_unclassified	0	3	0	0
Bacteria__Firmicutes__Clostridia__Clostridiales__livecontrolB21__uncultured_bacterium	0	1	0	0
Bacteria__Omnitrophicaeota__uncultured_bacterium__uncultured_bacterium_unclassified__uncultured_bacterium_unclassified__uncultured_bacterium_unclassified	0	2	0	0
Bacteria__Planctomycetes__Phycisphaerae__MSBL9__MSBL9_unclassified__MSBL9_unclassified	0	1	0	0
Bacteria__Marinimicrobia_SAR406_clade__Marinimicrobia_bacterium_46_43__Marinimicrobia_bacterium_46_43_unclassified__Marinimicrobia_bacterium_46_43_unclassified__Marinimicrobia_bacterium_46_43_unclassified	0	2	0	0
Archaea__Euryarchaeota__Methanomicrobia__Methanomicrobiales__Methanomicrobiaceae__Methanolacinia	0	1	0	0
Bacteria__Tenericutes__Mollicutes__Acholeplasmatales__Acholeplasmataceae__Acholeplasma	0	0	2	0
Archaea__Diapherotrites__Micrarchaeia__uncultured_crenarchaeote__uncultured_crenarchaeote_unclassified__uncultured_crenarchaeote_unclassified	0	1	0	0
Bacteria__Proteobacteria__Deltaproteobacteria__Oligoflexales__0319_6G20__uncultured_rumen_bacterium	0	3	0	0
Bacteria__Proteobacteria__Deltaproteobacteria__Desulfarculales__Desulfarculaceae__Desulfarculaceae_unclassified	0	2	0	0
Bacteria__Proteobacteria__Deltaproteobacteria__Desulfobacterales__Desulfobulbaceae__Desulfobulbaceae_unclassified	0	1	0	0
Bacteria__Proteobacteria__Alphaproteobacteria__Rhodospirillales__Rhodospirillaceae__Candidatus_Riegeria	0	1	0	0
Bacteria__Aegiribacteria__uncultured_bacterium__uncultured_bacterium_unclassified__uncultured_bacterium_unclassified__uncultured_bacterium_unclassified	0	2	0	0
Bacteria__Patescibacteria__Parcubacteria__Candidatus_Yanofskybacteria__Candidatus_Yanofskybacteria_unclassified__Candidatus_Yanofskybacteria_unclassified	0	1	0	0
Bacteria__Proteobacteria__Deltaproteobacteria__Desulfobacterales__Desulfobacteraceae__Desulfotignum	0	1	0	0
Bacteria__Thermotogae__Thermotogae__Petrotogales__Petrotogaceae__Oceanotoga	0	1	0	0
Bacteria__Patescibacteria__Berkelbacteria__Berkelbacteria_unclassified__Berkelbacteria_unclassified__Berkelbacteria_unclassified	0	1	0	0
Bacteria__Epsilonbacteraeota__Campylobacteria__Campylobacterales__Campylobacterales_unclassified__Campylobacterales_unclassified	0	1	0	0
Bacteria__Proteobacteria__Deltaproteobacteria__Desulfarculales__Desulfarculaceae__Desulfocarbo	0	3	0	0
Bacteria__MAT_CR_M4_B07__uncultured_bacterium__uncultured_bacterium_unclassified__uncultured_bacterium_unclassified__uncultured_bacterium_unclassified	0	2	0	0
Bacteria__Halanaerobiaeota__Halanaerobiia__Halanaerobiales__Halanaerobiaceae__Halanaerobiaceae_unclassified	0	2	0	0
Bacteria__Cloacimonetes__Cloacimonadia__Cloacimonadales__Cloacimonadales_unclassified__Cloacimonadales_unclassified	0	1	0	0
Bacteria__Omnitrophicaeota__Omnitrophicaeota_unclassified__Omnitrophicaeota_unclassified__Omnitrophicaeota_unclassified__Omnitrophicaeota_unclassified	0	7	0	0
Bacteria__Bacteroidetes__Bacteroidia__Bacteroidales__Rikenellaceae__uncultured	0	1	0	0
	15515	15515	15515	15515
Bacteria;Firmicutes;Clostridia;Clostridiales;livecontrolB21;uncultured_bacterium	71	37
Bacteria;Firmicutes;Clostridia;Clostridiales;Peptococcaceae;Cryptanaerobacter	1	0
Bacteria;Firmicutes;Clostridia;Clostridiales;Peptococcaceae;Dehalobacterium	0	2
Bacteria;Firmicutes;Clostridia;Clostridiales;Peptococcaceae;Peptococcaceae_unclassified	10	3
Bacteria;Firmicutes;Clostridia;Clostridiales;Peptococcaceae;uncultured	0	7
Bacteria;Firmicutes;Clostridia;Clostridiales;Ruminococcaceae;Ruminococcaceae_NK4A214_group	2	0
Bacteria;Firmicutes;Clostridia;Clostridiales;Ruminococcaceae;Ruminococcaceae_UCG_012	2	0
Bacteria;Firmicutes;Clostridia;Clostridiales;Ruminococcaceae;Ruminococcaceae_UCG_014	6	0
Bacteria;Firmicutes;Clostridia;Clostridiales;Ruminococcaceae;Ruminococcaceae_unclassified	16	8
Bacteria;Firmicutes;Clostridia;Clostridiales;Ruminococcaceae;uncultured	2	0
Bacteria;Firmicutes;Clostridia;Clostridiales;Syntrophomonadaceae;Dethiobacter	2	0
Bacteria;Firmicutes;Clostridia;Clostridiales;Syntrophomonadaceae;Syntrophomonadaceae_unclassified	6	3
Bacteria;Firmicutes;Clostridia;Clostridiales;Syntrophomonadaceae;Syntrophomonas	10	0
Bacteria;Firmicutes;Clostridia;Clostridiales;Syntrophomonadaceae;Thermosyntropha	18	9
Bacteria;Firmicutes;Clostridia;Clostridiales;uncultured;uncultured_Firmicutes_bacterium	6	1
Bacteria;Firmicutes;Clostridia;Clostridiales;uncultured;uncultured_unclassified	3	1
Bacteria;Firmicutes;Clostridia;Thermoanaerobacterales;Thermoanaerobacteraceae;Thermoanaerobacteraceae_unclassified	1	0
Bacteria;Firmicutes;Erysipelotrichia;Erysipelotrichales;Erysipelotrichaceae;Asteroleplasma	6	3
Bacteria;Firmicutes;Erysipelotrichia;Erysipelotrichales;Erysipelotrichaceae;Erysipelotrichaceae_unclassified	17	15
Bacteria;Firmicutes;Erysipelotrichia;Erysipelotrichales;Erysipelotrichaceae;uncultured	1	0
Bacteria;Firmicutes;Firmicutes_unclassified;Firmicutes_unclassified;Firmicutes_unclassified;Firmicutes_unclassified	466	866
Bacteria;Firmicutes;Negativicutes;Selenomonadales;Acidaminococcaceae;Acidaminococcus	2	0
Bacteria;Firmicutes;Negativicutes;Selenomonadales;Acidaminococcaceae;uncultured	1	0
Bacteria;Fusobacteria;Fusobacteriia;Fusobacteriales;Fusobacteriaceae;Fusobacteriaceae_unclassified	2	0
Bacteria;Fusobacteria;Fusobacteriia;Fusobacteriales;Fusobacteriaceae;Fusobacterium	0	2
Bacteria;Fusobacteria;Fusobacteriia;Fusobacteriales;Fusobacteriaceae;Ilyobacter	2	0
Bacteria;Fusobacteria;Fusobacteriia;Fusobacteriales;Fusobacteriaceae;Psychrilyobacter	3	2
Bacteria;Gemmatimonadetes;MD2902_B12;MD2902_B12_unclassified;MD2902_B12_unclassified;MD2902_B12_unclassified	2	0
Bacteria;Kiritimatiellaeota;Kiritimatiellae;Kiritimatiellales;Kiritimatiellaceae;Kiritimatiellaceae_unclassified	3	0
Bacteria;Kiritimatiellaeota;Kiritimatiellae;Kiritimatiellales;Kiritimatiellaceae;MSBL3	215	104
Bacteria;Kiritimatiellaeota;Kiritimatiellae;WCHB1_41;uncultured_organism;uncultured_organism_unclassified	3	2
Bacteria;Kiritimatiellaeota;Kiritimatiellae;WCHB1_41;WCHB1_41_unclassified;WCHB1_41_unclassified	7	0
Bacteria;Latescibacteria;Latescibacteria;Latescibacterales;Latescibacteraceae;Candidatus_Latescibacter	1	0
Bacteria;Latescibacteria;Latescibacteria;Latescibacterales;Latescibacteraceae;Latescibacteraceae_unclassified	1	0
Bacteria;Latescibacteria;Latescibacteria_unclassified;Latescibacteria_unclassified;Latescibacteria_unclassified;Latescibacteria_unclassified	0	4
Bacteria;LCP_89;Calditrichaeota_bacterium_AABM5_125_24;Calditrichaeota_bacterium_AABM5_125_24_unclassified;Calditrichaeota_bacterium_AABM5_125_24_unclassified;Calditrichaeota_bacterium_AABM5_125_24_unclassified	1	0
Bacteria;Lentisphaerae;Lentisphaerae_unclassified;Lentisphaerae_unclassified;Lentisphaerae_unclassified;Lentisphaerae_unclassified	23	14
Bacteria;Lentisphaerae;Lentisphaeria;Victivallales;BD2_3;BD2_3_unclassified	1	0
Bacteria;Lentisphaerae;Lentisphaeria;Victivallales;BD2_3;uncultured_bacterium	2	4
Bacteria;Lentisphaerae;Lentisphaeria;Victivallales;SBYX_4944;uncultured_organism	0	2
Bacteria;Lentisphaerae;Lentisphaeria;Victivallales;uncultured_bacterium;uncultured_bacterium_unclassified	0	1
Bacteria;Lentisphaerae;Lentisphaeria;Victivallales;Victivallales_unclassified;Victivallales_unclassified	3	4
Bacteria;Lentisphaerae;Oligosphaeria;Oligosphaerales;Lenti_02;Lenti_02_unclassified	0	2
Bacteria;Lentisphaerae;Oligosphaeria;Oligosphaeria_unclassified;Oligosphaeria_unclassified;Oligosphaeria_unclassified	1	3
Bacteria;Lentisphaerae;Oligosphaeria;P_palmC41;P_palmC41_unclassified;P_palmC41_unclassified	38	36
Bacteria;Lentisphaerae;Oligosphaeria;P_palmC41;uncultured_bacterium;uncultured_bacterium_unclassified	32	29
Bacteria;Lentisphaerae;Oligosphaeria;P_palmC41;uncultured_Cytophaga_sp_;uncultured_Cytophaga_sp__unclassified	6	8
Bacteria;Marinimicrobia_SAR406_clade;Marinimicrobia_bacterium_46_43;Marinimicrobia_bacterium_46_43_unclassified;Marinimicrobia_bacterium_46_43_unclassified;Marinimicrobia_bacterium_46_43_unclassified	10	4
Bacteria;Marinimicrobia_SAR406_clade;Marinimicrobia_SAR406_clade_unclassified;Marinimicrobia_SAR406_clade_unclassified;Marinimicrobia_SAR406_clade_unclassified;Marinimicrobia_SAR406_clade_unclassified	21	24
Bacteria;Marinimicrobia_SAR406_clade;uncultured_bacterium;uncultured_bacterium_unclassified;uncultured_bacterium_unclassified;uncultured_bacterium_unclassified	0	3
Bacteria;Marinimicrobia_SAR406_clade;uncultured_Bacteroidetes/Chlorobi_group_bacterium;uncultured_Bacteroidetes/Chlorobi_group_bacterium_unclassified;uncultured_Bacteroidetes/Chlorobi_group_bacterium_unclassified;uncultured_Bacteroidetes/Chlorobi_group_bacterium_unclassified	0	1
Bacteria;Marinimicrobia_SAR406_clade;uncultured_eubacterium_AB16;uncultured_eubacterium_AB16_unclassified;uncultured_eubacterium_AB16_unclassified;uncultured_eubacterium_AB16_unclassified	3	0
Bacteria;MAT_CR_M4_B07;uncultured_bacterium;uncultured_bacterium_unclassified;uncultured_bacterium_unclassified;uncultured_bacterium_unclassified	5	1
Bacteria;Omnitrophicaeota;Candidatus_Omnitrophus_magneticus;Candidatus_Omnitrophus_magneticus_unclassified;Candidatus_Omnitrophus_magneticus_unclassified;Candidatus_Omnitrophus_magneticus_unclassified	5	3
Bacteria;Omnitrophicaeota;Omnitrophicaeota_unclassified;Omnitrophicaeota_unclassified;Omnitrophicaeota_unclassified;Omnitrophicaeota_unclassified	7	6
Bacteria;Omnitrophicaeota;uncultured_bacterium;uncultured_bacterium_unclassified;uncultured_bacterium_unclassified;uncultured_bacterium_unclassified	2	1
Bacteria;Omnitrophicaeota;uncultured_Omnitrophica_bacterium;uncultured_Omnitrophica_bacterium_unclassified;uncultured_Omnitrophica_bacterium_unclassified;uncultured_Omnitrophica_bacterium_unclassified	2	2
Bacteria;Patescibacteria;ABY1;ABY1_unclassified;ABY1_unclassified;ABY1_unclassified	23	13
Bacteria;Patescibacteria;ABY1;Candidatus_Buchananbacteria;Candidatus_Buchananbacteria_unclassified;Candidatus_Buchananbacteria_unclassified	1	0
Bacteria;Patescibacteria;ABY1;Candidatus_Falkowbacteria;Candidatus_Falkowbacteria_unclassified;Candidatus_Falkowbacteria_unclassified	9	4
Bacteria;Patescibacteria;ABY1;Candidatus_Falkowbacteria;uncultured_bacterium;uncultured_bacterium_unclassified	3	0
Bacteria;Patescibacteria;ABY1;Candidatus_Falkowbacteria;uncultured_organism;uncultured_organism_unclassified	0	2
Bacteria;Patescibacteria;ABY1;Candidatus_Kerfeldbacteria;Candidatus_Kerfeldbacteria_unclassified;Candidatus_Kerfeldbacteria_unclassified	18	11
Bacteria;Patescibacteria;ABY1;Candidatus_Kerfeldbacteria;metagenome;metagenome_unclassified	0	1
Bacteria;Patescibacteria;ABY1;Candidatus_Kerfeldbacteria;uncultured_bacterium;uncultured_bacterium_unclassified	5	1
Bacteria;Patescibacteria;ABY1;Candidatus_Kerfeldbacteria;uncultured_proteobacterium;uncultured_proteobacterium_unclassified	6	1
Bacteria;Patescibacteria;ABY1;Candidatus_Magasanikbacteria;Candidatus_Magasanikbacteria_unclassified;Candidatus_Magasanikbacteria_unclassified	1	0
Bacteria;Patescibacteria;ABY1;Candidatus_Magasanikbacteria;marine_metagenome;marine_metagenome_unclassified	2	0
Bacteria;Patescibacteria;ABY1;Candidatus_Magasanikbacteria;uncultured_bacterium;uncultured_bacterium_unclassified	4	0
Bacteria;Patescibacteria;Berkelbacteria;Berkelbacteria_unclassified;Berkelbacteria_unclassified;Berkelbacteria_unclassified	15	8
Bacteria;Patescibacteria;Berkelbacteria;candidate_division_WS2_bacterium_ADurb_Bin280;candidate_division_WS2_bacterium_ADurb_Bin280_unclassified;candidate_division_WS2_bacterium_ADurb_Bin280_unclassified	5	2
Bacteria;Patescibacteria;Berkelbacteria;Candidatus_Berkelbacteria_bacterium_CG1_02_42_45;Candidatus_Berkelbacteria_bacterium_CG1_02_42_45_unclassified;Candidatus_Berkelbacteria_bacterium_CG1_02_42_45_unclassified	8	1
Bacteria;Patescibacteria;Berkelbacteria;uncultured_bacterium;uncultured_bacterium_unclassified;uncultured_bacterium_unclassified	3	1
Bacteria;Patescibacteria;Berkelbacteria;uncultured_candidate_division_WS6_bacterium;uncultured_candidate_division_WS6_bacterium_unclassified;uncultured_candidate_division_WS6_bacterium_unclassified	0	1
Bacteria;Patescibacteria;Berkelbacteria;uncultured_soil_bacterium;uncultured_soil_bacterium_unclassified;uncultured_soil_bacterium_unclassified	4	0
Bacteria;Patescibacteria;Gracilibacteria;Candidatus_Peregrinibacteria;Candidatus_Peregrinibacteria_unclassified;Candidatus_Peregrinibacteria_unclassified	6	5
Bacteria;Patescibacteria;Gracilibacteria;Candidatus_Peregrinibacteria;uncultured_Microgenomates_group_bacterium;uncultured_Microgenomates_group_bacterium_unclassified	1	1
Bacteria;Patescibacteria;Gracilibacteria;Gracilibacteria_unclassified;Gracilibacteria_unclassified;Gracilibacteria_unclassified	15	9
Bacteria;Patescibacteria;Gracilibacteria;JGI_0000069_P22;JGI_0000069_P22_unclassified;JGI_0000069_P22_unclassified	2	1
Bacteria;Patescibacteria;Gracilibacteria;JGI_0000069_P22;uncultured_bacterium;uncultured_bacterium_unclassified	4	1
Bacteria;Patescibacteria;Gracilibacteria;uncultured_Clostridium_sp_;uncultured_Clostridium_sp__unclassified;uncultured_Clostridium_sp__unclassified	1	0
Bacteria;Patescibacteria;Gracilibacteria;uncultured_marine_bacterium;uncultured_marine_bacterium_unclassified;uncultured_marine_bacterium_unclassified	1	0
Bacteria;Patescibacteria;Gracilibacteria;uncultured_organism;uncultured_organism_unclassified;uncultured_organism_unclassified	2	0
Bacteria;Patescibacteria;Kazania;uncultured_organism;uncultured_organism_unclassified;uncultured_organism_unclassified	2	3
Bacteria;Patescibacteria;Microgenomatia;Candidatus_Pacebacteria;Candidatus_Pacebacteria_unclassified;Candidatus_Pacebacteria_unclassified	11	5
Bacteria;Patescibacteria;Microgenomatia;Candidatus_Pacebacteria;metagenome;metagenome_unclassified	1	2
Bacteria;Patescibacteria;Microgenomatia;Candidatus_Pacebacteria;uncultured_Microgenomates_group_bacterium;uncultured_Microgenomates_group_bacterium_unclassified	3	0
Bacteria;Patescibacteria;Microgenomatia;Candidatus_Shapirobacteria;Candidatus_Shapirobacteria_unclassified;Candidatus_Shapirobacteria_unclassified	4	2
Bacteria;Patescibacteria;Microgenomatia;Candidatus_Woesebacteria;Candidatus_Woesebacteria_unclassified;Candidatus_Woesebacteria_unclassified	2	1
Bacteria;Patescibacteria;Microgenomatia;Candidatus_Woesebacteria;uncultured_Microgenomates_group_bacterium;uncultured_Microgenomates_group_bacterium_unclassified	3	1
Bacteria;Patescibacteria;Microgenomatia;Microgenomatia_unclassified;Microgenomatia_unclassified;Microgenomatia_unclassified	4	1
Bacteria;Patescibacteria;Parcubacteria;32_520;32_520_unclassified;32_520_unclassified	9	5
Bacteria;Patescibacteria;Parcubacteria;32_520;Parcubacteria_bacterium_34_609;Parcubacteria_bacterium_34_609_unclassified	1	2
Bacteria;Patescibacteria;Parcubacteria;32_520;uncultured_Microgenomates_group_bacterium;uncultured_Microgenomates_group_bacterium_unclassified	8	2
Bacteria;Patescibacteria;Parcubacteria;Candidatus_Campbellbacteria;metagenome;metagenome_unclassified	2	0
Bacteria;Patescibacteria;Parcubacteria;Candidatus_Colwellbacteria;Candidatus_Colwellbacteria_bacterium_RIFCSPLOWO2_02_FULL_44_20b;Candidatus_Colwellbacteria_bacterium_RIFCSPLOWO2_02_FULL_44_20b_unclassified	1	0
Bacteria;Patescibacteria;Parcubacteria;Candidatus_Moranbacteria;Candidatus_Moranbacteria_unclassified;Candidatus_Moranbacteria_unclassified	4	3
Bacteria;Patescibacteria;Parcubacteria;Candidatus_Moranbacteria;uncultured_bacterium;uncultured_bacterium_unclassified	4	0
Bacteria;Patescibacteria;Parcubacteria;Candidatus_Nealsonbacteria;uncultured_bacterium;uncultured_bacterium_unclassified	0	2
Bacteria;Patescibacteria;Parcubacteria;Candidatus_Yanofskybacteria;Candidatus_Yanofskybacteria_unclassified;Candidatus_Yanofskybacteria_unclassified	3	4
Bacteria;Patescibacteria;Parcubacteria;Candidatus_Yanofskybacteria;Parcubacteria_group_bacterium_ADurb_Bin247;Parcubacteria_group_bacterium_ADurb_Bin247_unclassified	6	2
Bacteria;Patescibacteria;Parcubacteria;CG1_02_40_25;uncultured_bacterium;uncultured_bacterium_unclassified	1	0
Bacteria;Patescibacteria;Parcubacteria;Parcubacteria_unclassified;Parcubacteria_unclassified;Parcubacteria_unclassified	85	37
Bacteria;Patescibacteria;Patescibacteria_unclassified;Patescibacteria_unclassified;Patescibacteria_unclassified;Patescibacteria_unclassified	88	52
Bacteria;Patescibacteria;Saccharimonadia;Saccharimonadales;Saccharimonadales_unclassified;Saccharimonadales_unclassified	0	2
Bacteria;Patescibacteria;WS6_Dojkabacteria;uncultured_candidate_division_WS6_bacterium;uncultured_candidate_division_WS6_bacterium_unclassified;uncultured_candidate_division_WS6_bacterium_unclassified	5	0
Bacteria;Patescibacteria;WS6_Dojkabacteria;uncultured_marine_bacterium;uncultured_marine_bacterium_unclassified;uncultured_marine_bacterium_unclassified	1	1
Bacteria;Patescibacteria;WS6_Dojkabacteria;WS6_Dojkabacteria_unclassified;WS6_Dojkabacteria_unclassified;WS6_Dojkabacteria_unclassified	25	10
Bacteria;Planctomycetes;BD7_11;uncultured_marine_bacterium;uncultured_marine_bacterium_unclassified;uncultured_marine_bacterium_unclassified	0	2
Bacteria;Planctomycetes;Brocadiae;SM23_32;uncultured_bacterium;uncultured_bacterium_unclassified	2	0
Bacteria;Planctomycetes;Phycisphaerae;mle1_8;uncultured_planctomycete;uncultured_planctomycete_unclassified	2	0
Bacteria;Planctomycetes;Phycisphaerae;MSBL9;L21_RPul_D3;L21_RPul_D3_unclassified	0	2
Bacteria;Planctomycetes;Phycisphaerae;MSBL9;MSBL9_unclassified;MSBL9_unclassified	0	9
Bacteria;Planctomycetes;Phycisphaerae;MSBL9;SM23_30;uncultured_bacterium	2	0
Bacteria;Planctomycetes;Phycisphaerae;MSBL9;SM23_30;uncultured_organism	2	0
Bacteria;Planctomycetes;Phycisphaerae;Phycisphaerae_unclassified;Phycisphaerae_unclassified;Phycisphaerae_unclassified	5	1
Bacteria;Planctomycetes;Phycisphaerae;Phycisphaerales;AKAU3564_sediment_group;AKAU3564_sediment_group_unclassified	71	23
Bacteria;Planctomycetes;Phycisphaerae;Phycisphaerales;AKAU3564_sediment_group;uncultured_bacterium	7	5
Bacteria;Planctomycetes;Phycisphaerae;Phycisphaerales;AKAU3564_sediment_group;uncultured_planctomycete	5	0
Bacteria;Planctomycetes;Phycisphaerae;Phycisphaerales;Phycisphaerales_unclassified;Phycisphaerales_unclassified	2	0
Bacteria;Planctomycetes;Planctomycetes_unclassified;Planctomycetes_unclassified;Planctomycetes_unclassified;Planctomycetes_unclassified	9	6
Bacteria;Planctomycetes;vadinHA49;uncultured_microorganism;uncultured_microorganism_unclassified;uncultured_microorganism_unclassified	2	0
Bacteria;Planctomycetes;vadinHA49;vadinHA49_unclassified;vadinHA49_unclassified;vadinHA49_unclassified	0	1
Bacteria;Proteobacteria;Deltaproteobacteria;Deltaproteobacteria_unclassified;Deltaproteobacteria_unclassified;Deltaproteobacteria_unclassified	180	95
Bacteria;Proteobacteria;Deltaproteobacteria;Desulfarculales;Desulfarculaceae;Desulfarculaceae_unclassified	1	2
Bacteria;Proteobacteria;Deltaproteobacteria;Desulfarculales;Desulfarculaceae;Desulfatiglans	89	57
Bacteria;Proteobacteria;Deltaproteobacteria;Desulfarculales;Desulfarculaceae;Desulfocarbo	2	0
Bacteria;Proteobacteria;Deltaproteobacteria;Desulfobacterales;Desulfobacteraceae;Desulfatitalea	2	2
Bacteria;Proteobacteria;Deltaproteobacteria;Desulfobacterales;Desulfobacteraceae;Desulfobacter	13	6
Bacteria;Proteobacteria;Deltaproteobacteria;Desulfobacterales;Desulfobacteraceae;Desulfobacteraceae_unclassified	84	34
Bacteria;Proteobacteria;Deltaproteobacteria;Desulfobacterales;Desulfobacteraceae;Desulfobacterium	40	26
Bacteria;Proteobacteria;Deltaproteobacteria;Desulfobacterales;Desulfobacteraceae;Desulfobacula	7	2
Bacteria;Proteobacteria;Deltaproteobacteria;Desulfobacterales;Desulfobacteraceae;Desulfococcus	12	2
Bacteria;Proteobacteria;Deltaproteobacteria;Desulfobacterales;Desulfobacteraceae;Desulfoconvexum	2	0
Bacteria;Proteobacteria;Deltaproteobacteria;Desulfobacterales;Desulfobacteraceae;Desulfonema	1	0
Bacteria;Proteobacteria;Deltaproteobacteria;Desulfobacterales;Desulfobacteraceae;Desulfosarcina	1	0
Bacteria;Proteobacteria;Deltaproteobacteria;Desulfobacterales;Desulfobacteraceae;Desulfotignum	33	6
Bacteria;Proteobacteria;Deltaproteobacteria;Desulfobacterales;Desulfobacteraceae;Sva0081_sediment_group	1	0
Bacteria;Proteobacteria;Deltaproteobacteria;Desulfobacterales;Desulfobacteraceae;uncultured	28	23
Bacteria;Proteobacteria;Deltaproteobacteria;Desulfobacterales;Desulfobulbaceae;Desulfobulbaceae_unclassified	2	0
Bacteria;Proteobacteria;Deltaproteobacteria;Desulfobacterales;Desulfobulbaceae;Desulforhopalus	1	0
Bacteria;Proteobacteria;Deltaproteobacteria;Desulfobacterales;Desulfobulbaceae;Desulfotalea	1	1
Bacteria;Proteobacteria;Deltaproteobacteria;Desulfobacterales;Desulfobulbaceae;uncultured	2	0
Bacteria;Proteobacteria;Deltaproteobacteria;Desulfovibrionales;Desulfohalobiaceae;Desulfohalobiaceae_unclassified	1	0
Bacteria;Proteobacteria;Deltaproteobacteria;Desulfovibrionales;Desulfohalobiaceae;Desulfonauticus	4	3
Bacteria;Proteobacteria;Deltaproteobacteria;Desulfovibrionales;Desulfomicrobiaceae;Desulfomicrobiaceae_unclassified	9	6
Bacteria;Proteobacteria;Deltaproteobacteria;Desulfovibrionales;Desulfomicrobiaceae;Desulfomicrobium	2	2
Bacteria;Proteobacteria;Deltaproteobacteria;Desulfovibrionales;Desulfomicrobiaceae;Desulfoplanes	83	63
Bacteria;Proteobacteria;Deltaproteobacteria;Desulfovibrionales;Desulfovibrionaceae;Desulfocurvus	2	0
Bacteria;Proteobacteria;Deltaproteobacteria;Desulfovibrionales;Desulfovibrionaceae;Desulfovibrio	18	35
Bacteria;Proteobacteria;Deltaproteobacteria;Desulfovibrionales;Desulfovibrionaceae;Desulfovibrionaceae_unclassified	1	1
Bacteria;Proteobacteria;Deltaproteobacteria;Desulfovibrionales;Desulfovibrionales_unclassified;Desulfovibrionales_unclassified	50	20
Bacteria;Proteobacteria;Deltaproteobacteria;Desulfuromonadales;Desulfuromonadaceae;Desulfuromonadaceae_unclassified	234	98
Bacteria;Proteobacteria;Deltaproteobacteria;Desulfuromonadales;Desulfuromonadaceae;Desulfuromonas	262	9
Bacteria;Proteobacteria;Deltaproteobacteria;Desulfuromonadales;Desulfuromonadaceae;Desulfuromusa	14	0
Bacteria;Proteobacteria;Deltaproteobacteria;Desulfuromonadales;Desulfuromonadaceae;Pelobacter	1041	758
Bacteria;Proteobacteria;Deltaproteobacteria;Desulfuromonadales;Desulfuromonadales_unclassified;Desulfuromonadales_unclassified	464	209
Bacteria;Proteobacteria;Deltaproteobacteria;Desulfuromonadales;Geobacteraceae;Geoalkalibacter	3	1
Bacteria;Proteobacteria;Deltaproteobacteria;Desulfuromonadales;Geobacteraceae;Geobacteraceae_unclassified	1	0
Bacteria;Proteobacteria;Deltaproteobacteria;Desulfuromonadales;Sva1033;Sva1033_unclassified	1	0
Bacteria;Proteobacteria;Deltaproteobacteria;Desulfuromonadales;Sva1033;uncultured_bacterium	0	1
Bacteria;Proteobacteria;Deltaproteobacteria;Myxococcales;Myxococcaceae;Corallococcus	0	1
Bacteria;Proteobacteria;Deltaproteobacteria;Myxococcales;Myxococcaceae;Myxococcaceae_unclassified	0	1
Bacteria;Proteobacteria;Deltaproteobacteria;Syntrophobacterales;Syntrophaceae;Smithella	1	0
Bacteria;Proteobacteria;Deltaproteobacteria;Syntrophobacterales;Syntrophaceae;Syntrophaceae_unclassified	124	111
Bacteria;Proteobacteria;Deltaproteobacteria;Syntrophobacterales;Syntrophaceae;Syntrophus	1	1
Bacteria;Proteobacteria;Deltaproteobacteria;Syntrophobacterales;Syntrophaceae;uncultured	105	84
Bacteria;Proteobacteria;Deltaproteobacteria;Syntrophobacterales;Syntrophaceae;uncultured_bacterium	1	0
Bacteria;Proteobacteria;Deltaproteobacteria;Syntrophobacterales;Syntrophobacteraceae;Desulfacinum	0	1
Bacteria;Proteobacteria;Deltaproteobacteria;Syntrophobacterales;Syntrophobacteraceae;Desulfoglaeba	62	19
Bacteria;Proteobacteria;Deltaproteobacteria;Syntrophobacterales;Syntrophobacteraceae;Syntrophobacteraceae_unclassified	20	7
Bacteria;Proteobacteria;Deltaproteobacteria;Syntrophobacterales;Syntrophobacterales_unclassified;Syntrophobacterales_unclassified	0	3
Bacteria;Proteobacteria;Gammaproteobacteria;Betaproteobacteriales;Betaproteobacteriales_unclassified;Betaproteobacteriales_unclassified	1	0
Bacteria;Proteobacteria;Gammaproteobacteria;Betaproteobacteriales;Burkholderiaceae;Burkholderiaceae_unclassified	4	2
Bacteria;Proteobacteria;Gammaproteobacteria;Betaproteobacteriales;Burkholderiaceae;Ralstonia	5	3
Bacteria;Proteobacteria;Gammaproteobacteria;Enterobacteriales;Enterobacteriaceae;Enterobacteriaceae_unclassified	6	7
Bacteria;Proteobacteria;Gammaproteobacteria;Gammaproteobacteria_unclassified;Gammaproteobacteria_unclassified;Gammaproteobacteria_unclassified	16	20
Bacteria;Proteobacteria;Gammaproteobacteria;Oceanospirillales;Halomonadaceae;Halomonadaceae_unclassified	2	0
Bacteria;Proteobacteria;Gammaproteobacteria;Oceanospirillales;Halomonadaceae;Halomonas	16	0
Bacteria;Proteobacteria;Gammaproteobacteria;Oceanospirillales;Oceanospirillales_unclassified;Oceanospirillales_unclassified	2	0
Bacteria;Proteobacteria;Gammaproteobacteria;Oceanospirillales;Saccharospirillaceae;Thalassolituus	2	0
Bacteria;Proteobacteria;Gammaproteobacteria;Thiomicrospirales;Thioglobaceae;SUP05_cluster	2	2
Bacteria;Proteobacteria;Gammaproteobacteria;Xanthomonadales;Xanthomonadaceae;Xanthomonas	2	0
Bacteria;Proteobacteria;Proteobacteria_unclassified;Proteobacteria_unclassified;Proteobacteria_unclassified;Proteobacteria_unclassified	121	59
Bacteria;Spirochaetes;Spirochaetes_unclassified;Spirochaetes_unclassified;Spirochaetes_unclassified;Spirochaetes_unclassified	10	5
Bacteria;Spirochaetes;Spirochaetia;Spirochaetales;Spirochaetaceae;Alkalispirochaeta	1	0
Bacteria;Spirochaetes;Spirochaetia;Spirochaetales;Spirochaetaceae;Sediminispirochaeta	2	0
Bacteria;Spirochaetes;Spirochaetia;Spirochaetales;Spirochaetaceae;Sphaerochaeta	1692	943
Bacteria;Spirochaetes;Spirochaetia;Spirochaetales;Spirochaetaceae;Spirochaeta_2	0	2
Bacteria;Spirochaetes;Spirochaetia;Spirochaetales;Spirochaetaceae;Spirochaetaceae_unclassified	122	68
Bacteria;Synergistetes;Synergistia;Synergistales;Synergistaceae;Acetomicrobium	2	2
Bacteria;Synergistetes;Synergistia;Synergistales;Synergistaceae;Dethiosulfovibrio	6	0
Bacteria;Synergistetes;Synergistia;Synergistales;Synergistaceae;EBM_39	0	8
Bacteria;Synergistetes;Synergistia;Synergistales;Synergistaceae;Synergistaceae_unclassified	120	57
Bacteria;Synergistetes;Synergistia;Synergistales;Synergistaceae;Thermovirga	674	345
Bacteria;TA06;terrestrial_metagenome;terrestrial_metagenome_unclassified;terrestrial_metagenome_unclassified;terrestrial_metagenome_unclassified	2	0
Bacteria;Tenericutes;Mollicutes;Acholeplasmatales;Acholeplasmataceae;Acholeplasma	0	2
Bacteria;Tenericutes;Mollicutes;Anaeroplasmatales;Anaeroplasmataceae;Anaeroplasma	10	4
Bacteria;Tenericutes;Mollicutes;Izimaplasmatales;Izimaplasmataceae;bacterium_enrichment_culture_clone_R4_81B	0	4
Bacteria;Tenericutes;Mollicutes;Izimaplasmatales;Izimaplasmataceae;Izimaplasma	12	26
Bacteria;Tenericutes;Mollicutes;Izimaplasmatales;Izimaplasmataceae;Izimaplasmataceae_unclassified	21	7
Bacteria;Tenericutes;Mollicutes;Izimaplasmatales;Izimaplasmataceae;uncultured_bacterium	3	3
Bacteria;Tenericutes;Mollicutes;Izimaplasmatales;Izimaplasmataceae;uncultured_organism	0	3
Bacteria;Tenericutes;Mollicutes;Izimaplasmatales;Izimaplasmatales_unclassified;Izimaplasmatales_unclassified	3	1
Bacteria;Tenericutes;Mollicutes;Mollicutes_unclassified;Mollicutes_unclassified;Mollicutes_unclassified	12	7
Bacteria;Thermotogae;Thermotogae;Kosmotogales;Kosmotogaceae;Kosmotoga	36	18
Bacteria;Thermotogae;Thermotogae;Kosmotogales;Kosmotogaceae;Kosmotogaceae_unclassified	9	0
Bacteria;Thermotogae;Thermotogae;Kosmotogales;Kosmotogaceae;Mesotoga	12	10
Bacteria;Thermotogae;Thermotogae;Kosmotogales;Kosmotogaceae;uncultured	2	0
Bacteria;Thermotogae;Thermotogae;Petrotogales;Petrotogaceae;Petrotoga	18	4
Bacteria;Thermotogae;Thermotogae;Thermotogae_unclassified;Thermotogae_unclassified;Thermotogae_unclassified	0	1
Bacteria;Thermotogae;Thermotogae;Thermotogales;Thermotogaceae;Pseudothermotoga	2	0
Bacteria;Verrucomicrobia;Verrucomicrobiae;Verrucomicrobiae_unclassified;Verrucomicrobiae_unclassified;Verrucomicrobiae_unclassified	4	0
Bacteria;WS1;uncultured_Armatimonadetes_bacterium;uncultured_Armatimonadetes_bacterium_unclassified;uncultured_Armatimonadetes_bacterium_unclassified;uncultured_Armatimonadetes_bacterium_unclassified	0	1
Bacteria;WS1;uncultured_organism;uncultured_organism_unclassified;uncultured_organism_unclassified;uncultured_organism_unclassified	3	3
Bacteria;WS1;WS1_unclassified;WS1_unclassified;WS1_unclassified;WS1_unclassified	4	5
Eukaryota;Eukaryota_unclassified;Eukaryota_unclassified;Eukaryota_unclassified;Eukaryota_unclassified;Eukaryota_unclassified	8	9
Eukaryota;Excavata;Discoba;Discicristata;Euglenozoa;Euglenida	1	0
unknown;unknown_unclassified;unknown_unclassified;unknown_unclassified;unknown_unclassified;unknown_unclassified	2208	3320
	29711	39709
